# Supplementary material for: Distinct isoforms of Nrf1 diversely regulate different subsets of its cognate target genes
Source: Sci Rep. 2019 Feb 27;9:2960. doi: 10.1038/s41598-019-39536-0 (PMC6393581; doi:10.1038/s41598-019-39536-0)
Supplement: Supplementary file 2 — Dataset 1 [file 41598_2019_39536_MOESM2_ESM.zip]

Archive with 17 entries (17 files):
- supplementary-TableS1-statistics of alignment.xlsx
- supplementary-TableS10-Pathways- Nrf1a├-VS-control.xlsx
- supplementary-TableS11-heat map.xlsx
- supplementary-TableS12-cytoscape network.xlsx
- supplementary-TableS13-network in BioGRID.xlsx
- supplementary-TableS14-network in STRING.xlsx
- supplementary-TableS15-bZIP factors.doc
- supplementary-TableS16-Proteasomes.xlsx
- supplementary-TableS17-Primers.pdf
- supplementary-TableS2-DEGs in Nrf1a┴-VS-control.xlsx
- supplementary-TableS3-DEGs in Nrf1a┬-VS-control.xlsx
- supplementary-TableS4-DEGs in Nrf1a├-VS-control.xlsx
- supplementary-TableS5-GO terms- Nrf1a┴-VS-control.xlsx
- supplementary-TableS6-GO terms- Nrf1a┬-VS-control.xlsx
- supplementary-TableS7-GO terms- Nrf1a├-VS-control.xlsx
- supplementary-TableS8-Pathways- Nrf1a┴-VS-control.xlsx
- supplementary-TableS9-Pathways- Nrf1a┬-VS-control.xlsx
