# Supplementary material for: Distinct isoforms of Nrf1 diversely regulate different subsets of its cognate target genes
Source: Sci Rep. 2019 Feb 27;9:2960. doi: 10.1038/s41598-019-39536-0 (PMC6393581; doi:10.1038/s41598-019-39536-0)
Supplement: Supplementary file 2 — Dataset 1 [file 41598_2019_39536_MOESM2_ESM.zip › supplementary-TableS1-statistics of alignment.xlsx]

## Sheet: Statistics of alignment
control
Map to Gene	reads number	percentage	Map to Genome	reads number	percentage
Total Reads	12156455	1	Total Reads	12156455	1
Total BasePairs	595666295	1	Total BasePairs	595666295	1
Total Mapped Reads	9953022	0.8187	Total Mapped Reads	10710838	0.8811
perfect match	8798606	0.7238	perfect match	8927168	0.7344
<=2bp mismatch	1154416	0.095	<=3bp mismatch	1783670	0.1467
unique match	9264218	0.7621	unique match	8651682	0.7117
multi-position match	688804	0.0567	multi-position match	2059156	0.1694
Total Unmapped Reads	2203433	0.1813	Total Unmapped Reads	1445617	0.1189
Nrf1a
Map to Gene	reads number	percentage	Map to Genome	reads number	percentage
Total Reads	11962818	1	Total Reads	11962818	1
Total BasePairs	586178082	1	Total BasePairs	586178082	1
Total Mapped Reads	9559303	0.7991	Total Mapped Reads	10617138	0.8875
perfect match	8319995	0.6955	perfect match	8769706	0.7331
<=2bp mismatch	1239308	0.1036	<=3bp mismatch	1847432	0.1544
unique match	8844535	0.7393	unique match	8561422	0.7157
multi-position match	714768	0.0597	multi-position match	2055716	0.1718
Total Unmapped Reads	2403515	0.2009	Total Unmapped Reads	1345680	0.1125
Nrf1b
Map to Gene	reads number	percentage	Map to Genome	reads number	percentage
Total Reads	11823556	1	Total Reads	11823556	1
Total BasePairs	579354244	1	Total BasePairs	579354244	1
Total Mapped Reads	9063581	0.7666	Total Mapped Reads	10541280	0.8915
perfect match	7938040	0.6714	perfect match	8748182	0.7399
<=2bp mismatch	1125541	0.0952	<=3bp mismatch	1793098	0.1517
unique match	8397623	0.7102	unique match	8541242	0.7224
multi-position match	665958	0.0563	multi-position match	2000038	0.1692
Total Unmapped Reads	2759975	0.2334	Total Unmapped Reads	1282276	0.1085
Nrf1g
Map to Gene	reads number	percentage	Map to Genome	reads number	percentage
Total Reads	12136735	1	Total Reads	12136735	1
Total BasePairs	594700015	1	Total BasePairs	594700015	1
Total Mapped Reads	9625023	0.793	Total Mapped Reads	10781484	0.8883
perfect match	8448815	0.6961	perfect match	8956207	0.7379
<=2bp mismatch	1176208	0.0969	<=3bp mismatch	1825277	0.1504
unique match	8918077	0.7348	unique match	8652708	0.7129
multi-position match	706946	0.0582	multi-position match	2128776	0.1754
Total Unmapped Reads	2511712	0.207	Total Unmapped Reads	1355251	0.1117
