# Supplementary material for: Distinct isoforms of Nrf1 diversely regulate different subsets of its cognate target genes
Source: Sci Rep. 2019 Feb 27;9:2960. doi: 10.1038/s41598-019-39536-0 (PMC6393581; doi:10.1038/s41598-019-39536-0)
Supplement: Supplementary file 2 — Dataset 1 [file 41598_2019_39536_MOESM2_ESM.zip › supplementary-TableS10-Pathways- Nrf1a├-VS-control.xlsx]

## Sheet: Sheet1
Pathway	DEGs with pathway annotation (94)	All genes with pathway annotation (17252)	Pvalue	Qvalue	Pathway ID	Genes	KOs
p53 signaling pathway	4	143	0.00775957	0.791476	ko04115	3488;900;5054;7057	K10138+K10145+K03982+K04659
Proteasome	2	50	0.0303778	0.890438	ko03050	5699;5693	K02733+K02737
Fructose and mannose metabolism	2	64	0.0476149	0.890438	ko00051	9107;10669	K01112+K00846
Lipoic acid metabolism	1	16	0.0837397	0.890438	ko00785	283970	K01896
Taurine and hypotaurine metabolism	1	17	0.0887367	0.890438	ko00430	283970	K01580
Natural killer cell mediated cytotoxicity	3	218	0.116276	0.890438	ko04650	3459;5777;80328	K05132+K05697+K07986+K07987
Selenocompound metabolism	1	23	0.118158	0.890438	ko00450	118672	K10837
Leishmaniasis	2	113	0.126317	0.890438	ko05140	3459;5777	K05132+K05697
Synaptic vesicle cycle	2	123	0.144784	0.890438	ko04721	23025;10814	K15293+K15294
Terpenoid backbone biosynthesis	1	29	0.146638	0.890438	ko00900	3422	K01823
Steroid biosynthesis	1	29	0.146638	0.890438	ko00100	6307	K07750
Circadian rhythm - mammal	1	30	0.151296	0.890438	ko04710	26224	K10269
Chagas disease (American trypanosomiasis)	2	130	0.158028	0.890438	ko05142	3459;5054	K05132+K03982
TGF-beta signaling pathway	2	146	0.189066	0.890438	ko04350	83729;7057	K04667+K04659
Nicotinate and nicotinamide metabolism	1	41	0.200898	0.890438	ko00760	23057	K06210
Aminoacyl-tRNA biosynthesis	2	156	0.208867	0.890438	ko00970	118672;10352	K10837+K01867
Alanine, aspartate and glutamate metabolism	1	44	0.21392	0.890438	ko00250	283970	K01580
RNA degradation	2	165	0.226868	0.890438	ko03018	25904;5394	K12607+K12591
Nicotine addiction	1	52	0.247629	0.890438	ko05033	116444	K05214
Cytokine-cytokine receptor interaction	3	317	0.249083	0.890438	ko04060	83729;3459;51330	K04667+K05132+K05149
Butanoate metabolism	1	53	0.251741	0.890438	ko00650	283970	K01580+K01896
ABC transporters	1	54	0.255831	0.890438	ko02010	9619	K05679
Measles	2	188	0.273255	0.890438	ko05162	51389;3459	K08860+K05132
Jak-STAT signaling pathway	2	197	0.291427	0.890438	ko04630	3459;5777	K05132+K05697
Type I diabetes mellitus	1	63	0.291656	0.890438	ko04940	283970	K01580
Basal transcription factors	1	66	0.303214	0.890438	ko03022	6879	K03132
Bladder cancer	1	68	0.310815	0.890438	ko05219	7057	K04659
Sphingolipid metabolism	1	68	0.310815	0.890438	ko00600	55331	K04711
Tyrosine metabolism	1	71	0.322064	0.890438	ko00350	51011	K01557
Malaria	1	76	0.34041	0.890438	ko05144	7057	K04659
Insulin signaling pathway	2	235	0.367171	0.890438	ko04910	153020;8660	K06277+K07187
Type II diabetes mellitus	1	86	0.375641	0.890438	ko04930	8660	K07187
Aldosterone-regulated sodium reabsorption	3	405	0.379868	0.890438	ko04960	79648;8660;84883	K01539+K07187
Drug metabolism - cytochrome P450	1	89	0.385842	0.890438	ko00982	2950	K00799
Protein processing in endoplasmic reticulum	2	246	0.38858	0.890438	ko04141	55757;51389	K11718+K08860
Neurotrophin signaling pathway	2	248	0.39244	0.890438	ko04722	153020;8660	K06277+K07187
Cocaine addiction	1	91	0.392551	0.890438	ko05030	116444	K05214
Huntington's disease	2	265	0.424795	0.890438	ko05016	8632;7052	K10408+K05625
Metabolism of xenobiotics by cytochrome P450	1	101	0.425024	0.890438	ko00980	2950	K00799
Lysine degradation	1	102	0.428176	0.890438	ko00310	79723	K11419
ECM-receptor interaction	2	269	0.432282	0.890438	ko04512	2335;7057	K05717+K04659
Long-term depression	1	106	0.440611	0.890438	ko04730	153020	K07376
Renal cell carcinoma	1	107	0.443678	0.890438	ko05211	153020	K06277
RNA transport	2	277	0.447102	0.890438	ko03013	55425;10557	K13171+K14523
Amyotrophic lateral sclerosis (ALS)	1	110	0.452778	0.890438	ko05014	79906	K04575
Herpes simplex infection	2	285	0.461708	0.890438	ko05168	51389;3459	K08860+K05132
Adipocytokine signaling pathway	1	114	0.464684	0.890438	ko04920	8660	K07187
Focal adhesion	3	475	0.481037	0.890438	ko04510	2335;153020;7057	K05717+K06277+K04659
Ribosome biogenesis in eukaryotes	1	124	0.493339	0.890438	ko03008	10557	K14523
Amphetamine addiction	1	128	0.504371	0.890438	ko05031	116444	K05214
GABAergic synapse	1	131	0.512489	0.890438	ko04727	283970	K01580
Salmonella infection	2	317	0.517832	0.890438	ko05132	3459;4624	K05132+K10352
Salivary secretion	3	504	0.520763	0.890438	ko04970	153020;79648;84883	K07376+K01539
Gap junction	1	135	0.523108	0.890438	ko04540	153020	K07376
Staphylococcus aureus infection	1	139	0.533499	0.890438	ko05150	3872	K07604
Influenza A	2	328	0.536226	0.890438	ko05164	51389;3459	K08860+K05132
Small cell lung cancer	1	143	0.543665	0.890438	ko05222	2335	K05717
Pyrimidine metabolism	1	144	0.546172	0.890438	ko00240	55145	K00943
mRNA surveillance pathway	1	147	0.553612	0.890438	ko03015	55425	K13171
Ubiquinone and other terpenoid-quinone biosynthesis	2	339	0.554141	0.890438	ko00130	79648;1728	K00591+K00355
Prostate cancer	1	151	0.563345	0.890438	ko05215	2950	K00799
B cell receptor signaling pathway	1	151	0.563345	0.890438	ko04662	5777	K05697
Vascular smooth muscle contraction	2	361	0.588509	0.890438	ko04270	153020;4624	K07376+K10352
T cell receptor signaling pathway	1	171	0.608947	0.890438	ko04660	5777	K05697
Cardiac muscle contraction	3	577	0.613064	0.890438	ko04260	79648;4624;84883	K01539+K10352
Adherens junction	1	173	0.613239	0.890438	ko04520	5777	K05697
Glutamatergic synapse	1	176	0.619591	0.890438	ko04724	116444	K05214
Proximal tubule bicarbonate reclamation	2	383	0.620906	0.890438	ko04964	79648;84883	K01539
Hepatitis C	1	178	0.623767	0.890438	ko05160	51389	K08860
Bacterial invasion of epithelial cells	1	179	0.625839	0.890438	ko05100	2335	K05717
Complement and coagulation cascades	1	181	0.629947	0.890438	ko04610	5054	K03982
Toxoplasmosis	1	186	0.640025	0.890438	ko05145	3459	K05132
Carbohydrate digestion and absorption	2	412	0.660604	0.890438	ko04973	79648;84883	K01539
beta-Alanine metabolism	1	199	0.664975	0.890438	ko00410	283970	K01580
Mineral absorption	2	422	0.67351	0.890438	ko04978	79648;84883	K01539
Endocrine and other factor-regulated calcium reabsorption	2	422	0.67351	0.890438	ko04961	79648;84883	K01539
Osteoclast differentiation	1	213	0.689932	0.890438	ko04380	3459	K05132
Tight junction	2	436	0.690916	0.890438	ko04530	4624;50855	K10352+K06093
Amoebiasis	1	222	0.704995	0.890438	ko05146	2335	K05717
Glutathione metabolism	1	227	0.713048	0.890438	ko00480	2950	K00799
Pathogenic Escherichia coli infection	1	231	0.719334	0.890438	ko05130	3872	K07604
Alzheimer's disease	1	234	0.723959	0.890438	ko05010	51389	K08860
Bile secretion	2	465	0.724572	0.890438	ko04976	79648;84883	K01539
Alcoholism	1	247	0.743143	0.900053	ko05034	116444	K05214
Pancreatic secretion	2	506	0.766894	0.900053	ko04972	79648;84883	K01539
Protein digestion and absorption	2	510	0.770709	0.900053	ko04974	79648;84883	K01539
Gastric acid secretion	2	520	0.780012	0.900053	ko04971	79648;84883	K01539
Viral myocarditis	1	282	0.788481	0.900053	ko05416	4624	K10352
Pathways in cancer	2	531	0.789868	0.900053	ko05200	2335;2950	K05717+K00799
Epstein-Barr virus infection	1	305	0.813864	0.900053	ko05169	51389	K08860
Hypertrophic cardiomyopathy (HCM)	1	312	0.820973	0.900053	ko05410	4624	K10352
Transcriptional misregulation in cancer	6	1475	0.824984	0.900053	ko05202	3488;79648;79807;3227;1053;84883	K10138+K11447+K09295+K09296+K10051
Dilated cardiomyopathy	1	321	0.82972	0.900053	ko05414	4624	K10352
Regulation of actin cytoskeleton	2	586	0.833576	0.900053	ko04810	2335;4624	K05717+K10352
Tuberculosis	1	331	0.838944	0.900053	ko05152	3459	K05132
Neuroactive ligand-receptor interaction	1	346	0.85186	0.900053	ko04080	116444	K05214
Phagosome	1	351	0.855933	0.900053	ko04145	7057	K04659
Endocytosis	1	413	0.898114	0.932152	ko04144	50855	K06093
MAPK signaling pathway	1	425	0.904735	0.932152	ko04010	153020	K08018
Metabolic pathways	11	2847	0.9241	0.942582	ko01100	3422;55145;23057;79648;79807;6307;283970;285605;10669;84883;51011	K01823+K00943+K06210+K00939+K00591+K07750+K01580+K01896+K00846+K01557
Olfactory transduction	1	499	0.937121	0.946399	ko04740	153020	K07376
Purine metabolism	4	1377	0.948384	0.948384	ko00230	79648;79807;285605;84883	K00939
