# Supplementary material for: Distinct isoforms of Nrf1 diversely regulate different subsets of its cognate target genes
Source: Sci Rep. 2019 Feb 27;9:2960. doi: 10.1038/s41598-019-39536-0 (PMC6393581; doi:10.1038/s41598-019-39536-0)
Supplement: Supplementary file 2 — Dataset 1 [file 41598_2019_39536_MOESM2_ESM.zip › supplementary-TableS11-heat map.xlsx]

## Sheet: Top 10 RPKM DEGs
Gene Symbol	GeneID	control-RPKM	Nrf1a-RPKM	log2 Ratio(Nrf1a/control)	Nrf1b-RPKM	log2 Ratio(Nrf1b/control)	Nrf1g-RPKM	log2 Ratio(Nrf1g/control)	Description
NPM1	4869	302.897	695.059	1.198	502.72	0.731	531.225	0.81	nucleophosmin (nucleolar phosphoprotein B23, numatrin)
HSP90B1	7184	42.6223	103.637	1.282	70.0113	0.716	55.5027	0.381	heat shock protein 90kDa beta (Grp94), member 1
ESD	2098	36.2789	79.9874	1.141	54.2358	0.58	67.9997	0.906	esterase D
TARS	6897	30.3752	62.6877	1.045	58.6734	0.95	45.2337	0.575	threonyl-tRNA synthetase
IPO5	3843	23.6411	47.7647	1.015	39.8125	0.752	42.9024	0.86	importin 5
BRIX1	55299	19.3498	45.6409	1.238	34.9864	0.854	30.9604	0.678	BRX1, biogenesis of ribosomes, homolog (S. cerevisiae)
RARS	5917	22.2046	45.1738	1.025	36.9539	0.735	37.9789	0.774	arginyl-tRNA synthetase
HSD17B12	51144	13.759	27.8316	1.016	23.2047	0.754	21.0147	0.611	hydroxysteroid (17-beta) dehydrogenase 12
IFITM1	8519	10.1862	25.4988	1.324	8.79165	-0.212	17.0167	0.74	interferon induced transmembrane protein 1
RSL24D1	51187	10.77	23.1581	1.104	17.4955	0.7	15.265	0.503	ribosomal L24 domain containing 1
HSPD1	3329	99.142	153.424	0.63	223.728	1.174	110.69	0.159	heat shock 60kDa protein 1 (chaperonin)
KPNB1	3837	88.9768	112.853	0.343	184.785	1.054	134.026	0.591	karyopherin (importin) beta 1
EIF4G2	1982	84.9719	130.572	0.62	174.297	1.036	147.132	0.792	eukaryotic translation initiation factor 4 gamma, 2
XRCC5	7520	71.8363	83.6432	0.22	153.153	1.092	91.6766	0.352	X-ray repair complementing defective repair in Chinese hamster cells 5 (double-strand-break rejoining)
FOXC1	2296	67.4899	94.572	0.487	136.728	1.019	98.3739	0.544	forkhead box C1
KRT18	3875	221.228	168.351	-0.394	109.454	-1.015	144.986	-0.61	keratin 18
DHFR	1719	47.3348	83.2576	0.815	103.283	1.126	68.7604	0.539	dihydrofolate reductase
SEPT2	4735	33.0223	47.5081	0.525	97.6466	1.564	46.9412	0.507	septin 2
EIF3H	8667	40.6417	75.3121	0.89	97.1597	1.257	68.5938	0.755	eukaryotic translation initiation factor 3, subunit H
PTP4A2	8073	32.9106	54.9559	0.74	67.7736	1.042	63.2179	0.942	protein tyrosine phosphatase type IVA, member 2
PSMB5	5693	197.822	118.123	-0.744	139.329	-0.506	96.074	-1.042	proteasome (prosome, macropain) subunit, beta type, 5
INSIG1	3638	29.6322	50.7118	0.775	36.9475	0.318	64.2973	1.118	insulin induced gene 1
EXOSC10	5394	28.4079	46.4857	0.71	52.4685	0.885	57.5339	1.018	exosome component 10
CLU	1191	82.5583	52.6893	-0.648	58.7976	-0.49	38.2779	-1.109	clusterin
TRAPPC2L	51693	52.1512	29.3416	-0.83	41.2158	-0.34	25.9319	-1.008	trafficking protein particle complex 2-like
TAF7	6879	11.7578	21.8217	0.892	22.9378	0.964	24.031	1.031	TAF7 RNA polymerase II, TATA box binding protein (TBP)-associated factor, 55kDa
MSMO1	6307	8.20867	14.0521	0.776	11.9818	0.546	17.5502	1.096	methylsterol monooxygenase 1
RPP38	10557	7.63223	13.0678	0.776	14.5517	0.931	15.7844	1.048	ribonuclease P/MRP 38kDa subunit
SH3BGR	6450	3.99489	5.54564	0.473	3.25643	-0.295	12.1751	1.608	SH3 domain binding glutamic acid-rich protein
DEF8	54849	23.988	15.328	-0.646	22.3568	-0.102	11.4906	-1.062	differentially expressed in FDCP 8 homolog (mouse)
HSP90AA1	3320	70.4322	230.662	1.711	172.084	1.289	90.8628	0.367	heat shock protein 90kDa alpha (cytosolic), class A member 1
CSDE1	7812	45.583	98.2601	1.108	92.9352	1.028	67.0596	0.557	cold shock domain containing E1, RNA-binding
EIF3E	3646	32.4058	85.5551	1.401	67.6986	1.063	46.1049	0.509	eukaryotic translation initiation factor 3, subunit E
CSE1L	1434	28.9991	73.1753	1.335	71.6623	1.305	48.084	0.73	CSE1 chromosome segregation 1-like (yeast)
HMOX1	3162	19.4723	58.331	1.583	77.8003	1.998	32.6759	0.747	heme oxygenase (decycling) 1
DEK	7913	14.5833	41.4311	1.506	33.8243	1.214	17.2519	0.242	DEK oncogene
DDX21	9188	16.3242	40.9659	1.327	39.3356	1.269	22.2699	0.448	DEAD (Asp-Glu-Ala-Asp) box helicase 21
EIF2S2	8894	17.3252	38.764	1.162	36.8329	1.088	23.6275	0.448	eukaryotic translation initiation factor 2, subunit 2 beta, 38kDa
XIST	7503	18.506	37.841	1.032	52.6806	1.509	25.8799	0.484	X inactive specific transcript (non-protein coding)
SSB	6741	15.5484	35.8478	1.205	45.3333	1.544	15.0352	-0.048	Sjogren syndrome antigen B (autoantigen La)
GINS2	51659	128.114	62.7945	-1.029	111.456	-0.201	62.8566	-1.027	GINS complex subunit 2 (Psf2 homolog)
SCML1	6322	11.6613	31.4291	1.43	22.1284	0.924	23.4123	1.006	sex comb on midleg-like 1 (Drosophila)
MRPS31	10240	5.79694	13.5696	1.227	8.61297	0.571	12.3742	1.094	mitochondrial ribosomal protein S31
IL32	9235	4.48925	9.69263	1.11	4.8478	0.111	9.90656	1.142	interleukin 32
CGREF1	10669	11.0224	5.21282	-1.08	9.07071	-0.281	4.41584	-1.32	cell growth regulator with EF-hand domain 1
PANX2	56666	7.29859	3.50644	-1.058	3.6552	-0.998	2.41659	-1.595	pannexin 2
CASKIN1	57524	0.798034	1.79015	1.166	1.44589	0.857	1.75611	1.138	CASK interacting protein 1
EPB41L4A	64097	0.597716	1.75678	1.555	0.912722	0.611	1.48014	1.308	erythrocyte membrane protein band 4.1 like 4A
CEBPE	1053	60.5275	0.876979	-6.109	119.261	0.978	14.1371	-2.098	CCAAT/enhancer binding protein (C/EBP), epsilon
HAS3	3038	2.22072	0.871764	-1.349	2.14297	-0.051	0.99583	-1.157	hyaluronan synthase 3
FN1	2335	11.3918	8.63548	-0.4	33.209	1.544	33.96	1.576	fibronectin 1
IGFBP5	3488	8.86795	6.97581	-0.346	31.8274	1.844	41.2189	2.217	insulin-like growth factor binding protein 5
INA	9118	12.0048	22.376	0.898	28.3544	1.24	27.8418	1.214	internexin neuronal intermediate filament protein, alpha
CCDC43	124808	11.0881	20.3127	0.873	24.846	1.164	23.0291	1.054	coiled-coil domain containing 43
COIL	8161	7.76135	12.6148	0.701	16.2181	1.063	15.6955	1.016	coilin
TNFRSF12A	51330	44.9152	26.914	-0.739	13.8925	-1.693	21.6594	-1.052	tumor necrosis factor receptor superfamily, member 12A
IRS2	8660	4.22718	8.18807	0.954	9.49399	1.167	9.3723	1.149	insulin receptor substrate 2
WARS2	10352	4.35128	7.47185	0.78	8.7136	1.002	8.8391	1.022	tryptophanyl tRNA synthetase 2, mitochondrial
IFNGR1	3459	2.88491	5.45719	0.92	7.5354	1.385	5.88663	1.029	interferon gamma receptor 1
MEX3B	84206	1.83717	3.39765	0.887	6.28097	1.773	4.10185	1.159	mex-3 homolog B (C. elegans)
NFE2L1	4779	69.2488	1675.62	4.6	183.485	1.41	784.671	3.5	nuclear factor (erythroid-derived 2)-like 1
CCNG1	900	23.3496	74.8792	1.68	84.027	1.85	55.8691	1.26	cyclin G1
RWDD1	51389	12.6776	42.0399	1.73	35.6301	1.49	34.0597	1.43	RWD domain containing 1
LCP1	3936	13.2136	29.5685	1.16	0.407405	-5.02	35.7358	1.44	lymphocyte cytosolic protein 1 (L-plastin)
IDI1	3422	7.85148	26.6068	1.76	15.7638	1.01	24.1991	1.62	isopentenyl-diphosphate delta isomerase 1
GBAS	2631	7.61058	19.4685	1.36	19.9784	1.39	16.6971	1.13	glioblastoma amplified sequence
PAK1IP1	55003	4.72656	14.8436	1.65	11.2941	1.26	11.6759	1.3	PAK1 interacting protein 1
MALAT1	378938	1.72728	11.5384	2.74	5.38585	1.64	3.66485	1.09	metastasis associated lung adenocarcinoma transcript 1 (non-protein coding)
CNOT10	25904	4.74301	11.5319	1.28	10.9678	1.21	9.73172	1.04	CCR4-NOT transcription complex, subunit 10
EIF2A	83939	3.00119	10.3851	1.79	7.90686	1.4	6.08895	1.02	eukaryotic translation initiation factor 2A, 65kDa
