# Supplementary material for: Distinct isoforms of Nrf1 diversely regulate different subsets of its cognate target genes
Source: Sci Rep. 2019 Feb 27;9:2960. doi: 10.1038/s41598-019-39536-0 (PMC6393581; doi:10.1038/s41598-019-39536-0)
Supplement: Supplementary file 2 — Dataset 1 [file 41598_2019_39536_MOESM2_ESM.zip › supplementary-TableS12-cytoscape network.xlsx]

## Sheet: Sheet1
Gene Symbol	GeneID	control-RPKM	Nrf1a-RPKM	log2 Ratio(Nrf1a/control)	Nrf1b-RPKM	log2 Ratio(Nrf1b/control)	Nrf1g-RPKM	log2 Ratio(Nrf1g/control)	Description
IFITM1	8519	10.1862	25.4988	1.32382	8.79165	-0.212406	17.0167	0.74034	interferon induced transmembrane protein 1
IPO5	3843	23.6411	47.7647	1.01465	39.8125	0.751928	42.9024	0.859765	importin 5
ESD	2098	36.2789	79.9874	1.14064	54.2358	0.580115	67.9997	0.906398	esterase D
TARS	6897	30.3752	62.6877	1.04529	58.6734	0.949811	45.2337	0.574501	threonyl-tRNA synthetase
HSD17B12	51144	13.759	27.8316	1.01634	23.2047	0.754037	21.0147	0.61102	hydroxysteroid (17-beta) dehydrogenase 12
RARS	5917	22.2046	45.1738	1.02463	36.9539	0.734872	37.9789	0.774341	arginyl-tRNA synthetase
HSP90B1	7184	42.6223	103.637	1.28185	70.0113	0.71598	55.5027	0.38095	heat shock protein 90kDa beta (Grp94), member 1
BRIX1	55299	19.3498	45.6409	1.23801	34.9864	0.854474	30.9604	0.678103	BRX1, biogenesis of ribosomes, homolog (S. cerevisiae)
NPM1	4869	302.897	695.059	1.19831	502.72	0.730928	531.225	0.810495	nucleophosmin (nucleolar phosphoprotein B23, numatrin)
SNORA70	26778	19.2373	3.35634	-2.51894	8.83989	-1.1218	10.821	-0.830074	small nucleolar RNA, H/ACA box 70
HSP90AA1	3320	70.4322	230.662	1.71147	172.084	1.28881	90.8628	0.367454	heat shock protein 90kDa alpha (cytosolic), class A member 1
CSE1L	1434	28.9991	73.1753	1.33535	71.6623	1.30521	48.084	0.729549	CSE1 chromosome segregation 1-like (yeast)
CSDE1	7812	45.583	98.2601	1.10811	92.9352	1.02773	67.0596	0.556949	cold shock domain containing E1, RNA-binding
SSB	6741	15.5484	35.8478	1.20512	45.3333	1.5438	15.0352	-0.0484285	Sjogren syndrome antigen B (autoantigen La)
EIF3E	3646	32.4058	85.5551	1.4006	67.6986	1.06288	46.1049	0.508671	eukaryotic translation initiation factor 3, subunit E
EIF2S2	8894	17.3252	38.764	1.16184	36.8329	1.08812	23.6275	0.447594	eukaryotic translation initiation factor 2, subunit 2 beta, 38kDa
DDX21	9188	16.3242	40.9659	1.32741	39.3356	1.26882	22.2699	0.448083	DEAD (Asp-Glu-Ala-Asp) box helicase 21
DEK	7913	14.5833	41.4311	1.5064	33.8243	1.21374	17.2519	0.242438	DEK oncogene
HMOX1	3162	19.4723	58.331	1.58284	77.8003	1.99835	32.6759	0.746802	heme oxygenase (decycling) 1
CSRP1	1465	20.8179	0.624269	-5.05951	9.0879	-1.1958	12.273	-0.762329	cysteine and glycine-rich protein 1
MRPS31	10240	5.79694	13.5696	1.22701	8.61297	0.571219	12.3742	1.09398	mitochondrial ribosomal protein S31
SCML1	6322	11.6613	31.4291	1.43037	22.1284	0.924172	23.4123	1.00554	sex comb on midleg-like 1 (Drosophila)
CGREF1	10669	11.0224	5.21282	-1.0803	9.07071	-0.281148	4.41584	-1.31968	cell growth regulator with EF-hand domain 1
CEBPE	1053	60.5275	0.876979	-6.10891	119.261	0.978464	14.1371	-2.09811	CCAAT/enhancer binding protein (C/EBP), epsilon
GINS2	51659	128.114	62.7945	-1.02872	111.456	-0.200961	62.8566	-1.02729	GINS complex subunit 2 (Psf2 homolog)
GSTP1	2950	52.7878	0.574424	-6.52194	36.3099	-0.539843	7.97769	-2.72616	glutathione S-transferase pi 1
DHFR	1719	47.3348	83.2576	0.814681	103.283	1.12563	68.7604	0.538677	dihydrofolate reductase
XRCC5	7520	71.8363	83.6432	0.219535	153.153	1.09219	91.6766	0.351841	X-ray repair complementing defective repair in Chinese hamster cells 5 (double-strand-break rejoining)
EIF3H	8667	40.6417	75.3121	0.889921	97.1597	1.2574	68.5938	0.755118	eukaryotic translation initiation factor 3, subunit H
FOXC1	2296	67.4899	94.572	0.486742	136.728	1.01856	98.3739	0.543604	forkhead box C1
SEPT2	4735	33.0223	47.5081	0.524735	97.6466	1.56413	46.9412	0.507416	septin 2
HSPD1	3329	99.142	153.424	0.629961	223.728	1.17418	110.69	0.158958	heat shock 60kDa protein 1 (chaperonin)
EID1	23741	24.4711	41.2357	0.752816	60.0678	1.29552	37.475	0.614854	EP300 interacting inhibitor of differentiation 1
EIF4G2	1982	84.9719	130.572	0.619784	174.297	1.03649	147.132	0.792053	eukaryotic translation initiation factor 4 gamma, 2
KPNB1	3837	88.9768	112.853	0.342938	184.785	1.05435	134.026	0.591011	karyopherin (importin) beta 1
FADS2	9415	69.1386	105.111	0.604346	31.1515	-1.15019	97.027	0.488895	fatty acid desaturase 2
KRT18	3875	221.228	168.351	-0.394065	109.454	-1.01521	144.986	-0.609626	keratin 18
IFI30	10437	50.9645	49.4709	-0.0429143	12.8309	-1.98987	43.1951	-0.238625	interferon, gamma-inducible protein 30
ID3	3399	70.4399	35.2858	-0.997306	20.1122	-1.80833	37.158	-0.922721	inhibitor of DNA binding 3, dominant negative helix-loop-helix protein
KRT19	3880	102.981	62.7202	-0.715371	24.5885	-2.06632	65.8392	-0.645355	keratin 19
CTSZ	1522	45.01	35.3195	-0.34978	8.73208	-2.36585	39.7041	-0.180958	cathepsin Z
NFE2L1	4779	69.2488	1675.62	4.59676	183.485	1.4058	784.671	3.50223	nuclear factor (erythroid-derived 2)-like 1
PAK1IP1	55003	4.72656	14.8436	1.65098	11.2941	1.25671	11.6759	1.30468	PAK1 interacting protein 1
IDI1	3422	7.85148	26.6068	1.76076	15.7638	1.00558	24.1991	1.62391	isopentenyl-diphosphate delta isomerase 1
CCNG1	900	23.3496	74.8792	1.68117	84.027	1.84746	55.8691	1.25865	cyclin G1
GBAS	2631	7.61058	19.4685	1.35506	19.9784	1.39236	16.6971	1.13352	glioblastoma amplified sequence
RWDD1	51389	12.6776	42.0399	1.72947	35.6301	1.49082	34.0597	1.42578	RWD domain containing 1
IGFBP5	3488	8.86795	6.97581	-0.34624	31.8274	1.84359	41.2189	2.21663	insulin-like growth factor binding protein 5
COIL	8161	7.76135	12.6148	0.700736	16.2181	1.06323	15.6955	1.01597	coilin
INA	9118	12.0048	22.376	0.898348	28.3544	1.23997	27.8418	1.21365	internexin neuronal intermediate filament protein, alpha
CCDC43	124808	11.0881	20.3127	0.873375	24.846	1.164	23.0291	1.05445	coiled-coil domain containing 43
FN1	2335	11.3918	8.63548	-0.399643	33.209	1.54358	33.96	1.57585	fibronectin 1
TNFRSF12A	51330	44.9152	26.914	-0.73885	13.8925	-1.6929	21.6594	-1.05221	tumor necrosis factor receptor superfamily, member 12A
AIFM2	84883	10.5351	8.45398	-0.317506	2.82219	-1.90032	5.07328	-1.05422	apoptosis-inducing factor, mitochondrion-associated, 2
EXOSC10	5394	28.4079	46.4857	0.710497	52.4685	0.885161	57.5339	1.01812	exosome component 10
TAF7	6879	11.7578	21.8217	0.892138	22.9378	0.964103	24.031	1.03127	TAF7 RNA polymerase II, TATA box binding protein (TBP)-associated factor, 55kDa
SH3BGR	6450	3.99489	5.54564	0.473195	3.25643	-0.294868	12.1751	1.6077	SH3 domain binding glutamic acid-rich protein
INSIG1	3638	29.6322	50.7118	0.775156	36.9475	0.31831	64.2973	1.11759	insulin induced gene 1
RPP38	10557	7.63223	13.0678	0.775834	14.5517	0.931013	15.7844	1.04832	ribonuclease P/MRP 38kDa subunit
MSMO1	6307	8.20867	14.0521	0.77557	11.9818	0.545621	17.5502	1.09627	methylsterol monooxygenase 1
TRAPPC2L	51693	52.1512	29.3416	-0.829753	41.2158	-0.339504	25.9319	-1.00797	trafficking protein particle complex 2-like
PSMB5	5693	197.822	118.123	-0.743912	139.329	-0.505704	96.074	-1.04198	proteasome (prosome, macropain) subunit, beta type, 5
DEF8	54849	23.988	15.328	-0.646142	22.3568	-0.101598	11.4906	-1.06186	differentially expressed in FDCP 8 homolog (mouse)
CLU	1191	82.5583	52.6893	-0.647902	58.7976	-0.489657	38.2779	-1.1089	clusterin
