# Supplementary material for: Distinct isoforms of Nrf1 diversely regulate different subsets of its cognate target genes
Source: Sci Rep. 2019 Feb 27;9:2960. doi: 10.1038/s41598-019-39536-0 (PMC6393581; doi:10.1038/s41598-019-39536-0)
Supplement: Supplementary file 2 — Dataset 1 [file 41598_2019_39536_MOESM2_ESM.zip › supplementary-TableS13-network in BioGRID.xlsx]

## Sheet: Sheet1
Gene Symbol	GeneID	control-RPKM	Nrf1a-RPKM	log2 Ratio(Nrf1a/control)	Nrf1b-RPKM	log2 Ratio(Nrf1b/control)	Nrf1g-RPKM	log2 Ratio(Nrf1g/control)	Description
GSK3B	2932	4.52011	5.47804	0.277304	6.69125	0.565919	4.67821	0.0495993	glycogen synthase kinase 3 beta
JUN	3725	85.1931	112.767	0.404541	107.147	0.330785	89.2105	0.0664758	jun proto-oncogene
MAFG	4097	12.0067	12.9032	0.103888	12.1616	0.0184881	11.9601	-0.00561788	v-maf musculoaponeurotic fibrosarcoma oncogene homolog G (avian)
BTRC	8945	5.14783	5.35222	0.0561723	9.13383	0.827255	5.34583	0.0544487	beta-transducin repeat containing E3 ubiquitin protein ligase
MAFF	23764	1.61702	1.14374	-0.499577	0.963962	-0.746294	1.58845	-0.0257217	v-maf musculoaponeurotic fibrosarcoma oncogene homolog F (avian)
BACH2	60468	1.90233	2.38477	0.326083	2.9786	0.646871	2.07305	0.12399	BTB and CNC homology 1, basic leucine zipper transcription factor 2
FBXW11	23291	10.8091	16.3168	0.594104	17.0595	0.658328	18.4952	0.774904	F-box and WD repeat domain containing 11
KEAP1	9817	38.5336	32.5137	-0.245066	26.194	-0.556878	24.8804	-0.631105	kelch-like ECH-associated protein 1
NFE2L3	9603	2.61797	3.19732	0.288413	3.62507	0.469557	3.47385	0.408086	nuclear factor (erythroid-derived 2)-like 3
BRD9	65980	12.7836	11.7685	-0.119369	11.9421	-0.0982347	15.7351	0.299694	bromodomain containing 9
RUSC2	9853	5.22232	5.78843	0.148482	4.17134	-0.32418	5.44312	0.059743	RUN and SH3 domain containing 2
CREBZF	58487	2.85702	3.97776	0.477446	4.47421	0.647122	3.87181	0.438498	CREB/ATF bZIP transcription factor
FBXW7	55294	0.881769	1.70189	0.948663	1.85374	1.07197	0.858453	-0.0386607	F-box and WD repeat domain containing 7, E3 ubiquitin protein ligase
C8ORF33	65265	84.0206	64.4944	-0.381568	90.7009	0.110374	86.0499	0.0344308	chromosome 8 open reading frame 33
CAPN1	823	32.9303	38.9671	0.242839	32.8038	-0.00555602	35.3116	0.100726	calpain 1, (mu/I) large subunit
HCFC1	3054	66.3418	90.3821	0.446119	65.2712	-0.0234731	104.139	0.650526	host cell factor C1 (VP16-accessory protein)
WDFY3	23001	0.694764	1.28067	0.882308	1.99883	1.52456	0.878331	0.338242	WD repeat and FYVE domain containing 3
CD6	923	0.359717	0.273863	-0.393412	0.01	-5.16879	0.0339594	-3.40498	CD6 molecule
NFE2L1	4779	69.2488	1675.62	4.59676	183.485	1.4058	784.671	3.50223	nuclear factor (erythroid-derived 2)-like 1
