# Supplementary material for: Distinct isoforms of Nrf1 diversely regulate different subsets of its cognate target genes
Source: Sci Rep. 2019 Feb 27;9:2960. doi: 10.1038/s41598-019-39536-0 (PMC6393581; doi:10.1038/s41598-019-39536-0)
Supplement: Supplementary file 2 — Dataset 1 [file 41598_2019_39536_MOESM2_ESM.zip › supplementary-TableS14-network in STRING.xlsx]

## Sheet: Sheet1
Gene Symbol	GeneID	control-RPKM	Nrf1a-RPKM	log2 Ratio(Nrf1a/control)	Nrf1b-RPKM	log2 Ratio(Nrf1b/control)	Nrf1g-RPKM	log2 Ratio(Nrf1g/control)	Description
C3orf35	339883	0.01	0.0626876	2.64818	NULL	NULL	0.18656	4.22157	chromosome 3 open reading frame 35
FBXW7	55294	0.881769	1.70189	0.948663	1.85374	1.07197	0.858453	-0.0386607	F-box and WD repeat domain containing 7, E3 ubiquitin protein ligase
JUN	3725	85.1931	112.767	0.404541	107.147	0.330785	89.2105	0.0664758	jun proto-oncogene
KEAP1	9817	38.5336	32.5137	-0.245066	26.194	-0.556878	24.8804	-0.631105	kelch-like ECH-associated protein 1
MAFF	23764	1.61702	1.14374	-0.499577	0.963962	-0.746294	1.58845	-0.0257217	v-maf musculoaponeurotic fibrosarcoma oncogene homolog F (avian)
MAFG	4097	12.0067	12.9032	0.103888	12.1616	0.0184881	11.9601	-0.00561788	v-maf musculoaponeurotic fibrosarcoma oncogene homolog G (avian)
MAFK	7975	5.39433	6.22175	0.205878	3.63359	-0.570048	6.10496	0.178539	v-maf musculoaponeurotic fibrosarcoma oncogene homolog K (avian)
NFE2L1	4779	69.2488	1675.62	4.59676	183.485	1.4058	784.671	3.50223	nuclear factor (erythroid-derived 2)-like 1
NRF1	4899	10.5764	7.39177	-0.516859	9.23693	-0.195365	10.8562	0.037673	nuclear respiratory factor 1
SP7	121340	0.0719	0.0376334	-0.93398	0.0792947	0.141231	0.0746655	0.0544487	Sp7 transcription factor
UBC	7316	249.207	171.356	-0.540352	211.396	-0.237401	202.563	-0.298974	ubiquitin C
