# Supplementary material for: Distinct isoforms of Nrf1 diversely regulate different subsets of its cognate target genes
Source: Sci Rep. 2019 Feb 27;9:2960. doi: 10.1038/s41598-019-39536-0 (PMC6393581; doi:10.1038/s41598-019-39536-0)
Supplement: Supplementary file 2 — Dataset 1 [file 41598_2019_39536_MOESM2_ESM.zip › supplementary-TableS16-Proteasomes.xlsx]

## Sheet: preteasomes
Gene Symbol	GeneID	control-RPKM	Nrf1a-RPKM	log2 Ratio(Nrf1a/control)	Nrf1b-RPKM	log2 Ratio(Nrf1b/control)	Nrf1g-RPKM	log2 Ratio(Nrf1g/control)	Description
PSMA1	5682	104.598	84.3902	-0.309704	85.5604	-0.289836	90.7674	-0.204606	proteasome (prosome, macropain) subunit, alpha type, 1
PSMA2	5683	40.597	35.4665	-0.194917	34.6782	-0.227347	32.1938	-0.334594	proteasome (prosome, macropain) subunit, alpha type, 2
PSMA3	5684	36.7101	44.0147	0.261807	33.5419	-0.130215	38.2329	0.0586365	proteasome (prosome, macropain) subunit, alpha type, 3
PSMA4	5685	82.1867	120.522	0.552326	105.134	0.35525	102.272	0.315431	proteasome (prosome, macropain) subunit, alpha type, 4
PSMA5	5686	33.4384	26.1498	-0.354705	22.2321	-0.588858	26.9364	-0.31195	proteasome (prosome, macropain) subunit, alpha type, 5
PSMA6	5687	127.342	70.702	-0.848888	98.6992	-0.3676	89.6801	-0.505852	proteasome (prosome, macropain) subunit, alpha type, 6
PSMA7	5688	182.101	176.819	-0.0424661	158.322	-0.201876	173.373	-0.0708595	proteasome (prosome, macropain) subunit, alpha type, 7
PSMB1	5689	242.145	200.468	-0.272499	173.41	-0.481685	174.547	-0.472253	proteasome (prosome, macropain) subunit, beta type, 1
PSMB2	5690	122.375	121.964	-0.00485183	107.227	-0.190649	123.375	0.0117373	proteasome (prosome, macropain) subunit, beta type, 2
PSMB3	5691	438.635	373.205	-0.233051	281.298	-0.640923	286.805	-0.612949	proteasome (prosome, macropain) subunit, beta type, 3
PSMB4	5692	434.359	356.239	-0.286042	273.898	-0.66525	314.519	-0.465742	proteasome (prosome, macropain) subunit, beta type, 4
PSMB5	5693	197.822	118.123	-0.743912	139.329	-0.505704	96.074	-1.04198	proteasome (prosome, macropain) subunit, beta type, 5
PSMB6	5694	218.61	177.624	-0.299537	161.087	-0.440522	160.025	-0.450061	proteasome (prosome, macropain) subunit, beta type, 6
PSMB7	5695	185.295	136.301	-0.443025	121.856	-0.604647	128.425	-0.528899	proteasome (prosome, macropain) subunit, beta type, 7
PSMC1	5700	93.1994	98.5634	0.0807309	89.7672	-0.0541323	98.9805	0.0868232	proteasome (prosome, macropain) 26S subunit, ATPase, 1
PSMC2	5701	32.8507	33.3541	0.021939	41.4288	0.334711	30.3237	-0.115476	proteasome (prosome, macropain) 26S subunit, ATPase, 2
PSMC3	5702	170.273	135.96	-0.324669	102.522	-0.731916	133.485	-0.351175	proteasome (prosome, macropain) 26S subunit, ATPase, 3
PSMC4	5704	293.534	266.857	-0.137463	200.269	-0.551587	237.19	-0.307486	proteasome (prosome, macropain) 26S subunit, ATPase, 4
PSMC5	5705	180.804	116.509	-0.63399	124.248	-0.541202	133.996	-0.432239	proteasome (prosome, macropain) 26S subunit, ATPase, 5
PSMC6	5706	6.02292	12.3265	1.03323	8.13502	0.433682	5.69237	-0.0814347	proteasome (prosome, macropain) 26S subunit, ATPase, 6
PSMD1	5707	21.6809	29.7057	0.454315	41.3329	0.930865	26.4979	0.289455	proteasome (prosome, macropain) 26S subunit, non-ATPase, 1
PSMD2	5708	147.006	112.973	-0.37989	95.83	-0.617324	95.5722	-0.62121	proteasome (prosome, macropain) 26S subunit, non-ATPase, 2
PSMD3	5709	247.788	254.626	0.0392704	182.8	-0.438842	219.862	-0.172512	proteasome (prosome, macropain) 26S subunit, non-ATPase, 3
PSMD4	5710	146.229	107.919	-0.438285	106.527	-0.457017	102.67	-0.510219	proteasome (prosome, macropain) 26S subunit, non-ATPase, 4
PSMD6	9861	31.048	33.6675	0.116856	38.1421	0.296882	38.9763	0.328097	proteasome (prosome, macropain) 26S subunit, non-ATPase, 6
PSMD7	5713	47.6866	42.1931	-0.176578	48.9104	0.0365547	47.9212	0.00707824	proteasome (prosome, macropain) 26S subunit, non-ATPase, 7
PSMD8	5714	712.472	592.954	-0.264913	550.982	-0.37083	580.923	-0.294486	proteasome (prosome, macropain) 26S subunit, non-ATPase, 8
PSMD11	5717	72.2738	67.5167	-0.0982283	63.7063	-0.182036	68.0077	-0.0877734	proteasome (prosome, macropain) 26S subunit, non-ATPase, 11
PSMD12	5718	18.015	27.7883	0.625277	23.7493	0.398681	18.4602	0.0352125	proteasome (prosome, macropain) 26S subunit, non-ATPase, 12
PSMD13	5719	80.3439	63.8023	-0.332579	49.4818	-0.699291	57.1737	-0.490837	proteasome (prosome, macropain) 26S subunit, non-ATPase, 13
PSMD14	10213	9.17347	17.2462	0.910742	18.238	0.991407	13.4794	0.555216	proteasome (prosome, macropain) 26S subunit, non-ATPase, 14
ADRM1	11047	272.442	239.969	-0.183102	175.453	-0.634868	202.03	-0.431385	adhesion regulating molecule 1
PSME1	5720	82.3195	56.8768	-0.533394	71.9851	-0.193535	52.4464	-0.650391	proteasome (prosome, macropain) activator subunit 1 (PA28 alpha)
PSME2	5721	49.732	36.0736	-0.463233	51.1039	0.0392592	36.192	-0.458503	proteasome (prosome, macropain) activator subunit 2 (PA28 beta)
PSME3	10197	165.147	142.898	-0.20876	143.541	-0.202291	169.211	0.0350732	proteasome (prosome, macropain) activator subunit 3 (PA28 gamma; Ki)
POMP	51371	45.9359	44.0988	-0.0588834	33.4503	-0.457603	33.3234	-0.463086	proteasome maturation protein
TXNL1	9352	45.125	41.1555	-0.132842	36.95	-0.288355	46.6256	0.0471929	thioredoxin-like 1
SHFM1	7979	58.4629	59.6426	0.0288215	73.1505	0.323346	54.53	-0.100472	split hand/foot malformation (ectrodactyly) type 1
