# Supplementary material for: Distinct isoforms of Nrf1 diversely regulate different subsets of its cognate target genes
Source: Sci Rep. 2019 Feb 27;9:2960. doi: 10.1038/s41598-019-39536-0 (PMC6393581; doi:10.1038/s41598-019-39536-0)
Supplement: Supplementary file 2 — Dataset 1 [file 41598_2019_39536_MOESM2_ESM.zip › supplementary-TableS2-DEGs in Nrf1a┴-VS-control.xlsx]

## Sheet: DEGs in Nrf1α-VS-control
Differentially expressed genes of Nrf1a stable express versus control cells (FDR≤0.001, |log2 Ratio(Nrf1a/control)|≥1)
GeneID	Gene_length	control-Expression	Nrf1a-Expression	control-RPKM	Nrf1a-RPKM	log2 Ratio(Nrf1a/control)	Up-Down-Regulation(Nrf1a/control)	P-value	FDR	Symbol	Description
60496	2880	129	272	4.84689	10.6983	1.14226	Up	1.80443e-14	3.81595e-13	AASDHPPT	aminoadipate-semialdehyde dehydrogenase-phosphopantetheinyl transferase
10157	5887	83	190	1.52563	3.65594	1.26084	Up	4.4088e-12	7.14985e-11	AASS	aminoadipate-semialdehyde synthase
5243	4718	58	117	1.33026	2.8091	1.0784	Up	1.66971e-06	1.22384e-05	ABCB1	ATP-binding cassette, sub-family B (MDR/TAP), member 1
5825	3616	138	294	4.12968	9.20998	1.15717	Up	8.15262e-16	2.00005e-14	ABCD3	ATP-binding cassette, sub-family D (ALD), member 3
6059	4194	235	593	6.06324	16.0164	1.40139	Up	2.68858e-40	2.966e-38	ABCE1	ATP-binding cassette, sub-family E (OABP), member 1
9619	3142	111	36	3.82281	1.29788	-1.55847	Down	1.58889e-09	1.88749e-08	ABCG1	ATP-binding cassette, sub-family G (WHITE), member 1
23527	7187	37	82	0.557083	1.29243	1.21412	Up	1.06285e-05	6.76287e-05	ACAP2	ArfGAP with coiled-coil, ankyrin repeat and PH domains 2
55331	4387	41	123	1.0113	3.17597	1.65098	Up	9.55118e-12	1.48099e-10	ACER3	alkaline ceramidase 3
2182	5351	71	214	1.43578	4.53021	1.65774	Up	1.77341e-19	6.16776e-18	ACSL4	acyl-CoA synthetase long-chain family member 4
8759	2840	7	33	0.266714	1.31624	2.30306	Up	1.33691e-05	8.36535e-05	ADAM1A	ADAM metallopeptidase domain 1A, pseudogene
117	6593	37	8	0.607273	0.137451	-2.14343	Down	1.83548e-05	0.000111389	ADCYAP1R1	adenylate cyclase activating polypeptide 1 (pituitary) receptor type I
120	4454	150	332	3.64424	8.4436	1.21224	Up	6.65942e-19	2.2096e-17	ADD3	adducin 3 (gamma)
113622	1917	45	104	2.54013	6.14541	1.27461	Up	2.50262e-07	2.10108e-06	ADPRHL1	ADP-ribosylhydrolase like 1
55109	4514	78	191	1.86981	4.79304	1.35805	Up	1.93969e-13	3.68371e-12	AGGF1	angiogenic factor with G patch and FHA domains 1
23287	4436	64	179	1.56118	4.57089	1.54984	Up	3.87078e-15	8.76365e-14	AGTPBP1	ATP/GTP binding protein 1
25909	8643	8	58	0.100159	0.760157	2.924	Up	3.09004e-11	4.5126e-10	AHCTF1	AT hook containing transcription factor 1
54806	5649	14	48	0.268177	0.962519	1.84363	Up	4.83472e-06	3.26716e-05	AHI1	Abelson helper integration site 1
9255	3159	62	157	2.12377	5.62976	1.40644	Up	7.7169e-12	1.20847e-10	AIMP1	aminoacyl tRNA synthetase complex-interacting multifunctional protein 1
11215	9926	36	108	0.392459	1.23251	1.65098	Up	1.75844e-10	2.37383e-09	AKAP11	A kinase (PRKA) anchor protein 11
10142	12463	6	34	0.0520948	0.309027	2.56852	Up	2.46288e-06	1.75471e-05	AKAP9	A kinase (PRKA) anchor protein (yotiao) 9
10000	7091	177	372	2.70104	5.94258	1.13757	Up	4.02812e-19	1.36264e-17	AKT3	v-akt murine thymoma viral oncogene homolog 3 (protein kinase B, gamma)
214	4923	57	159	1.25288	3.65853	1.54601	Up	1.45277e-13	2.80513e-12	ALCAM	activated leukocyte cell adhesion molecule
144245	10091	53	116	0.568339	1.30216	1.19608	Up	2.18272e-07	1.85317e-06	ALG10B	ALG10B, alpha-1,2-glucosyltransferase
7840	12928	24	86	0.200884	0.753541	1.90732	Up	3.20754e-10	4.1928e-09	ALMS1	Alstrom syndrome 1
9949	5618	102	225	1.96464	4.5367	1.20738	Up	3.25032e-13	6.00806e-12	AMMECR1	Alport syndrome, mental retardation, midface hypoplasia and elliptocytosis chromosomal region gene 1
29945	2701	35	72	1.4022	3.01959	1.10666	Up	0.000128181	0.000662123	ANAPC4	anaphase promoting complex subunit 4
288	17035	35	79	0.222327	0.525321	1.24052	Up	1.10389e-05	7.00086e-05	ANK3	ankyrin 3, node of Ranvier (ankyrin G)
54467	6081	38	94	0.676198	1.75103	1.37268	Up	2.10474e-07	1.79224e-06	ANKIB1	ankyrin repeat and IBR domain containing 1
441459	3753	19	74	0.547823	2.23353	2.02755	Up	1.28712e-09	1.55459e-08	ANKRD18B	ankyrin repeat domain 18B
22852	6816	4	56	0.0635033	0.930675	3.87338	Up	1.41647e-13	2.74114e-12	ANKRD26	ankyrin repeat domain 26
84250	3813	21	57	0.595961	1.69335	1.50659	Up	1.54535e-05	9.55228e-05	ANKRD32	ankyrin repeat domain 32
54443	4786	77	223	1.74094	5.27803	1.60013	Up	2.63472e-19	9.03631e-18	ANLN	anillin, actin binding protein
55745	3110	47	131	1.63532	4.77145	1.54485	Up	2.06046e-11	3.07118e-10	AP5M1	adaptor-related protein complex 5, mu 1 subunit
324	10848	15	104	0.149626	1.08598	2.85957	Up	1.01547e-18	3.30599e-17	APC	adenomatous polyposis coli
139322	6479	105	209	1.75367	3.65408	1.05913	Up	2.6768e-10	3.53101e-09	APOOL	apolipoprotein O-like
26060	6061	108	214	1.92817	3.99953	1.0526	Up	2.02406e-10	2.72391e-09	APPL1	adaptor protein, phosphotyrosine interaction, PH domain and leucine zipper containing 1
10565	7239	48	109	0.71751	1.70564	1.24924	Up	2.00868e-07	1.71719e-06	ARFGEF1	ADP-ribosylation factor guanine nucleotide-exchange factor 1 (brefeldin A-inhibited)
57584	7185	131	326	1.97292	5.13961	1.38133	Up	2.03422e-22	9.03402e-21	ARHGAP21	Rho GTPase activating protein 21
9411	9121	32	83	0.379641	1.0308	1.44106	Up	4.2648e-07	3.44205e-06	ARHGAP29	Rho GTPase activating protein 29
394	9604	40	121	0.450685	1.42716	1.66296	Up	1.10495e-11	1.69961e-10	ARHGAP5	Rho GTPase activating protein 5
64283	6369	39	80	0.662611	1.42285	1.10255	Up	5.65162e-05	0.000312935	ARHGEF28	Rho guanine nucleotide exchange factor (GEF) 28
196528	8466	85	183	1.08644	2.44857	1.17233	Up	1.41498e-10	1.93582e-09	ARID2	AT rich interactive domain 2 (ARID, RFX-like)
51742	6067	47	148	0.838281	2.7633	1.72088	Up	1.34297e-14	2.88588e-13	ARID4B	AT rich interactive domain 4B (RBP1-like)
200894	3991	14	52	0.379587	1.47591	1.9591	Up	7.03464e-07	5.45634e-06	ARL13B	ADP-ribosylation factor-like 13B
55156	3042	79	159	2.81018	5.92076	1.07512	Up	2.48688e-08	2.48976e-07	ARMC1	armadillo repeat containing 1
55130	3572	14	43	0.424114	1.36363	1.68493	Up	4.89312e-05	0.000274179	ARMC4	armadillo repeat containing 4
153642	3345	30	79	0.970489	2.67529	1.46291	Up	6.09748e-07	4.78732e-06	ARSK	arylsulfatase family, member K
10973	7598	112	263	1.59509	3.92099	1.29758	Up	7.76634e-17	2.10835e-15	ASCC3	activating signal cointegrator 1 complex subunit 3
55870	11784	95	224	0.872361	2.15325	1.30352	Up	1.18771e-14	2.56817e-13	ASH1L	ash1 (absent, small, or homeotic)-like (Drosophila)
54529	2487	97	213	4.22048	9.7016	1.20082	Up	1.7195e-12	2.91406e-11	ASNSD1	asparagine synthetase domain containing 1
259266	10906	25	116	0.24805	1.20485	2.28014	Up	2.3042e-16	6.01942e-15	ASPM	asp (abnormal spindle) homolog, microcephaly associated (Drosophila)
55726	2988	114	278	4.12848	10.5391	1.35207	Up	9.03268e-19	2.95181e-17	ASUN	asunder, spermatogenesis regulator
84896	3034	179	363	6.38415	13.5529	1.08603	Up	1.85886e-17	5.35699e-16	ATAD1	ATPase family, AAA domain containing 1
29028	5580	80	242	1.55139	4.91271	1.66296	Up	6.41468e-22	2.76374e-20	ATAD2	ATPase family, AAA domain containing 2
79915	6245	8	68	0.138619	1.23343	3.15348	Up	7.5726e-14	1.50929e-12	ATAD5	ATPase family, AAA domain containing 5
1386	4422	52	128	1.27248	3.27892	1.36558	Up	1.55255e-09	1.84559e-08	ATF2	activating transcription factor 2
9474	3244	73	141	2.43505	4.92354	1.01575	Up	5.47038e-07	4.34022e-06	ATG5	autophagy related 5
25923	2256	39	9	1.87064	0.451901	-2.04946	Down	1.8816e-05	0.000113949	ATL3	atlastin GTPase 3
472	13147	28	86	0.230461	0.740988	1.68493	Up	7.85516e-09	8.45565e-08	ATM	ataxia telangiectasia mutated
23200	7347	58	138	0.854247	2.12769	1.31656	Up	1.07538e-09	1.31351e-08	ATP11B	ATPase, class VI, type 11B
286410	6128	87	177	1.53626	3.27186	1.09068	Up	2.65382e-09	3.06428e-08	ATP11C	ATPase, class VI, type 11C
490	6950	114	254	1.77495	4.13989	1.22181	Up	5.56938e-15	1.24306e-13	ATP2B1	ATPase, Ca++ transporting, plasma membrane 1
528	5704	71	146	1.34693	2.89943	1.1061	Up	4.6295e-08	4.46453e-07	ATP6V1C1	ATPase, H+ transporting, lysosomal 42kDa, V1 subunit C1
10396	8270	11	69	0.14393	0.945112	2.71511	Up	2.97868e-12	4.94638e-11	ATP8A1	ATPase, aminophospholipid transporter (APLT), class I, type 8A, member 1
545	8258	17	54	0.222761	0.740728	1.73344	Up	3.28926e-06	2.29163e-05	ATR	ataxia telangiectasia and Rad3 related
546	11202	24	123	0.231836	1.2438	2.42357	Up	1.82835e-18	5.82115e-17	ATRX	alpha thalassemia/mental retardation syndrome X-linked
342371	7886	711	335	9.75615	4.81202	-1.01967	Down	3.10834e-28	2.01635e-26	ATXN1L	ataxin 1-like
4287	6982	34	92	0.526944	1.49261	1.50212	Up	3.93264e-08	3.83737e-07	ATXN3	ataxin 3
8706	3642	21	0	0.623943	0.01	-5.96334	Down	7.84302e-07	6.05083e-06	B3GALNT1	beta-1,3-N-acetylgalactosaminyltransferase 1 (globoside blood group)
84002	4131	18	50	0.471501	1.37105	1.53995	Up	3.96236e-05	0.000226197	B3GNT5	UDP-GlcNAc:betaGal beta-1,3-N-acetylglucosaminyltransferase 5
9530	4478	88	179	2.12649	4.52802	1.0904	Up	2.17566e-09	2.53754e-08	BAG4	BCL2-associated athanogene 4
580	2610	13	45	0.538975	1.95304	1.85743	Up	8.73352e-06	5.66322e-05	BARD1	BRCA1 associated RING domain 1
11177	6031	147	396	2.63751	7.43782	1.4957	Up	4.15078e-30	2.99548e-28	BAZ1A	bromodomain adjacent to zinc finger domain, 1A
79738	3583	49	102	1.47984	3.22473	1.12374	Up	3.80462e-06	2.61492e-05	BBS10	Bardet-Biedl syndrome 10
56987	9037	53	190	0.634625	2.3816	1.90796	Up	6.80238e-21	2.70223e-19	BBX	bobby sox homolog (Drosophila)
55973	6034	46	112	0.824932	2.10258	1.34981	Up	2.18914e-08	2.21342e-07	BCAP29	B-cell receptor-associated protein 29
9774	7277	220	765	3.27142	11.9083	1.86398	Up	7.60724e-77	2.63515e-74	BCLAF1	BCL2-associated transcription factor 1
55814	11097	23	108	0.224279	1.10245	2.29735	Up	1.85102e-15	4.36185e-14	BDP1	B double prime 1, subunit of RNA polymerase III transcription initiation factor IIIB
329	4088	36	101	0.952922	2.79866	1.55431	Up	3.5198e-09	4.00019e-08	BIRC2	baculoviral IAP repeat containing 2
57448	15718	116	235	0.798594	1.6936	1.08456	Up	8.50094e-12	1.32526e-10	BIRC6	baculoviral IAP repeat containing 6
54841	3873	46	89	1.28522	2.60305	1.01819	Up	6.83518e-05	0.00037123	BIVM	basic, immunoglobulin-like variable motif containing
641	4528	57	174	1.36218	4.35294	1.67607	Up	2.41072e-16	6.26932e-15	BLM	Bloom syndrome, RecQ helicase-like
259282	10542	29	92	0.297674	0.988563	1.7316	Up	1.14481e-09	1.39242e-08	BOD1L1	biorientation of chromosomes in cell division 1-like 1
79866	2803	33	80	1.27396	3.23301	1.34355	Up	2.52048e-06	1.79207e-05	BORA	bora, aurora kinase A activator
2186	10914	180	402	1.78465	4.17236	1.22522	Up	6.43076e-23	2.9781e-21	BPTF	bromodomain PHD finger transcription factor
672	7287	127	287	1.88591	4.46142	1.24224	Up	3.89354e-17	1.08944e-15	BRCA1	breast cancer 1, early onset
675	11386	5	26	0.0475187	0.258667	2.44453	Up	6.71922e-05	0.000365505	BRCA2	breast cancer 2, early onset
83990	8166	42	114	0.556552	1.58138	1.50659	Up	8.55458e-10	1.06441e-08	BRIP1	BRCA1 interacting protein C-terminal helicase 1
55299	1303	233	525	19.3498	45.6409	1.23801	Up	6.70084e-30	4.73708e-28	BRIX1	BRX1, biogenesis of ribosomes, homolog (S. cerevisiae)
254065	12793	50	123	0.422925	1.08911	1.36468	Up	3.29926e-09	3.76189e-08	BRWD3	bromodomain and WD repeat domain containing 3
9044	7054	76	212	1.16585	3.4044	1.54601	Up	1.33711e-17	3.89224e-16	BTAF1	BTAF1 RNA polymerase II, B-TFIID transcription factor-associated, 170kDa (Mot1 homolog, S. cerevisiae)
22903	4857	192	372	4.27759	8.6759	1.02022	Up	2.89292e-16	7.46727e-15	BTBD3	BTB (POZ) domain containing 3
699	3509	194	378	5.98252	12.2025	1.02835	Up	1.06225e-16	2.86577e-15	BUB1	BUB1 mitotic checkpoint serine/threonine kinase
55088	6277	7	35	0.120673	0.631619	2.38795	Up	4.52108e-06	3.06958e-05	C10orf118	chromosome 10 open reading frame 118
26098	4698	69	166	1.58928	4.00253	1.33254	Up	1.44256e-11	2.18592e-10	C10orf137	chromosome 10 open reading frame 137
55216	3757	123	246	3.54266	7.41709	1.06602	Up	5.54614e-12	8.83709e-11	C11orf57	chromosome 11 open reading frame 57
57102	3830	44	131	1.24314	3.87447	1.64001	Up	2.57578e-12	4.30207e-11	C12orf4	chromosome 12 open reading frame 4
84529	2595	40	81	1.66797	3.5358	1.08394	Up	6.4228e-05	0.000351367	C15orf41	chromosome 15 open reading frame 41
55028	3653	77	149	2.2809	4.62036	1.0184	Up	2.4573e-07	2.06704e-06	C17orf80	chromosome 17 open reading frame 80
54953	3926	14	47	0.385872	1.35609	1.81325	Up	7.7497e-06	5.05364e-05	C1orf27	chromosome 1 open reading frame 27
57035	1482	16	45	1.16825	3.43957	1.55787	Up	8.55534e-05	0.000456074	C1orf63	chromosome 1 open reading frame 63
9847	4430	66	148	1.61215	3.7844	1.23108	Up	2.05254e-09	2.40528e-08	C2CD5	C2 calcium-dependent domain containing 5
25871	4857	55	112	1.22535	2.6121	1.09202	Up	2.20488e-06	1.58262e-05	C3orf17	chromosome 3 open reading frame 17
132321	1873	7	41	0.404414	2.47962	2.61622	Up	1.59359e-07	1.39328e-06	C4orf33	chromosome 4 open reading frame 33
134553	5083	143	286	3.04426	6.37361	1.06602	Up	1.07421e-13	2.11183e-12	C5orf24	chromosome 5 open reading frame 24
375444	2540	41	79	1.74669	3.52316	1.01225	Up	0.000190148	0.000945825	C5orf34	chromosome 5 open reading frame 34
65250	11217	13	80	0.12541	0.807891	2.68751	Up	7.35938e-14	1.46848e-12	C5orf42	chromosome 5 open reading frame 42
79020	1844	38	80	2.22991	4.91438	1.14002	Up	3.52184e-05	0.000202585	C7orf25	chromosome 7 open reading frame 25
23271	7359	67	156	0.985194	2.40129	1.28533	Up	1.94438e-10	2.62075e-09	CAMSAP2	calmodulin regulated spectrin-associated protein family, member 2
113201	3985	126	272	3.42143	7.73179	1.1762	Up	4.30684e-15	9.72548e-14	CASC4	cancer susceptibility candidate 4
57082	7685	16	44	0.22529	0.648557	1.52545	Up	0.000131153	0.000677069	CASC5	cancer susceptibility candidate 5
57524	5695	42	90	0.798034	1.79015	1.16556	Up	7.87992e-06	5.1347e-05	CASKIN1	CASK interacting protein 1
836	2689	84	183	3.38029	7.70903	1.1894	Up	8.66532e-11	1.2084e-09	CASP3	caspase 3, apoptosis-related cysteine peptidase
9994	6821	8	77	0.126913	1.27874	3.33281	Up	2.98802e-16	7.68982e-15	CASP8AP2	caspase 8 associated protein 2
831	4550	261	567	6.20718	14.116	1.18532	Up	3.9304e-30	2.84831e-28	CAST	calpastatin
55749	3858	115	387	3.22553	11.3629	1.81672	Up	2.11186e-38	2.24401e-36	CCAR1	cell division cycle and apoptosis regulator 1
153733	2552	15	73	0.636028	3.24027	2.34895	Up	3.84472e-11	5.55848e-10	CCDC112	coiled-coil domain containing 112
165055	2196	8	45	0.394206	2.32124	2.55787	Up	5.67248e-08	5.36871e-07	CCDC138	coiled-coil domain containing 138
64770	4187	31	111	0.801169	3.00303	1.90624	Up	8.6678e-13	1.52412e-11	CCDC14	coiled-coil domain containing 14
284047	8713	5	29	0.0620966	0.377025	2.60207	Up	1.24078e-05	7.79484e-05	CCDC144B	coiled-coil domain containing 144B (pseudogene)
91057	2120	65	148	3.31775	7.90798	1.25311	Up	1.21911e-09	1.47761e-08	CCDC34	coiled-coil domain containing 34
51134	3235	4	36	0.133799	1.26057	3.23595	Up	4.74634e-08	4.56196e-07	CCDC41	coiled-coil domain containing 41
84318	2386	41	102	1.85943	4.8425	1.38089	Up	5.55456e-08	5.2744e-07	CCDC77	coiled-coil domain containing 77
55704	9827	12	79	0.132137	0.910638	2.78484	Up	3.50746e-14	7.22345e-13	CCDC88A	coiled-coil domain containing 88A
55297	2352	34	73	1.56425	3.51581	1.16838	Up	5.6161e-05	0.000311167	CCDC91	coiled-coil domain containing 91
9134	2739	31	73	1.22472	3.01905	1.30165	Up	1.15805e-05	7.32291e-05	CCNE2	cyclin E2
900	2484	536	1642	23.3496	74.8792	1.68117	Up	3.2046e-141	2.64303e-138	CCNG1	cyclin G1
54619	4153	69	132	1.79785	3.60041	1.00189	Up	1.65866e-06	1.21626e-05	CCNJ	cyclin J
904	7093	226	435	3.44782	6.94703	1.01071	Up	1.69069e-18	5.39276e-17	CCNT1	cyclin T1
905	6923	22	62	0.34387	1.01446	1.56078	Up	3.67624e-06	2.53776e-05	CCNT2	cyclin T2
9738	5515	43	108	0.843701	2.21829	1.39464	Up	1.76526e-08	1.81128e-07	CCP110	centriolar coiled coil protein 110kDa
54462	7676	38	94	0.535691	1.38718	1.37268	Up	2.10474e-07	1.79136e-06	CCSER2	coiled-coil serine-rich protein 2
23607	5425	109	257	2.17416	5.36628	1.30346	Up	1.36447e-16	3.6414e-15	CD2AP	CD2-associated protein
4179	3402	157	302	4.9938	10.0557	1.0098	Up	2.78116e-13	5.20191e-12	CD46	CD46 molecule, complement regulatory protein
8556	4287	23	64	0.58055	1.69109	1.54246	Up	3.10914e-06	2.17051e-05	CDC14A	cell division cycle 14A
996	5611	212	459	4.08847	9.26642	1.18045	Up	1.50586e-24	7.67103e-23	CDC27	cell division cycle 27
8476	10527	97	289	0.997086	3.1098	1.64103	Up	2.02976e-25	1.09519e-23	CDC42BPA	CDC42 binding protein kinase alpha (DMPK-like)
988	6432	147	429	2.47307	7.55528	1.61118	Up	4.91434e-36	4.67672e-34	CDC5L	cell division cycle 5-like
79577	5942	83	163	1.51151	3.10738	1.03971	Up	3.98054e-08	3.88192e-07	CDC73	cell division cycle 73
23097	6139	46	106	0.810822	1.95591	1.27038	Up	2.0612e-07	1.75775e-06	CDK19	cyclin-dependent kinase 19
8999	4717	3	25	0.068821	0.600363	3.12491	Up	8.8883e-06	5.75282e-05	CDKL2	cyclin-dependent kinase-like 2 (CDC2-related kinase)
1036	1627	34	70	2.26129	4.8736	1.10784	Up	0.000157407	0.00079716	CDO1	cysteine dioxygenase, type I
1053	1550	867	12	60.5275	0.876979	-6.10891	Down	2.67756e-230	4.63753e-227	CEBPE	CCAAT/enhancer binding protein (C/EBP), epsilon
10153	3341	35	95	1.13359	3.22097	1.50659	Up	2.19612e-08	2.21789e-07	CEBPZ	CCAAT/enhancer binding protein (C/EBP), zeta
1062	8630	12	38	0.150465	0.498784	1.72899	Up	0.000103572	0.000543102	CENPE	centromere protein E, 312kDa
1063	10316	39	189	0.40909	2.07534	2.34286	Up	1.46113e-26	8.60772e-25	CENPF	centromere protein F, 350/400kDa
55835	5246	22	57	0.453795	1.2308	1.43948	Up	2.9415e-05	0.000171596	CENPJ	centromere protein J
153241	4728	28	103	0.640835	2.46774	1.94517	Up	2.96468e-12	4.92786e-11	CEP120	centrosomal protein 120kDa
9859	7204	58	199	0.871204	3.1291	1.84466	Up	6.61446e-21	2.63362e-19	CEP170	centrosomal protein 170kDa
9857	13473	23	115	0.184726	0.966881	2.38795	Up	4.43588e-17	1.23719e-15	CEP350	centrosomal protein 350kDa
55165	2656	92	208	3.74822	8.87105	1.2429	Up	7.82536e-13	1.3901e-11	CEP55	centrosomal protein 55kDa
9702	3236	40	121	1.33757	4.23561	1.66296	Up	1.10495e-11	1.70113e-10	CEP57	centrosomal protein 57kDa
285753	2915	18	54	0.668189	2.09843	1.65098	Up	6.9808e-06	4.57636e-05	CEP57L1	centrosomal protein 57kDa-like 1
80254	6054	11	51	0.196615	0.954261	2.27901	Up	6.37234e-08	5.98855e-07	CEP63	centrosomal protein 63kDa
10669	1934	197	89	11.0224	5.21282	-1.0803	Down	1.28262e-09	1.55025e-08	CGREF1	cell growth regulator with EF-hand domain 1
1105	6457	48	165	0.804407	2.89463	1.84738	Up	1.27991e-17	3.74461e-16	CHD1	chromodomain helicase DNA binding protein 1
80205	11479	16	58	0.150828	0.572352	1.924	Up	2.20786e-07	1.87176e-06	CHD9	chromodomain helicase DNA binding protein 9
1122	7082	41	133	0.62646	2.12733	1.76375	Up	1.12301e-13	2.19779e-12	CHML	choroideremia-like (Rab escort protein 2)
25978	2643	102	198	4.17608	8.48609	1.02295	Up	2.30734e-09	2.68389e-08	CHMP2B	charged multivesicular body protein 2B
29082	1372	277	119	21.847	9.825	-1.1529	Down	3.20684e-14	6.6359e-13	CHMP4A	charged multivesicular body protein 4A
26973	3400	49	169	1.55949	5.63051	1.85219	Up	4.53828e-18	1.39367e-16	CHORDC1	cysteine and histidine-rich domain (CHORD) containing 1
1147	3539	78	159	2.38495	5.08928	1.0935	Up	1.59031e-08	1.63856e-07	CHUK	conserved helix-loop-helix ubiquitous kinase
9541	1809	37	82	2.21324	5.1347	1.21412	Up	1.06285e-05	6.76535e-05	CIR1	corepressor interacting with RBPJ, 1
26586	3736	113	443	3.27293	13.4319	2.037	Up	1.05618e-50	1.8293e-48	CKAP2	cytoskeleton associated protein 2
56650	2500	91	211	3.93883	9.56053	1.27932	Up	1.57196e-13	3.0151e-12	CLDND1	claudin domain containing 1
1047	2828	21	55	0.803536	2.20304	1.45506	Up	3.5315e-05	0.000203006	CLGN	calmegin
9685	4061	297	706	7.91387	19.693	1.31523	Up	2.15318e-43	2.76245e-41	CLINT1	clathrin interactor 1
6249	5931	50	121	0.912237	2.31098	1.34103	Up	7.07062e-09	7.67794e-08	CLIP1	CAP-GLY domain containing linker protein 1
9575	10981	18	86	0.177377	0.887148	2.32236	Up	9.81548e-13	1.71548e-11	CLOCK	clock circadian regulator
63967	8484	159	311	2.02797	4.1524	1.03391	Up	4.081e-14	8.37475e-13	CLSPN	claspin
25904	2829	124	288	4.74301	11.5319	1.28175	Up	5.6209e-18	1.70796e-16	CNOT10	CCR4-NOT transcription complex, subunit 10
1272	5664	23	62	0.43941	1.23996	1.49665	Up	7.18058e-06	4.70021e-05	CNTN1	contactin 1
22837	4923	15	42	0.329706	0.966405	1.55145	Up	0.00015608	0.000791597	COBLL1	cordon-bleu WH2 repeat protein-like 1
57511	5257	37	106	0.761604	2.28406	1.58449	Up	8.43982e-10	1.05164e-08	COG6	component of oligomeric golgi complex 6
1315	3490	144	308	4.46481	9.99689	1.16288	Up	1.29117e-16	3.46179e-15	COPB1	coatomer protein complex, subunit beta 1
9318	4124	62	187	1.62682	5.13644	1.65872	Up	3.20242e-17	9.00421e-16	COPS2	COP9 signalosome subunit 2
53981	5072	223	449	4.75764	10.0278	1.07569	Up	6.33162e-21	2.52681e-19	CPSF2	cleavage and polyadenylation specific factor 2, 100kDa
126129	2918	40	95	1.48334	3.68789	1.31395	Up	4.52852e-07	3.63963e-06	CPT1C	carnitine palmitoyltransferase 1C
51185	2596	68	162	2.83446	7.06887	1.31841	Up	3.67402e-11	5.33395e-10	CRBN	cereblon
1385	9794	49	94	0.541379	1.08719	1.0059	Up	5.07154e-05	0.000283078	CREB1	cAMP responsive element binding protein 1
153222	7782	6	29	0.0834306	0.42213	2.33904	Up	3.94306e-05	0.000225392	CREBRF	CREB3 regulatory factor
51340	4406	82	181	2.01389	4.65344	1.20831	Up	6.39688e-11	9.0592e-10	CRNKL1	crooked neck pre-mRNA splicing factor-like 1 (Drosophila)
131544	10767	3	31	0.0301503	0.326142	3.43525	Up	2.12278e-07	1.80494e-06	CRYBG3	beta-gamma crystallin domain containing 3
7812	4330	1824	3756	45.583	98.2601	1.10811	Up	2.23202e-170	2.97374e-167	CSDE1	cold shock domain containing E1, RNA-binding
1434	3627	972	2343	28.9991	73.1753	1.33535	Up	4.38108e-143	3.9937e-140	CSE1L	CSE1 chromosome segregation 1-like (yeast)
79848	4735	18	57	0.411356	1.36362	1.72899	Up	1.81711e-06	1.32181e-05	CSPP1	centrosome and spindle pole associated protein 1
1465	1996	384	11	20.8179	0.624269	-5.05951	Down	4.90148e-95	2.65293e-92	CSRP1	cysteine and glycine-rich protein 1
51496	4875	54	136	1.19863	3.16012	1.3986	Up	2.29554e-10	3.06781e-09	CTDSPL2	CTD (carboxy-terminal domain, RNA polymerase II, polypeptide A) small phosphatase like 2
1490	2358	45	11	2.06507	0.528431	-1.9664	Down	7.3648e-06	4.81352e-05	CTGF	connective tissue growth factor
9646	4324	113	220	2.82786	5.76337	1.0272	Up	2.61004e-10	3.45083e-09	CTR9	Ctr9, Paf1/RNA polymerase II complex component, homolog (S. cerevisiae)
8450	5365	165	321	3.32797	6.77758	1.02613	Up	2.31806e-14	4.85475e-13	CUL4B	cullin 4B
8065	6408	44	89	0.743012	1.57328	1.08232	Up	2.83972e-05	0.000166218	CUL5	cullin 5
10283	2093	52	147	2.68844	7.95587	1.56525	Up	7.48888e-13	1.33581e-11	CWC27	CWC27 spliceosome-associated protein homolog (S. cerevisiae)
143884	3285	9	34	0.296465	1.17242	1.98356	Up	5.70576e-05	0.000315529	CWF19L2	CWF19-like 2, cell cycle control (S. pombe)
23002	5896	22	53	0.403767	1.01826	1.33451	Up	0.000143705	0.000734643	DAAM1	dishevelled associated activator of morphogenesis 1
1628	1658	117	229	7.63602	15.6455	1.03486	Up	8.68594e-11	1.2103e-09	DBP	D site of albumin promoter (albumin D-box) binding protein
9937	4585	28	138	0.660822	3.40941	2.36719	Up	5.10648e-20	1.90203e-18	DCLRE1A	DNA cross-link repair 1A
64421	4108	32	73	0.842918	2.01295	1.25584	Up	2.00128e-05	0.000120438	DCLRE1C	DNA cross-link repair 1C
167227	10198	106	228	1.12475	2.53256	1.17099	Up	8.3152e-13	1.46958e-11	DCP2	DCP2 decapping enzyme homolog (S. cerevisiae)
54165	3192	29	80	0.983107	2.83901	1.52997	Up	2.1081e-07	1.79333e-06	DCUN1D1	DCN1, defective in cullin neddylation 1, domain containing 1 (S. cerevisiae)
80821	12969	44	91	0.367123	0.79483	1.11438	Up	1.462e-05	9.08243e-05	DDHD1	DDHD domain containing 1
8886	3790	238	499	6.79522	14.9142	1.1341	Up	5.32854e-25	2.77983e-23	DDX18	DEAD (Asp-Glu-Ala-Asp) box polypeptide 18
11269	1829	263	110	15.5599	6.81269	-1.19154	Down	3.16856e-14	6.57239e-13	DDX19B	DEAD (Asp-Glu-Ala-Asp) box polypeptide 19B
9188	4839	730	1750	16.3242	40.9659	1.32741	Up	2.14828e-106	1.37808e-103	DDX21	DEAD (Asp-Glu-Ala-Asp) box helicase 21
9879	5695	255	627	4.8452	12.4713	1.36399	Up	7.32548e-41	8.18563e-39	DDX46	DEAD (Asp-Glu-Ala-Asp) box polypeptide 46
79009	2575	178	344	7.48012	15.1329	1.01655	Up	4.504e-15	1.01311e-13	DDX50	DEAD (Asp-Glu-Ala-Asp) box polypeptide 50
83479	2337	49	94	2.26884	4.55626	1.0059	Up	5.07154e-05	0.000283169	DDX59	DEAD (Asp-Glu-Ala-Asp) box polypeptide 59
1666	1251	46	9	3.97893	0.814938	-2.28762	Down	6.1072e-07	4.79278e-06	DECR1	2,4-dienoyl CoA reductase 1, mitochondrial
7913	2879	388	1053	14.5833	41.4311	1.5064	Up	4.81926e-78	1.73895e-75	DEK	DEK oncogene
10260	7341	30	118	0.442213	1.82082	2.04177	Up	1.18569e-14	2.56702e-13	DENND4A	DENN/MADD domain containing 4A
55667	7823	40	90	0.553289	1.30319	1.23595	Up	2.85628e-06	2.01182e-05	DENND4C	DENN/MADD domain containing 4C
55635	5356	77	197	1.55566	4.16644	1.42129	Up	1.06524e-14	2.32368e-13	DEPDC1	DEP domain containing 1
8526	7784	70	136	0.973107	1.97914	1.0242	Up	7.31964e-07	5.65965e-06	DGKE	diacylglycerol kinase, epsilon 64kDa
10901	1289	82	34	6.88377	2.9879	-1.20407	Down	2.0771e-05	0.000124612	DHRS4	dehydrogenase/reductase (SDR family) member 4
54505	4491	42	131	1.01198	3.30421	1.70713	Up	5.92806e-13	1.06398e-11	DHX29	DEAH (Asp-Glu-Ala-His) box polypeptide 29
170506	3625	61	125	1.82091	3.90608	1.10107	Up	4.75224e-07	3.80531e-06	DHX36	DEAH (Asp-Glu-Ala-His) box polypeptide 36
79665	3682	211	419	6.20104	12.8905	1.05573	Up	4.36688e-19	1.47435e-17	DHX40	DEAH (Asp-Glu-Ala-His) box polypeptide 40
90957	4845	102	197	2.2781	4.60587	1.01565	Up	3.1365e-09	3.59287e-08	DHX57	DEAH (Asp-Glu-Ala-Asp/His) box polypeptide 57
81624	4812	54	149	1.21432	3.50752	1.5303	Up	1.2441e-12	2.15048e-11	DIAPH3	diaphanous homolog 3 (Drosophila)
23405	10323	109	323	1.14258	3.54435	1.63323	Up	4.82992e-28	3.07552e-26	DICER1	dicer 1, ribonuclease type III
22894	7667	84	216	1.18555	3.1913	1.42859	Up	4.35322e-16	1.09431e-14	DIS3	DIS3 mitotic control homolog (S. cerevisiae)
1739	5034	83	184	1.78415	4.14042	1.21454	Up	3.71142e-11	5.37473e-10	DLG1	discs, large homolog 1 (Drosophila)
1742	4323	58	111	1.45181	2.90856	1.00245	Up	1.11569e-05	7.06792e-05	DLG4	discs, large homolog 4 (Drosophila)
9787	3084	48	134	1.6842	4.92187	1.54715	Up	1.15412e-11	1.77054e-10	DLGAP5	discs, large (Drosophila) homolog-associated protein 5
9988	4052	32	85	0.854567	2.37623	1.47541	Up	1.89976e-07	1.63294e-06	DMTF1	cyclin D binding myb-like transcription factor 1
1657	11173	37	96	0.358342	0.973287	1.44153	Up	5.23258e-08	4.99054e-07	DMXL1	Dmx-like 1
23312	10599	14	49	0.142932	0.523686	1.87338	Up	3.00366e-06	2.10963e-05	DMXL2	Dmx-like 2
1763	4287	54	104	1.36303	2.74802	1.01157	Up	1.83812e-05	0.00011151	DNA2	DNA replication helicase 2 homolog (yeast)
127602	13788	37	83	0.29038	0.681893	1.23161	Up	7.42198e-06	4.84358e-05	DNAH14	dynein, axonemal, heavy chain 14
54431	6778	105	269	1.67631	4.49563	1.42324	Up	1.44969e-19	5.13468e-18	DNAJC10	DnaJ (Hsp40) homolog, subfamily C, member 10
23317	7551	12	58	0.171966	0.870088	2.33904	Up	4.46616e-09	4.9938e-08	DNAJC13	DnaJ (Hsp40) homolog, subfamily C, member 13
27000	2212	53	190	2.59272	9.72989	1.90796	Up	6.80238e-21	2.69605e-19	DNAJC2	DnaJ (Hsp40) homolog, subfamily C, member 2
120526	3000	36	97	1.29851	3.6626	1.49601	Up	1.85058e-08	1.89432e-07	DNAJC24	DnaJ (Hsp40) homolog, subfamily C, member 24
10059	4612	159	338	3.73055	8.3017	1.15402	Up	6.93742e-18	2.08967e-16	DNM1L	dynamin 1-like
30836	2725	33	151	1.31043	6.27697	2.26003	Up	1.1611e-20	4.54982e-19	DNTTIP2	deoxynucleotidyltransferase, terminal, interacting protein 2
139818	6638	35	78	0.570553	1.33106	1.22214	Up	1.58449e-05	9.7733e-05	DOCK11	dedicator of cytokinesis 11
85440	7193	67	129	1.00793	2.03151	1.01116	Up	1.82198e-06	1.3248e-05	DOCK7	dedicator of cytokinesis 7
23033	7995	16	58	0.216554	0.821768	1.924	Up	2.20786e-07	1.87268e-06	DOPEY1	dopey family member 1
54878	4096	52	106	1.37375	2.93147	1.0935	Up	4.03818e-06	2.76666e-05	DPP8	dipeptidyl-peptidase 8
286148	6234	35	89	0.607529	1.6172	1.41247	Up	2.47594e-07	2.08171e-06	DPY19L4	dpy-19-like 4 (C. elegans)
667	18103	65	232	0.388533	1.4517	1.90163	Up	4.50896e-25	2.35937e-23	DST	dystonin
79659	13699	15	66	0.118486	0.545751	2.20352	Up	1.54715e-09	1.84043e-08	DYNC2H1	dynein, cytoplasmic 2, heavy chain 1
51626	1412	38	75	2.91215	6.01681	1.04691	Up	0.000186122	0.000928465	DYNC2LI1	dynein, cytoplasmic 2, light intermediate chain 1
9166	1655	34	72	2.22304	4.92804	1.14848	Up	7.9501e-05	0.000427096	EBAG9	estrogen receptor binding site associated, antigen, 9
1894	4422	64	143	1.56613	3.66317	1.22589	Up	4.32152e-09	4.85715e-08	ECT2	epithelial cell transforming sequence 2 oncogene
80267	6670	61	133	0.989623	2.25874	1.19057	Up	3.17036e-08	3.13954e-07	EDEM3	ER degradation enhancer, mannosidase alpha-like 3
8411	8019	16	50	0.215906	0.7063	1.70988	Up	9.39714e-06	6.05275e-05	EEA1	early endosome antigen 1
23167	5430	57	117	1.1359	2.44076	1.10349	Up	1.06086e-06	8.00962e-06	EFR3A	EFR3 homolog A (S. cerevisiae)
112399	2722	208	86	8.26877	3.5789	-1.20815	Down	8.98104e-12	1.39508e-10	EGLN3	egl nine homolog 3 (C. elegans)
23301	5177	41	100	0.856981	2.18807	1.35232	Up	1.20059e-07	1.07686e-06	EHBP1	EH domain binding protein 1
83939	3894	108	357	3.00119	10.3851	1.79091	Up	6.90514e-35	6.04025e-33	EIF2A	eukaryotic translation initiation factor 2A, 65kDa
5610	4361	123	246	3.052	6.38982	1.06602	Up	5.54614e-12	8.82897e-11	EIF2AK2	eukaryotic translation initiation factor 2-alpha kinase 2
8894	2592	415	887	17.3252	38.764	1.16184	Up	8.57102e-45	1.14192e-42	EIF2S2	eukaryotic translation initiation factor 2, subunit 2 beta, 38kDa
8661	5305	656	1342	13.3809	28.6554	1.09864	Up	2.9415e-61	6.8847e-59	EIF3A	eukaryotic translation initiation factor 3, subunit A
3646	1516	454	1145	32.4058	85.5551	1.4006	Up	4.05834e-76	1.37824e-73	EIF3E	eukaryotic translation initiation factor 3, subunit E
9669	4698	83	285	1.91175	6.87181	1.8458	Up	2.66722e-29	1.82594e-27	EIF5B	eukaryotic translation initiation factor 5B
1997	3760	66	136	1.89942	4.09723	1.10909	Up	1.2563e-07	1.1245e-06	ELF1	E74-like factor 1 (ets domain transcription factor)
1998	3242	56	112	1.86913	3.91331	1.06602	Up	3.45358e-06	2.39551e-05	ELF2	E74-like factor 2 (ets domain transcription factor)
255520	4425	59	126	1.44279	3.2255	1.16066	Up	1.32512e-07	1.17879e-06	ELMOD2	ELMO/CED-12 domain containing 2
79071	3392	51	118	1.62697	3.94063	1.27624	Up	3.76528e-08	3.68653e-07	ELOVL6	ELOVL fatty acid elongase 6
133418	4309	64	150	1.6072	3.94325	1.29484	Up	3.44456e-10	4.4756e-09	EMB	embigin
84034	4009	62	24	1.67348	0.678133	-1.30321	Down	8.52018e-05	0.00045462	EMILIN2	elastin microfibril interfacer 2
10495	4184	61	127	1.57762	3.43836	1.12397	Up	2.44942e-07	2.06142e-06	ENOX2	ecto-NOX disulfide-thiol exchanger 2
22875	4697	22	70	0.506836	1.68817	1.73587	Up	1.0876e-07	9.81104e-07	ENPP4	ectonucleotide pyrophosphatase/phosphodiesterase 4 (putative)
64097	4707	26	73	0.597716	1.75678	1.5554	Up	5.29906e-07	4.21394e-06	EPB41L4A	erythrocyte membrane protein band 4.1 like 4A
57669	6621	59	117	0.96426	2.00171	1.05374	Up	2.5986e-06	1.84534e-05	EPB41L5	erythrocyte membrane protein band 4.1 like 5
9852	7439	48	119	0.69822	1.81206	1.37588	Up	4.77614e-09	5.30955e-08	EPM2AIP1	EPM2A (laforin) interacting protein 1
2058	5021	280	779	6.03439	17.5747	1.54222	Up	3.40198e-60	7.65225e-58	EPRS	glutamyl-prolyl-tRNA synthetase
2060	5220	159	320	3.29604	6.94415	1.07507	Up	2.44976e-15	5.67244e-14	EPS15	epidermal growth factor receptor pathway substrate 15
55914	7063	66	201	1.01116	3.22364	1.67268	Up	1.33072e-18	4.28404e-17	ERBB2IP	erbb2 interacting protein
2072	6765	59	153	0.943734	2.56191	1.44076	Up	6.0005e-12	9.526e-11	ERCC4	excision repair cross-complementing rodent repair deficiency, complementation group 4
54821	4224	23	67	0.589209	1.79676	1.60855	Up	8.6166e-07	6.59476e-06	ERCC6L	excision repair cross-complementing rodent repair deficiency, complementation group 6-like
51290	1781	56	148	3.40243	9.4132	1.46812	Up	6.80032e-12	1.07563e-10	ERGIC2	ERGIC and golgi 2
112479	3529	43	89	1.31851	2.85679	1.11549	Up	1.79074e-05	0.000109056	ERI2	ERI1 exoribonuclease family member 2
114799	4499	8	40	0.192415	1.00713	2.38795	Up	9.02762e-07	6.89411e-06	ESCO1	establishment of cohesion 1 homolog 1 (S. cerevisiae)
157570	3376	35	144	1.12184	4.8317	2.10666	Up	3.13902e-18	9.796e-17	ESCO2	establishment of cohesion 1 homolog 2 (S. cerevisiae)
2098	1208	405	853	36.2789	79.9874	1.14064	Up	6.1579e-42	7.40659e-40	ESD	esterase D
51575	3216	19	78	0.639298	2.74738	2.10349	Up	1.73716e-10	2.34875e-09	ESF1	ESF1, nucleolar pre-rRNA processing protein, homolog (S. cerevisiae)
54465	3298	11	45	0.360917	1.54562	2.09844	Up	1.44656e-06	1.06933e-05	ETAA1	Ewing tumor-associated antigen 1
55763	3582	28	63	0.845859	1.9923	1.23595	Up	9.25018e-05	0.00048935	EXOC1	exocyst complex component 1
10640	8522	56	120	0.71107	1.59507	1.16556	Up	2.40664e-07	2.0264e-06	EXOC5	exocyst complex component 5
54536	3637	51	137	1.51737	4.26694	1.49163	Up	2.40494e-11	3.54498e-10	EXOC6	exocyst complex component 6
2070	5697	84	180	1.59551	3.57903	1.16556	Up	2.42158e-10	3.21886e-09	EYA4	eyes absent homolog 4 (Drosophila)
2157	9048	5	28	0.0597975	0.350546	2.55145	Up	2.18898e-05	0.00013078	F8	coagulation factor VIII, procoagulant component
374393	3574	30	92	0.908306	2.9159	1.68269	Up	2.43436e-09	2.82216e-08	FAM111B	family with sequence similarity 111, member B
54463	3308	24	64	0.785075	2.19156	1.48106	Up	6.0199e-06	3.99635e-05	FAM134B	family with sequence similarity 134, member B
57579	5950	22	63	0.400103	1.1994	1.58387	Up	2.39688e-06	1.7098e-05	FAM135A	family with sequence similarity 135, member A
84140	3871	31	66	0.866571	1.93135	1.15622	Up	0.000146725	0.000748094	FAM161A	family with sequence similarity 161, member A
26049	5990	50	113	0.903252	2.13693	1.24234	Up	1.35877e-07	1.20501e-06	FAM169A	family with sequence similarity 169, member A
23172	3008	53	148	1.90662	5.57344	1.54755	Up	9.67982e-13	1.69519e-11	FAM175B	family with sequence similarity 175, member B
23116	6257	14	48	0.242118	0.86899	1.84363	Up	4.83472e-06	3.26844e-05	FAM179B	family with sequence similarity 179, member B
23272	8296	72	170	0.939138	2.32124	1.30549	Up	1.72808e-11	2.59137e-10	FAM208A	family with sequence similarity 208, member A
54906	8636	154	418	1.92963	5.48281	1.50659	Up	5.1305e-32	4.0391e-30	FAM208B	family with sequence similarity 208, member B
340277	1489	17	50	1.23543	3.80378	1.62241	Up	1.97059e-05	0.000118839	FAM221A	family with sequence similarity 221, member A
54537	3417	32	84	1.01338	2.78467	1.45834	Up	2.85072e-07	2.37491e-06	FAM35A	family with sequence similarity 35, member A
55603	5617	32	75	0.616469	1.5125	1.29484	Up	9.52952e-06	6.12208e-05	FAM46A	family with sequence similarity 46, member A
22868	6945	79	161	1.23089	2.62599	1.09316	Up	1.3031e-08	1.35472e-07	FASTKD2	FAST kinase domains 2
120114	19048	38	89	0.215874	0.529274	1.29383	Up	1.40682e-06	1.04396e-05	FAT3	FAT tumor suppressor homolog 3 (Drosophila)
283932	3951	57	135	1.56111	3.87049	1.30995	Up	1.88616e-09	2.22234e-08	FBXL19-AS1	FBXL19 antisense RNA 1 (head to head)
26224	3572	68	188	2.05998	5.96192	1.53315	Up	1.33635e-15	3.20132e-14	FBXL3	F-box and leucine-rich repeat protein 3
84085	4420	35	95	0.856863	2.43467	1.50659	Up	2.19612e-08	2.21918e-07	FBXO30	F-box protein 30
254170	5149	45	112	0.945704	2.46397	1.38152	Up	1.22239e-08	1.28003e-07	FBXO33	F-box protein 33
26271	2269	153	326	7.29663	16.2751	1.15736	Up	2.2343e-17	6.40697e-16	FBXO5	F-box protein 5
10116	2583	85	180	3.5609	7.89383	1.14848	Up	3.91112e-10	5.06282e-09	FEM1B	fem-1 homolog b (C. elegans)
55785	9288	23	65	0.267961	0.79274	1.56483	Up	2.0344e-06	1.47245e-05	FGD6	FYVE, RhoGEF and PH domain containing 6
63979	3544	54	121	1.64879	3.86751	1.23	Up	6.21134e-08	5.84676e-07	FIGNL1	fidgetin-like 1
2218	7456	43	105	0.624063	1.59523	1.354	Up	5.62664e-08	5.33699e-07	FKTN	fukutin
54874	5371	50	126	1.00735	2.65739	1.39944	Up	1.03441e-09	1.26615e-08	FNBP1L	formin binding protein 1-like
22862	6303	73	184	1.25326	3.30682	1.39976	Up	1.52655e-13	2.93449e-12	FNDC3A	fibronectin type III domain containing 3A
3344	5472	10	34	0.197751	0.703838	1.83155	Up	0.000135728	0.000697776	FOXN2	forkhead box N2
93986	6448	20	76	0.335638	1.33514	1.99202	Up	1.19711e-09	1.45298e-08	FOXP2	forkhead box P2
118924	3089	74	175	2.59226	6.41741	1.30778	Up	8.1854e-12	1.27722e-10	FRA10AC1	fragile site, folic acid type, rare, fra(10)(q23.3) or fra(10)(q24.2) candidate 1
2483	1053	52	104	5.34368	11.1878	1.06602	Up	7.7523e-06	5.05344e-05	FRG1	FSHD region gene 1
10818	6882	45	112	0.70756	1.8435	1.38152	Up	1.22239e-08	1.28081e-07	FRS2	fibroblast growth factor receptor substrate 2
285527	11706	23	61	0.212611	0.590284	1.4732	Up	1.0849e-05	6.89053e-05	FRYL	FRY-like
8087	8911	138	276	1.67578	3.50851	1.06602	Up	2.87668e-13	5.3632e-12	FXR1	fragile X mental retardation, autosomal homolog 1
84248	3824	122	242	3.45229	7.16865	1.05415	Up	1.26886e-11	1.93798e-10	FYTTD1	forty-two-three domain containing 1
2549	7926	32	79	0.436879	1.12905	1.3698	Up	2.07038e-06	1.49412e-05	GAB1	GRB2-associated binding protein 1
2551	5182	77	226	1.6079	4.94027	1.61941	Up	7.35874e-20	2.72336e-18	GABPA	GA binding protein transcription factor, alpha subunit 60kDa
51083	778	20	1	2.78174	0.1456	-4.25591	Down	1.72671e-05	0.000105603	GAL	galanin/GMAP prepropeptide
2589	3852	63	141	1.76978	4.14641	1.22829	Up	5.25238e-09	5.80174e-08	GALNT1	UDP-N-acetyl-alpha-D-galactosamine:polypeptide N-acetylgalactosaminyltransferase 1 (GalNAc-T1)
2591	3280	49	100	1.61655	3.45355	1.09517	Up	7.40512e-06	4.8344e-05	GALNT3	UDP-N-acetyl-alpha-D-galactosamine:polypeptide N-acetylgalactosaminyltransferase 3 (GalNAc-T3)
51809	4339	89	189	2.21956	4.93414	1.15253	Up	1.26951e-10	1.74231e-09	GALNT7	UDP-N-acetyl-alpha-D-galactosamine:polypeptide N-acetylgalactosaminyltransferase 7 (GalNAc-T7)
283431	2341	19	61	0.878249	2.95167	1.74883	Up	6.37522e-07	4.9828e-06	GAS2L3	growth arrest-specific 2 like 3
2631	2019	142	347	7.61058	19.4685	1.35506	Up	4.03638e-23	1.89973e-21	GBAS	glioblastoma amplified sequence
9648	6998	11	48	0.170092	0.776975	2.19155	Up	3.0838e-07	2.54947e-06	GCC2	GRIP and coiled-coil domain containing 2
348654	6367	11	40	0.186949	0.711647	1.92852	Up	1.75665e-05	0.000107282	GEN1	Gen endonuclease homolog 1 (Drosophila)
9453	2828	131	263	5.01254	10.5345	1.07152	Up	8.33232e-13	1.47111e-11	GGPS1	geranylgeranyl diphosphate synthase 1
51659	1196	1416	663	128.114	62.7945	-1.02872	Down	2.49128e-55	4.8482e-53	GINS2	GINS complex subunit 2 (Psf2 homolog)
11146	2042	25	59	1.3248	3.27292	1.30481	Up	7.97918e-05	0.000428392	GLMN	glomulin, FKBP associated protein
29889	2419	147	320	6.57578	14.9849	1.18828	Up	9.40168e-18	2.78354e-16	GNL2	guanine nucleotide binding protein-like 2 (nucleolar)
2803	7886	7	51	0.0960521	0.732577	2.93109	Up	4.74836e-10	6.10554e-09	GOLGA4	golgin A4
2804	11256	16	80	0.153816	0.805092	2.38795	Up	2.7007e-12	4.50203e-11	GOLGB1	golgin B1
65056	4633	91	280	2.12542	6.84598	1.68751	Up	1.29121e-25	7.07716e-24	GPBP1	GC-rich promoter binding protein 1
57211	6980	59	127	0.914665	2.06105	1.17206	Up	9.4045e-08	8.5865e-07	GPR126	G protein-coupled receptor 126
160897	8895	48	152	0.58393	1.9357	1.72899	Up	4.81952e-15	1.08267e-13	GPR180	G protein-coupled receptor 180
2827	2149	88	40	4.4311	2.10845	-1.07148	Down	5.87932e-05	0.000324712	GPR3	G protein-coupled receptor 3
285513	6352	4	29	0.068142	0.517163	2.924	Up	3.35008e-06	2.33119e-05	GPRIN3	GPRIN family member 3
29899	3039	25	85	0.890174	3.16831	1.83155	Up	1.19015e-09	1.44554e-08	GPSM2	G-protein signaling modulator 2
79807	4122	49	127	1.28633	3.49008	1.43999	Up	3.80002e-10	4.92269e-09	GSTCD	glutathione S-transferase, C-terminal domain containing
2950	986	481	5	52.7878	0.574424	-6.52194	Down	5.47342e-131	4.12172e-128	GSTP1	glutathione S-transferase pi 1
2963	1469	74	142	5.45099	10.9498	1.00631	Up	6.09162e-07	4.78924e-06	GTF2F2	general transcription factor IIF, polypeptide 2, 30kDa
283464	7509	60	127	0.864639	1.91585	1.14781	Up	1.52618e-07	1.33772e-06	GXYLT1	glucoside xylosyltransferase 1
3038	4288	88	33	2.22072	0.871764	-1.34902	Down	1.44592e-06	1.06932e-05	HAS3	hyaluronan synthase 3
54801	6365	56	161	0.95204	2.86528	1.58958	Up	3.1835e-14	6.59548e-13	HAUS6	HAUS augmin-like complex, subunit 6
29915	5743	14	40	0.263788	0.788971	1.58059	Up	0.000185115	0.000923976	HCFC2	host cell factor C2
143279	4826	18	53	0.4036	1.24402	1.62402	Up	1.08452e-05	6.89065e-05	HECTD2	HECT domain containing E3 ubiquitin protein ligase 2
3070	3165	70	134	2.39326	4.79591	1.00283	Up	1.35729e-06	1.0098e-05	HELLS	helicase, lymphoid-specific
3091	4082	122	241	3.23409	6.68781	1.04817	Up	1.73531e-11	2.59996e-10	HIF1A	hypoxia inducible factor 1, alpha subunit (basic helix-loop-helix transcription factor)
3096	8891	28	70	0.340779	0.89184	1.38795	Up	6.48188e-06	4.28333e-05	HIVEP1	human immunodeficiency virus type I enhancer binding protein 1
6596	5351	38	126	0.768448	2.66732	1.79537	Up	2.5551e-13	4.79462e-12	HLTF	helicase-like transcription factor
3161	3144	28	194	0.963698	6.9897	2.85858	Up	1.1214e-33	9.42844e-32	HMMR	hyaluronan-mediated motility receptor (RHAMM)
3162	1606	289	827	19.4723	58.331	1.58284	Up	3.34984e-66	8.92604e-64	HMOX1	heme oxygenase (decycling) 1
284702	5079	18	60	0.383495	1.33817	1.80299	Up	4.57182e-07	3.67102e-06	HNRNPU-AS1	HNRNPU antisense RNA 1
84376	14460	97	266	0.725887	2.08379	1.52139	Up	3.14772e-21	1.28581e-19	HOOK3	hook homolog 3 (Drosophila)
3203	802	29	63	3.91281	8.89827	1.18532	Up	0.000155288	0.000788041	HOXA6	homeobox A6
51144	2556	325	628	13.759	27.8316	1.01634	Up	3.11284e-26	1.78524e-24	HSD17B12	hydroxysteroid (17-beta) dehydrogenase 12
3298	2697	97	188	3.89185	7.89617	1.0207	Up	6.22432e-09	6.80589e-08	HSF2	heat shock transcription factor 2
3320	3887	2530	7915	70.4322	230.662	1.71147	Up	0	0	HSP90AA1	heat shock protein 90kDa alpha (cytosolic), class A member 1
7184	2879	1134	2634	42.6223	103.637	1.28185	Up	7.31368e-151	7.03739e-148	HSP90B1	heat shock protein 90kDa beta (Grp94), member 1
22824	3284	36	86	1.18622	2.96644	1.32236	Up	1.42097e-06	1.05221e-05	HSPA4L	heat shock 70kDa protein 4-like
26353	2056	33	6	1.73683	0.330573	-2.39341	Down	1.58492e-05	9.76896e-05	HSPB8	heat shock 22kDa protein 8
25998	5775	62	170	1.16173	3.33454	1.52121	Up	4.23448e-14	8.67943e-13	IBTK	inhibitor of Bruton agammaglobulinemia tyrosine kinase
7087	3005	76	148	2.73675	5.57901	1.02755	Up	2.20116e-07	1.86791e-06	ICAM5	intercellular adhesion molecule 5, telencephalin
3397	1239	216	87	18.8646	7.95404	-1.24592	Down	1.05726e-12	1.84038e-11	ID1	inhibitor of DNA binding 1, dominant negative helix-loop-helix protein
3416	5896	125	322	2.29413	6.1864	1.43115	Up	2.68384e-23	1.27704e-21	IDE	insulin-degrading enzyme
3422	2150	156	505	7.85148	26.6068	1.76076	Up	1.44324e-47	2.15491e-45	IDI1	isopentenyl-diphosphate delta isomerase 1
8519	733	69	165	10.1862	25.4988	1.32382	Up	2.09714e-11	3.11781e-10	IFITM1	interferon induced transmembrane protein 1
80173	2183	8	38	0.396554	1.97183	2.31395	Up	2.66458e-06	1.88832e-05	IFT74	intraflagellar transport 74 homolog (Chlamydomonas)
28981	3160	19	56	0.650627	2.00743	1.62545	Up	5.9771e-06	3.97403e-05	IFT81	intraflagellar transport 81 homolog (Chlamydomonas)
121457	3175	45	98	1.53368	3.49641	1.18888	Up	2.15334e-06	1.54947e-05	IKBIP	IKBKB interacting protein
9235	1157	48	99	4.48925	9.69263	1.11041	Up	6.50596e-06	4.29597e-05	IL32	interleukin 32
3572	9071	49	168	0.58453	2.09794	1.84363	Up	7.22626e-18	2.16913e-16	IL6ST	interleukin 6 signal transducer (gp130, oncostatin M receptor)
54556	2221	36	96	1.75396	4.89624	1.48106	Up	2.78442e-08	2.77321e-07	ING3	inhibitor of growth family, member 3
26512	7465	51	121	0.739275	1.8361	1.31246	Up	1.24179e-08	1.29721e-07	INTS6	integrator complex subunit 6
55656	3583	91	190	2.74827	6.00684	1.12808	Up	2.33218e-10	3.10718e-09	INTS8	integrator complex subunit 8
3843	6019	1315	2538	23.6411	47.7647	1.01465	Up	1.72221e-100	9.94288e-98	IPO5	importin 5
10527	6209	417	930	7.26742	16.9668	1.2232	Up	9.93728e-51	1.73852e-48	IPO7	importin 7
124152	2603	43	84	1.78756	3.65548	1.03207	Up	9.19484e-05	0.000486571	IQCK	IQ motif containing K
8826	7219	311	608	4.66175	9.54039	1.03318	Up	4.2077e-26	2.38161e-24	IQGAP1	IQ motif containing GTPase activating protein 1
10788	5769	43	176	0.806554	3.45582	2.09919	Up	7.30818e-22	3.14089e-20	IQGAP2	IQ motif containing GTPase activating protein 2
134728	900	17	46	2.04396	5.78968	1.50212	Up	0.000109892	0.000574329	IRAK1BP1	interleukin-1 receptor-associated kinase 1 binding protein 1
3673	7919	42	90	0.573911	1.28739	1.16556	Up	7.87992e-06	5.13276e-05	ITGA2	integrin, alpha 2 (CD49B, alpha 2 subunit of VLA-2 receptor)
3676	6082	47	91	0.836213	1.69486	1.01923	Up	5.57424e-05	0.000308947	ITGA4	integrin, alpha 4 (antigen CD49D, alpha 4 subunit of VLA-4 receptor)
3709	12568	49	98	0.421886	0.883282	1.06602	Up	1.42403e-05	8.84973e-05	ITPR2	inositol 1,4,5-trisphosphate receptor, type 2
50618	6112	22	60	0.389498	1.11201	1.51348	Up	8.54926e-06	5.54789e-05	ITSN2	intersectin 2
9832	9272	21	53	0.245082	0.647503	1.40162	Up	7.9281e-05	0.000426178	JAKMIP2	janus kinase and microtubule interacting protein 2
80853	9178	29	70	0.341913	0.863952	1.33732	Up	1.16623e-05	7.36927e-05	JHDM1D	jumonji C domain containing histone demethylase 1 homolog D (S. cerevisiae)
221037	8762	18	69	0.222298	0.892042	2.00462	Up	6.09254e-09	6.67443e-08	JMJD1C	jumonji domain containing 1C
10984	91671	114	276	0.134567	0.341049	1.34165	Up	1.91377e-18	6.05968e-17	KCNQ1OT1	KCNQ1 opposite strand/antisense transcript 1 (non-protein coding)
9933	2232	40	114	1.93924	5.78562	1.57698	Up	2.2449e-10	3.00709e-09	KIAA0020	KIAA0020
23379	7948	106	276	1.44316	3.93361	1.44662	Up	1.70897e-20	6.60701e-19	KIAA0947	KIAA0947
84162	15592	4	32	0.0277603	0.232481	3.06602	Up	5.50056e-07	4.36017e-06	KIAA1109	KIAA1109
57456	5157	137	322	2.87468	7.07291	1.2989	Up	2.6537e-20	1.01016e-18	KIAA1143	KIAA1143
57587	4892	77	167	1.70322	3.86696	1.18294	Up	6.80988e-10	8.58422e-09	KIAA1430	KIAA1430
57650	4284	21	71	0.530439	1.87736	1.82345	Up	3.10326e-08	3.07661e-07	KIAA1524	KIAA1524
55196	6246	6	30	0.103948	0.544075	2.38795	Up	2.2846e-05	0.000135977	KIAA1551	KIAA1551
55425	1431	45	125	3.40282	9.89487	1.53995	Up	6.5709e-11	9.28287e-10	KIAA1704	KIAA1704
85459	8044	18	56	0.24214	0.788598	1.70345	Up	2.8571e-06	2.01158e-05	KIAA1731	KIAA1731
205717	13708	34	71	0.268393	0.58671	1.1283	Up	0.000112093	0.000584248	KIAA2018	KIAA2018
158358	7204	10	39	0.150208	0.61324	2.02949	Up	1.17005e-05	7.38802e-05	KIAA2026	KIAA2026
3832	5101	157	402	3.3305	8.9271	1.42245	Up	1.9122e-28	1.25929e-26	KIF11	kinesin family member 11
9928	7293	20	60	0.296749	0.931933	1.65098	Up	2.12538e-06	1.53063e-05	KIF14	kinesin family member 14
56992	4857	10	54	0.222791	1.2594	2.49898	Up	4.08922e-09	4.60203e-08	KIF15	kinesin family member 15
9585	6319	18	93	0.308241	1.66715	2.43525	Up	2.26908e-14	4.76369e-13	KIF20B	kinesin family member 20B
55605	6653	32	118	0.520473	2.00911	1.94866	Up	7.22906e-14	1.44414e-12	KIF21A	kinesin family member 21A
9493	3697	129	271	3.77577	8.30347	1.13694	Up	2.51544e-14	5.25542e-13	KIF23	kinesin family member 23
11127	6257	61	144	1.05494	2.60697	1.30521	Up	6.0921e-10	7.73005e-09	KIF3A	kinesin family member 3A
3799	5905	130	452	2.38226	8.67078	1.86383	Up	4.1771e-46	6.02895e-44	KIF5B	kinesin family member 5B
4254	5460	25	63	0.495465	1.30704	1.39944	Up	1.68674e-05	0.000103304	KITLG	KIT ligand
11278	10923	55	107	0.544862	1.10964	1.02613	Up	1.09825e-05	6.97019e-05	KLF12	Kruppel-like factor 12
79786	2211	118	47	5.77509	2.40796	-1.26203	Down	1.11083e-07	1.00102e-06	KLHL36	kelch-like family member 36
9735	6965	60	188	0.932171	3.05757	1.71372	Up	4.70912e-18	1.44102e-16	KNTC1	kinetochore associated 1
889	4997	27	87	0.584682	1.97219	1.75408	Up	2.34196e-09	2.72051e-08	KRIT1	KRIT1, ankyrin repeat containing
11103	3357	48	170	1.54723	5.73637	1.89045	Up	1.23041e-18	3.96849e-17	KRR1	KRR1, small subunit (SSU) processome component, homolog (yeast)
3895	4930	60	233	1.31695	5.35363	2.02332	Up	3.35386e-27	2.05989e-25	KTN1	kinectin 1 (kinesin receptor)
113251	6537	142	296	2.35058	5.12924	1.12573	Up	2.7359e-15	6.30969e-14	LARP4	La ribonucleoprotein domain family, member 4
51574	2500	41	156	1.77464	7.06845	1.99387	Up	2.2259e-18	7.00956e-17	LARP7	La ribonucleoprotein domain family, member 7
167691	4729	3	22	0.0686464	0.526979	2.94049	Up	5.49758e-05	0.000304991	LCA5	Leber congenital amaurosis 5
84458	10390	30	86	0.312443	0.937611	1.58539	Up	3.30422e-08	3.2665e-07	LCOR	ligand dependent nuclear receptor corepressor
3936	3808	465	994	13.2136	29.5685	1.16204	Up	5.3235e-50	8.95175e-48	LCP1	lymphocyte cytosolic protein 1 (L-plastin)
123169	2162	42	81	2.10213	4.24394	1.01355	Up	0.000154883	0.000786219	LEO1	Leo1, Paf1/RNA polymerase II complex component, homolog (S. cerevisiae)
3981	4115	8	42	0.210371	1.15616	2.45834	Up	3.01422e-07	2.4991e-06	LIG4	ligase IV, DNA, ATP-dependent
389421	5517	120	257	2.35366	5.27679	1.16475	Up	3.83912e-14	7.88773e-13	LIN28B	lin-28 homolog B (C. elegans)
132660	6127	36	78	0.6358	1.44207	1.1815	Up	2.63916e-05	0.000155477	LIN54	lin-54 homolog (C. elegans)
286826	3345	32	84	1.03519	2.84461	1.45834	Up	2.85072e-07	2.37377e-06	LIN9	lin-9 homolog (C. elegans)
283624	5439	51	119	1.01465	2.47838	1.28841	Up	2.60756e-08	2.60455e-07	LINC00641	long intergenic non-protein coding RNA 641
3998	4848	212	450	4.73194	10.5145	1.15188	Up	3.10356e-23	1.4727e-21	LMAN1	lectin, mannose-binding, 1
100379224	3361	28	62	0.901478	2.0896	1.21286	Up	0.000133011	0.000686048	LOC100379224	uncharacterized LOC100379224
100506730	2490	39	100	1.69485	4.54925	1.42447	Up	3.65366e-08	3.58535e-07	LOC100506730	uncharacterized LOC100506730
389831	2430	55	124	2.44919	5.78036	1.23886	Up	3.57326e-08	3.51442e-07	LOC389831	uncharacterized LOC389831
389895	1254	36	10	3.10649	0.903321	-1.78198	Down	0.000183199	0.000915204	LOC389895	chromosome 16 open reading frame 72-like
401397	1143	131	284	12.402	28.1457	1.18234	Up	8.23488e-16	2.01737e-14	LOC401397	uncharacterized LOC401397
54947	5395	74	142	1.48425	2.98151	1.00631	Up	6.09162e-07	4.78706e-06	LPCAT2	lysophosphatidylcholine acyltransferase 2
4026	18278	111	239	0.657143	1.48118	1.17247	Up	2.2276e-13	4.20284e-12	LPP	LIM domain containing preferred translocation partner in lipoma
987	9919	105	214	1.14548	2.44391	1.09324	Up	5.41854e-11	7.74333e-10	LRBA	LPS-responsive vesicle trafficking, beach and anchor containing
57631	4941	25	89	0.547508	2.0404	1.8979	Up	1.80608e-10	2.43624e-09	LRCH2	leucine-rich repeats and calponin homology (CH) domain containing 2
55791	3349	23	83	0.743153	2.80739	1.9175	Up	5.69452e-10	7.25214e-09	LRIF1	ligand dependent nuclear receptor interacting factor 1
10128	6637	347	730	5.65748	12.4592	1.13898	Up	4.71036e-36	4.50737e-34	LRPPRC	leucine-rich pentatricopeptide repeat containing
389816	1212	51	112	4.55337	10.4678	1.20095	Up	3.2425e-07	2.67175e-06	LRRC26	leucine rich repeat containing 26
55631	2958	42	142	1.53644	5.43788	1.82345	Up	4.04832e-15	9.15364e-14	LRRC40	leucine rich repeat containing 40
54839	2883	6	37	0.225202	1.45377	2.69051	Up	4.44906e-07	3.58408e-06	LRRC49	leucine rich repeat containing 49
116064	7683	115	304	1.61969	4.48211	1.46846	Up	6.86922e-23	3.15583e-21	LRRC58	leucine rich repeat containing 58
55144	3795	167	325	4.76179	9.70088	1.02661	Up	1.56484e-14	3.32553e-13	LRRC8D	leucine rich repeat containing 8 family, member D
26046	7756	51	158	0.711538	2.30759	1.69738	Up	3.22034e-15	7.35835e-14	LTN1	listerin E3 ubiquitin protein ligase 1
84946	1835	129	272	7.6071	16.7908	1.14226	Up	1.80443e-14	3.82062e-13	LTV1	LTV1 homolog (S. cerevisiae)
51747	3525	174	585	5.34141	18.7991	1.81537	Up	3.92196e-57	8.18414e-55	LUC7L3	LUC7-like 3 (S. cerevisiae)
56925	1132	28	61	2.67656	6.10412	1.1894	Up	0.000190414	0.000946604	LXN	latexin
55646	1584	149	286	10.1788	20.4527	1.00672	Up	1.34027e-12	2.3098e-11	LYAR	Ly1 antibody reactive
57226	5530	121	269	2.3677	5.51019	1.21862	Up	1.01723e-15	2.45724e-14	LYRM2	LYR motif containing 2
90624	6213	81	155	1.41075	2.82599	1.00229	Up	2.04236e-07	1.74426e-06	LYRM7	LYR motif containing 7
116068	4261	23	55	0.584093	1.46215	1.32382	Up	0.000118167	0.000613689	LYSMD3	LysM, putative peptidoglycan-binding, domain containing 3
54585	4356	32	78	0.794928	2.02837	1.35142	Up	3.04822e-06	2.134e-05	LZTFL1	leucine zipper transcription factor-like 1
727764	2758	45	14	1.76557	0.575007	-1.61848	Down	8.80538e-05	0.000467963	MAFIP	MAFF interacting protein (pseudogene)
260425	7221	50	131	0.74927	2.05501	1.45559	Up	1.43502e-10	1.96169e-09	MAGI3	membrane associated guanylate kinase, WW and PDZ domain containing 3
79917	2622	11	40	0.453968	1.72809	1.92852	Up	1.75665e-05	0.000107244	MAGIX	MAGI family member, X-linked
378938	8708	139	887	1.72728	11.5384	2.73987	Up	1.0656e-141	9.22808e-139	MALAT1	metastasis associated lung adenocarcinoma transcript 1 (non-protein coding)
10892	5029	30	79	0.645513	1.77945	1.46291	Up	6.09748e-07	4.78949e-06	MALT1	mucosa associated lymphoid tissue lymphoma translocation gene 1
4124	5128	38	80	0.801865	1.76718	1.14002	Up	3.52184e-05	0.000202517	MAN2A1	mannosidase, alpha, class 2A, member 1
79694	4633	15	55	0.350344	1.34475	1.94049	Up	3.94196e-07	3.20388e-06	MANEA	mannosidase, endo-alpha
4131	11996	731	1446	6.59396	13.6544	1.05014	Up	2.5498e-61	6.13369e-59	MAP1B	microtubule-associated protein 1B
10746	10870	36	91	0.358376	0.948312	1.40389	Up	2.06196e-07	1.75754e-06	MAP3K2	mitogen-activated protein kinase kinase kinase 2
11183	4435	66	135	1.61033	3.4481	1.09844	Up	1.74541e-07	1.51152e-06	MAP4K5	mitogen-activated protein kinase kinase kinase kinase 5
79649	4589	83	237	1.95716	5.85019	1.57972	Up	4.48984e-20	1.67595e-18	MAP7D3	MAP7 domain containing 3
79884	7333	12	42	0.177078	0.648795	1.87338	Up	1.57878e-05	9.74155e-05	MAP9	microtubule-associated protein 9
5597	4225	68	199	1.7416	5.33539	1.61518	Up	1.32324e-17	3.85834e-16	MAPK6	mitogen-activated protein kinase 6
84930	3626	108	207	3.22301	6.46669	1.00462	Up	1.7573e-09	2.07899e-08	MASTL	microtubule associated serine/threonine kinase-like
9782	5604	648	1444	12.5125	29.1883	1.22203	Up	1.16285e-77	4.11032e-75	MATR3	matrin 3
8930	2660	49	95	1.99333	4.04559	1.02117	Up	3.70964e-05	0.000212752	MBD4	methyl-CpG binding domain protein 4
4154	6404	105	224	1.7742	3.9622	1.15913	Up	1.99088e-12	3.35428e-11	MBNL1	muscleblind-like splicing regulator 1
10150	4755	14	62	0.318598	1.477	2.21286	Up	4.46364e-09	4.9942e-08	MBNL2	muscleblind-like splicing regulator 2
55796	11539	38	77	0.356353	0.755896	1.08488	Up	9.673e-05	0.00051047	MBNL3	muscleblind-like splicing regulator 3
55283	2867	24	72	0.905835	2.84475	1.65098	Up	1.99495e-07	1.70968e-06	MCOLN3	mucolipin 3
79648	3773	88	218	2.52384	6.54499	1.37477	Up	2.16786e-15	5.05348e-14	MCPH1	microcephalin 1
56890	2976	26	58	0.945379	2.20767	1.22356	Up	0.000199482	0.000988561	MDM1	Mdm1 nuclear protein homolog (mouse)
4193	7472	385	793	5.57557	12.022	1.10848	Up	2.02178e-37	2.01248e-35	MDM2	MDM2 oncogene, E3 ubiquitin protein ligase
9969	10474	101	299	1.04346	3.23369	1.63181	Up	4.79704e-26	2.68883e-24	MED13	mediator complex subunit 13
9439	5240	73	158	1.5075	3.41559	1.17998	Up	2.10922e-09	2.46669e-08	MED23	mediator complex subunit 23
57721	2138	13	48	0.657963	2.54316	1.95054	Up	2.05012e-06	1.48012e-05	METTL14	methyltransferase like 14
23269	12042	95	220	0.853671	2.06949	1.27752	Up	5.11438e-14	1.04213e-12	MGA	MGA, MAX dimerization protein
11320	8382	32	73	0.413112	0.98654	1.25584	Up	2.00128e-05	0.00012048	MGAT4A	mannosyl (alpha-1,3-)-glycoprotein beta-1,4-N-acetylglucosaminyltransferase, isozyme A
375056	8123	84	232	1.119	3.23527	1.53168	Up	7.01376e-19	2.31387e-17	MIA3	melanoma inhibitory activity family, member 3
57534	9308	46	162	0.53477	1.97151	1.88231	Up	9.84186e-18	2.899e-16	MIB1	mindbomb E3 ubiquitin protein ligase 1
221154	1947	48	100	2.66772	5.818	1.12491	Up	4.6544e-06	3.15392e-05	MICU2	mitochondrial calcium uptake 2
57708	5646	47	117	0.900788	2.34739	1.3818	Up	5.7425e-09	6.30692e-08	MIER1	mesoderm induction early response 1 homolog (Xenopus laevis)
166968	5220	43	109	0.891381	2.36535	1.40794	Up	1.19354e-08	1.25286e-07	MIER3	mesoderm induction early response 1, family member 3
55320	4792	14	50	0.316138	1.18193	1.90252	Up	1.8586e-06	1.3486e-05	MIS18BP1	MIS18 binding protein 1
55904	6873	85	185	1.33825	3.04905	1.18801	Up	7.12504e-11	1.00248e-09	MLL5	myeloid/lymphoid or mixed-lineage leukemia 5 (trithorax homolog, Drosophila)
4300	3439	42	130	1.32155	4.28204	1.69607	Up	9.23392e-13	1.62038e-11	MLLT3	myeloid/lymphoid or mixed-lineage leukemia (trithorax homolog, Drosophila); translocated to, 3
253714	8643	93	192	1.16435	2.51638	1.11182	Up	3.03668e-10	3.99357e-09	MMS22L	MMS22-like, DNA repair protein
55329	2023	3	30	0.160469	1.67983	3.38795	Up	3.98354e-07	3.23464e-06	MNS1	meiosis-specific nuclear structural 1
23515	4246	24	72	0.611641	1.92084	1.65098	Up	1.99495e-07	1.70799e-06	MORC3	MORC family CW-type zinc finger 3
158747	3219	13	71	0.437007	2.49849	2.51533	Up	1.16276e-11	1.78221e-10	MOSPD2	motile sperm domain containing 2
10199	2488	30	89	1.30478	4.05209	1.63486	Up	9.0754e-09	9.66703e-08	MPHOSPH10	M-phase phosphoprotein 10 (U3 small nucleolar ribonucleoprotein)
54737	4281	55	153	1.39022	4.04842	1.54205	Up	4.61424e-13	8.457e-12	MPHOSPH8	M-phase phosphoprotein 8
10198	3624	39	96	1.16451	3.0007	1.36558	Up	1.74644e-07	1.51166e-06	MPHOSPH9	M-phase phosphoprotein 9
54534	1050	46	96	4.74061	10.3567	1.12742	Up	6.96844e-06	4.56999e-05	MRPL50	mitochondrial ribosomal protein L50
10240	1344	72	161	5.79694	13.5696	1.22701	Up	4.48172e-10	5.77555e-09	MRPS31	mitochondrial ribosomal protein S31
4436	3226	133	290	4.46121	10.1829	1.19065	Up	2.81704e-16	7.29314e-15	MSH2	mutS homolog 2, colon cancer, nonpolyposis type 1 (E. coli)
4437	4472	65	196	1.57281	4.96471	1.65836	Up	5.6602e-18	1.71689e-16	MSH3	mutS homolog 3 (E. coli)
22823	4144	95	183	2.48067	5.00231	1.01186	Up	1.25847e-08	1.31227e-07	MTF2	metal response element binding transcription factor 2
4528	2965	64	161	2.33572	6.15093	1.39694	Up	5.37934e-12	8.58711e-11	MTIF2	mitochondrial translational initiation factor 2
219402	1098	44	100	4.33627	10.3166	1.25044	Up	6.30856e-07	4.93738e-06	MTIF3	mitochondrial translational initiation factor 3
9107	5222	32	100	0.663099	2.16922	1.70988	Up	3.11042e-10	4.07816e-09	MTMR6	myotubularin related protein 6
54516	3878	137	274	3.82277	8.00354	1.06602	Up	3.50336e-13	6.462e-12	MTRF1L	mitochondrial translational release factor 1-like
57509	6435	69	163	1.16029	2.86932	1.30622	Up	4.40952e-11	6.34326e-10	MTUS1	microtubule associated tumor suppressor 1
4594	3886	66	153	1.83784	4.45993	1.27901	Up	3.39212e-10	4.41741e-09	MUT	methylmalonyl CoA mutase
4603	5188	10	35	0.208577	0.764201	1.87338	Up	8.39972e-05	0.000449161	MYBL1	v-myb myeloblastosis viral oncogene homolog (avian)-like 1
23077	15025	54	181	0.388906	1.36459	1.81098	Up	1.03953e-18	3.378e-17	MYCBP2	MYC binding protein 2, E3 ubiquitin protein ligase
50804	5403	81	168	1.62224	3.5222	1.11849	Up	3.27554e-09	3.73731e-08	MYEF2	myelin expression factor 2
4624	5941	17	0	0.309638	0.01	-4.95251	Down	1.14633e-05	7.25145e-05	MYH6	myosin, heavy chain 6, cardiac muscle, alpha
4430	5113	198	380	4.1904	8.41875	1.00652	Up	2.99312e-16	7.69152e-15	MYO1B	myosin IB
4644	12238	85	176	0.751578	1.62908	1.11606	Up	1.48148e-09	1.77327e-08	MYO5A	myosin VA (heavy chain 12, myoxin)
4646	8662	108	243	1.34918	3.17781	1.23595	Up	1.24456e-14	2.68107e-13	MYO6	myosin VI
4649	8722	44	95	0.545886	1.23381	1.17644	Up	3.728e-06	2.56735e-05	MYO9A	myosin IXA
9172	5018	193	371	4.16191	8.37496	1.00884	Up	5.89646e-16	1.4548e-14	MYOM2	myomesin 2
114803	7768	26	83	0.362184	1.21034	1.74062	Up	6.61368e-09	7.21795e-08	MYSM1	Myb-like, SWIRM and MPN domains 1
55728	9666	9	35	0.100754	0.410167	2.02538	Up	3.45804e-05	0.000199246	N4BP2	NEDD4 binding protein 2
10443	2860	36	87	1.36208	3.44582	1.33904	Up	9.71758e-07	7.38843e-06	N4BP2L2	NEDD4 binding protein 2-like 2
80155	5554	135	354	2.63023	7.22	1.45681	Up	4.20562e-26	2.38824e-24	NAA15	N(alpha)-acetyltransferase 15, NatA auxiliary subunit
79612	4359	48	120	1.19157	3.11842	1.38795	Up	3.24376e-09	3.70349e-08	NAA16	N(alpha)-acetyltransferase 16, NatA auxiliary subunit
80018	5825	238	470	4.42127	9.1399	1.04772	Up	5.61336e-21	2.25576e-19	NAA25	N(alpha)-acetyltransferase 25, NatB auxiliary subunit
4671	6551	10	42	0.16518	0.726242	2.13641	Up	2.54182e-06	1.80576e-05	NAIP	NLR family, apoptosis inhibitory protein
79664	7241	42	177	0.627648	2.76894	2.14131	Up	1.67232e-22	7.48438e-21	NARG2	NMDA receptor regulated 2
26960	11140	15	46	0.145704	0.467748	1.68269	Up	2.68424e-05	0.000158079	NBEA	neurobeachin
4683	4639	46	111	1.073	2.71043	1.33687	Up	3.20116e-08	3.16642e-07	NBN	nibrin
64151	4766	64	212	1.45309	5.03873	1.79394	Up	2.1338e-21	8.84149e-20	NCAPG	non-SMC condensin I complex, subunit G
10787	4637	207	445	4.83057	10.8708	1.17019	Up	1.5334e-23	7.39793e-22	NCKAP1	NCK-associated protein 1
135112	6558	42	113	0.693016	1.95185	1.49388	Up	1.28818e-09	1.55479e-08	NCOA7	nuclear receptor coactivator 7
10403	2209	36	73	1.76349	3.7434	1.08592	Up	0.000145834	0.000744209	NDC80	NDC80 kinetochore complex component
10529	9231	36	73	0.422007	0.895805	1.08592	Up	0.000145834	0.000744428	NEBL	nebulette
121441	3977	50	118	1.36044	3.36098	1.30481	Up	2.18072e-08	2.2062e-07	NEDD1	neural precursor cell expressed, developmentally down-regulated 1
4734	7019	16	68	0.246667	1.09742	2.15348	Up	1.50523e-09	1.79797e-08	NEDD4	neural precursor cell expressed, developmentally down-regulated 4, E3 ubiquitin protein ligase
4750	5695	18	48	0.342014	0.954744	1.48106	Up	9.18538e-05	0.000486516	NEK1	NIMA-related kinase 1
9147	4121	23	77	0.603936	2.11655	1.80924	Up	9.66036e-09	1.0246e-07	NEMF	nuclear export mediator factor
4779	4891	3130	72349	69.2488	1675.62	4.59676	Up	0	0	NFE2L1	nuclear factor (erythroid-derived 2)-like 1
4780	2859	127	249	4.80679	9.86563	1.03734	Up	1.20403e-11	1.84221e-10	NFE2L2	nuclear factor (erythroid-derived 2)-like 2
4774	9495	120	253	1.36758	3.01832	1.14212	Up	1.46921e-13	2.83056e-12	NFIA	nuclear factor I/A
374354	6409	59	131	0.996156	2.31537	1.2168	Up	2.33154e-08	2.34644e-07	NHLRC2	NHL repeat containing 2
51199	10293	63	140	0.662314	1.54073	1.21802	Up	7.48298e-09	8.09021e-08	NIN	ninein (GSK3B interacting protein)
25836	10389	38	127	0.3958	1.38474	1.80678	Up	1.61415e-13	3.0926e-12	NIPBL	Nipped-B homolog (Drosophila)
79576	1600	102	203	6.89836	14.3719	1.05893	Up	4.85186e-10	6.22937e-09	NKAP	NFKB activating protein
4820	7312	25	90	0.369972	1.39427	1.91402	Up	1.12067e-10	1.54292e-09	NKTR	natural killer-tumor recognition sequence
64318	3475	58	218	1.80609	7.10626	1.97622	Up	8.1228e-25	4.19961e-23	NOC3L	nucleolar complex associated 3 homolog (S. cerevisiae)
55035	5130	28	94	0.590617	2.07563	1.81325	Up	2.08844e-10	2.80837e-09	NOL8	nucleolar protein 8
51602	1979	155	394	8.47523	22.5523	1.41195	Up	1.28444e-27	7.97363e-26	NOP58	NOP58 ribonucleoprotein
4863	5962	12	47	0.217798	0.892988	2.03565	Up	1.35697e-06	1.01e-05	NPAT	nuclear protein, ataxia-telangiectasia locus
4869	1449	4056	8891	302.897	695.059	1.19831	Up	0	0	NPM1	nucleophosmin (nucleolar phosphoprotein B23, numatrin)
1728	2601	105	29	4.36832	1.26298	-1.79024	Down	9.50382e-11	1.3179e-09	NQO1	NAD(P)H dehydrogenase, quinone 1
9975	5268	80	206	1.64327	4.42956	1.43059	Up	1.93245e-15	4.5414e-14	NR1D2	nuclear receptor subfamily 1, group D, member 2
2908	7286	120	256	1.7822	3.98007	1.15913	Up	5.37938e-14	1.09227e-12	NR3C1	nuclear receptor subfamily 3, group C, member 1 (glucocorticoid receptor)
4897	6406	76	197	1.28378	3.48352	1.44014	Up	5.78892e-15	1.28544e-13	NRCAM	neuronal cell adhesion molecule
8204	7556	8	31	0.114568	0.464739	2.02022	Up	0.000102774	0.000539407	NRIP1	nuclear receptor interacting protein 1
84081	2526	65	163	2.78449	7.3096	1.39238	Up	4.48838e-12	7.2721e-11	NSRP1	nuclear speckle splicing regulatory protein 1
221078	2426	36	84	1.60575	3.92219	1.28841	Up	3.00968e-06	2.113e-05	NSUN6	NOP2/Sun domain family, member 6
4925	1612	43	133	2.88648	9.34601	1.69504	Up	5.16724e-13	9.38119e-12	NUCB2	nucleobindin 2
84955	3965	27	85	0.736862	2.42837	1.72052	Up	5.78112e-09	6.34531e-08	NUDCD1	NudC domain containing 1
83594	3502	40	85	1.23597	2.74943	1.15348	Up	1.66582e-05	0.000102167	NUDT12	nudix (nucleoside diphosphate linked moiety X)-type motif 12
83540	1989	24	64	1.3057	3.64489	1.48106	Up	6.0199e-06	3.99941e-05	NUF2	NUF2, NDC80 kinetochore complex component, homolog (S. cerevisiae)
57532	10897	227	572	2.25416	5.94605	1.39934	Up	7.5803e-39	8.10437e-37	NUFIP2	nuclear fragile X mental retardation protein interacting protein 2
4940	6646	251	82	4.08676	1.39763	-1.54797	Down	1.37051e-19	4.87419e-18	OAS3	2'-5'-oligoadenylate synthetase 3, 100kDa
9480	16142	53	142	0.355291	0.996485	1.48785	Up	1.13914e-11	1.7491e-10	ONECUT2	one cut homeobox 2
4976	6510	76	182	1.26328	3.16687	1.32589	Up	1.84455e-12	3.11685e-11	OPA1	optic atrophy 1 (autosomal dominant)
23595	2589	96	312	4.0124	13.6509	1.76646	Up	3.84444e-30	2.79772e-28	ORC3	origin recognition complex, subunit 3
5000	6710	71	173	1.14499	2.92054	1.3509	Up	3.21216e-12	5.29349e-11	ORC4	origin recognition complex, subunit 4
114885	4651	48	98	1.11676	2.38682	1.09577	Up	9.06666e-06	5.85731e-05	OSBPL11	oxysterol binding protein-like 11
114882	7259	42	182	0.626092	2.8401	2.1815	Up	1.31144e-23	6.34472e-22	OSBPL8	oxysterol binding protein-like 8
28962	4467	74	160	1.79259	4.05736	1.17849	Up	1.73242e-09	2.05237e-08	OSTM1	osteopetrosis associated transmembrane protein 1
51633	3306	19	51	0.621894	1.74746	1.49052	Up	5.06486e-05	0.000282887	OTUD6B	OTU domain containing 6B
55824	10759	53	102	0.533052	1.07391	1.01052	Up	2.251e-05	0.000134023	PAG1	phosphoprotein associated with glycosphingolipid microdomains 1
55003	1511	66	198	4.72656	14.8436	1.65098	Up	4.90054e-18	1.49696e-16	PAK1IP1	PAK1 interacting protein 1
79728	4069	41	87	1.09034	2.42198	1.15141	Up	1.36105e-05	8.4949e-05	PALB2	partner and localizer of BRCA2
79646	3404	103	222	3.27426	7.38759	1.17394	Up	1.49508e-12	2.55877e-11	PANK3	pantothenate kinase 3
56666	3069	207	95	7.29859	3.50644	-1.05761	Down	9.60034e-10	1.18263e-08	PANX2	pannexin 2
64282	8114	74	157	0.986875	2.19182	1.15119	Up	4.81556e-09	5.34308e-08	PAPD5	PAP associated domain containing 5
10914	4847	405	1056	9.04165	24.6792	1.44864	Up	6.32828e-74	1.95725e-71	PAPOLA	poly(A) polymerase alpha
64895	7386	43	94	0.629977	1.44164	1.19434	Up	3.20904e-06	2.23844e-05	PAPOLG	poly(A) polymerase gamma
54625	7713	23	63	0.322679	0.925245	1.51974	Up	4.734e-06	3.20535e-05	PARP14	poly (ADP-ribose) polymerase family, member 14
79668	7201	79	159	1.18713	2.50117	1.07512	Up	2.48688e-08	2.48832e-07	PARP8	poly (ADP-ribose) polymerase family, member 8
55010	3081	46	108	1.61559	3.97074	1.29735	Up	9.86122e-08	8.96098e-07	PARPBP	PARP1 binding protein
5108	8788	91	232	1.12051	2.99046	1.41621	Up	5.77188e-17	1.58681e-15	PCM1	pericentriolar material 1
115294	4186	5	29	0.129252	0.784763	2.60207	Up	1.24078e-05	7.79767e-05	PCMTD1	protein-L-isoaspartate (D-aspartate) O-methyltransferase domain containing 1
54760	2674	1	15	0.0404673	0.635433	3.97291	Up	0.000193519	0.000960664	PCSK4	proprotein convertase subtilisin/kexin type 4
23244	7190	167	448	2.51335	7.05811	1.48967	Up	1.17704e-33	9.84844e-32	PDS5A	PDS5, regulator of cohesion maintenance, homolog A (S. cerevisiae)
23047	7498	35	104	0.505113	1.57119	1.63718	Up	4.86988e-10	6.24788e-09	PDS5B	PDS5, regulator of cohesion maintenance, homolog B (S. cerevisiae)
5189	4390	42	85	1.03526	2.19328	1.08309	Up	4.26882e-05	0.000242016	PEX1	peroxisomal biogenesis factor 1
80055	11113	36	93	0.350539	0.947963	1.43525	Up	9.3338e-08	8.53095e-07	PGAP1	post-GPI attachment to proteins 1
9749	9642	80	190	0.897818	2.23216	1.31395	Up	8.71462e-13	1.5308e-11	PHACTR2	phosphatase and actin regulator 2
80012	12687	48	123	0.4094	1.09821	1.42357	Up	1.00275e-09	1.23174e-08	PHC3	polyhomeotic homolog 3 (Drosophila)
9678	8370	51	128	0.659341	1.7323	1.39359	Up	8.62252e-10	1.07055e-08	PHF14	PHD finger protein 14
51105	6263	37	103	0.639271	1.86292	1.54307	Up	2.98694e-09	3.4329e-08	PHF20L1	PHD finger protein 20-like 1
23469	6947	40	145	0.623058	2.36434	1.924	Up	1.84959e-16	4.86113e-15	PHF3	PHD finger protein 3
55023	11966	73	278	0.660145	2.63169	1.99514	Up	1.35235e-31	1.04101e-29	PHIP	pleckstrin homology domain interacting protein
196500	2739	28	74	1.10619	3.06041	1.46812	Up	1.306e-06	9.74578e-06	PIANP	PILR alpha associated neural protein
8554	2309	102	236	4.78015	11.5778	1.27624	Up	6.55838e-15	1.44518e-13	PIAS1	protein inhibitor of activated STAT, 1
10464	3114	7	42	0.243246	1.52781	2.65098	Up	9.0178e-08	8.25956e-07	PIBF1	progesterone immunomodulatory binding factor 1
10026	4626	97	211	2.26899	5.16674	1.18721	Up	3.42934e-12	5.63531e-11	PIGK	phosphatidylinositol glycan anchor biosynthesis, class K
5286	8304	28	123	0.364868	1.67787	2.20118	Up	1.3557e-16	3.62917e-15	PIK3C2A	phosphatidylinositol-4-phosphate 3-kinase, catalytic subunit type 2 alpha
5289	3083	53	104	1.86024	3.8212	1.03854	Up	1.20099e-05	7.56957e-05	PIK3C3	phosphatidylinositol 3-kinase, catalytic subunit type 3
200576	9901	56	107	0.612033	1.22418	1.00013	Up	1.67129e-05	0.000102466	PIKFYVE	phosphoinositide kinase, FYVE finger containing
9867	4878	103	221	2.28487	5.13204	1.16742	Up	2.10038e-12	3.52848e-11	PJA2	praja ring finger 2, E3 ubiquitin protein ligase
150967	3353	16	57	0.516359	1.92567	1.89891	Up	3.5743e-07	2.92566e-06	PKI55	DKFZp434H1419
5586	6104	105	222	1.8614	4.11982	1.14619	Up	3.89858e-12	6.37013e-11	PKN2	protein kinase N2
23236	7221	22	60	0.329679	0.941225	1.51348	Up	8.54926e-06	5.54997e-05	PLCB1	phospholipase C, beta 1 (phosphoinositide-specific)
5332	5640	8	34	0.153489	0.682872	2.15348	Up	2.20982e-05	0.000131843	PLCB4	phospholipase C, beta 4
59338	3996	60	116	1.62477	3.28831	1.01711	Up	5.46712e-06	3.65883e-05	PLEKHA1	pleckstrin homology domain containing, family A (phosphoinositide binding specific) member 1
10733	3870	23	64	0.643106	1.87331	1.54246	Up	3.10914e-06	2.17226e-05	PLK4	polo-like kinase 4
5352	4072	55	154	1.46157	4.28403	1.55145	Up	3.04464e-13	5.63991e-12	PLOD2	procollagen-lysine, 2-oxoglutarate 5-dioxygenase 2
5357	3880	61	124	1.70123	3.62017	1.08948	Up	6.59524e-07	5.14084e-06	PLS1	plastin 1
25957	3222	77	203	2.58601	7.13691	1.46457	Up	9.93486e-16	2.40324e-14	PNISR	PNN-interacting serine/arginine-rich protein
5411	3606	167	437	5.01137	13.7276	1.45381	Up	9.40386e-32	7.30381e-30	PNN	pinin, desmosome associated protein
50640	4859	12	40	0.267239	0.932508	1.80299	Up	4.08424e-05	0.000232694	PNPLA8	patatin-like phospholipase domain containing 8
282809	3251	43	104	1.43126	3.62373	1.3402	Up	8.23848e-08	7.62235e-07	POC1B	POC1 centriolar protein homolog B (Chlamydomonas)
5422	5455	176	348	3.49127	7.22643	1.04953	Up	5.71042e-16	1.41292e-14	POLA1	polymerase (DNA directed), alpha 1, catalytic subunit
51426	4512	8	33	0.191861	0.828485	2.11041	Up	3.7075e-05	0.000212699	POLK	polymerase (DNA directed) kappa
64208	1848	64	137	3.74752	8.39766	1.16405	Up	3.48958e-08	3.43797e-07	POPDC3	popeye domain containing 3
25913	4215	50	121	1.28362	3.25183	1.34103	Up	7.07062e-09	7.67313e-08	POT1	protection of telomeres 1
5451	14038	142	352	1.09458	2.84038	1.3757	Up	6.0883e-24	3.00426e-22	POU2F1	POU class 2 homeobox 1
9360	2717	60	159	2.38961	6.62899	1.47201	Up	1.02093e-12	1.78071e-11	PPIG	peptidylprolyl isomerase G (cyclophilin G)
23262	6244	24	69	0.415924	1.25177	1.58958	Up	7.34614e-07	5.67761e-06	PPIP5K2	diphosphoinositol pentakisphosphate kinase 2
4659	5726	69	228	1.30396	4.51048	1.79039	Up	7.71466e-23	3.52554e-21	PPP1R12A	protein phosphatase 1, regulatory subunit 12A
55607	10519	16	52	0.164593	0.559975	1.76646	Up	3.7655e-06	2.59009e-05	PPP1R9A	protein phosphatase 1, regulatory subunit 9A
5523	6814	4	30	0.0635219	0.498722	2.97291	Up	1.84046e-06	1.33599e-05	PPP2R3A	protein phosphatase 2, regulatory subunit B'', alpha
23398	2223	41	96	1.99577	4.89183	1.29343	Up	5.4285e-07	4.30897e-06	PPWD1	peptidylprolyl isomerase domain and WD repeat containing 1
9581	6903	125	244	1.95947	4.00398	1.03097	Up	2.43438e-11	3.58228e-10	PREPL	prolyl endopeptidase-like
5562	5130	134	258	2.82653	5.69694	1.01116	Up	1.40175e-11	2.13154e-10	PRKAA1	protein kinase, AMP-activated, alpha 1 catalytic subunit
5563	9369	64	157	0.739184	1.89822	1.36064	Up	2.5026e-11	3.67954e-10	PRKAA2	protein kinase, AMP-activated, alpha 2 catalytic subunit
5627	3595	24	59	0.7224	1.85906	1.3637	Up	4.48186e-05	0.00025277	PROS1	protein S (alpha)
55119	3761	185	364	5.32272	10.9632	1.04243	Up	1.81434e-16	4.783e-15	PRPF38B	PRP38 pre-mRNA processing factor 38 (yeast) domain containing B
55660	7528	121	490	1.73929	7.3732	2.08379	Up	1.58913e-57	3.398e-55	PRPF40A	PRP40 pre-mRNA processing factor 40 homolog A (S. cerevisiae)
8899	7482	105	267	1.51858	4.04234	1.41247	Up	3.15866e-19	1.07693e-17	PRPF4B	PRP4 pre-mRNA processing factor 4 homolog B (yeast)
11168	3396	436	923	13.8926	30.7874	1.14802	Up	1.08684e-45	1.51807e-43	PSIP1	PC4 and SFRS1 interacting protein 1
5706	1599	89	174	6.02292	12.3265	1.03323	Up	1.64524e-08	1.69114e-07	PSMC6	proteasome (prosome, macropain) 26S subunit, ATPase, 6
375743	10057	37	110	0.398106	1.23898	1.63793	Up	1.51576e-10	2.06554e-09	PTAR1	protein prenyltransferase alpha subunit repeat containing 1
9317	3826	40	101	1.13131	2.99031	1.4023	Up	4.51954e-08	4.3731e-07	PTER	phosphotriesterase related
145482	2610	34	75	1.40963	3.25507	1.20738	Up	2.77022e-05	0.00016259	PTGR2	prostaglandin reductase 2
5783	8588	105	253	1.32301	3.33709	1.33477	Up	6.54428e-17	1.79063e-15	PTPN13	protein tyrosine phosphatase, non-receptor type 13 (APO-1/CD95 (Fas)-associated phosphatase)
23369	6111	129	253	2.28425	4.68973	1.03779	Up	8.11272e-12	1.26702e-10	PUM2	pumilio homolog 2 (Drosophila)
81607	3520	21	2	0.645568	0.0643616	-3.3263	Down	5.65776e-05	0.000313175	PVRL4	poliovirus receptor-related 4
114825	4016	88	182	2.37113	5.13354	1.11438	Up	8.17432e-10	1.0215e-08	PWWP2A	PWWP domain containing 2A
79832	9271	83	216	0.968762	2.63917	1.44587	Up	2.35936e-16	6.15423e-15	QSER1	glutamine and serine rich 1
22841	6077	44	103	0.783482	1.91994	1.29309	Up	2.0996e-07	1.78874e-06	RAB11FIP2	RAB11 family interacting protein 2 (class I)
51715	3037	48	92	1.71026	3.43149	1.00462	Up	6.21634e-05	0.000341367	RAB23	RAB23, member RAS oncogene family
25782	7329	67	189	0.989226	2.92117	1.56217	Up	4.52324e-16	1.1354e-14	RAB3GAP2	RAB3 GTPase activating protein subunit 2 (non-catalytic)
9910	6874	42	89	0.661158	1.46663	1.14944	Up	1.11219e-05	7.04832e-05	RABGAP1L	RAB GTPase activating protein 1-like
56852	5739	71	173	1.33871	3.41468	1.3509	Up	3.21216e-12	5.29853e-11	RAD18	RAD18 homolog (S. cerevisiae)
10111	6597	46	185	0.754531	3.17662	2.07384	Up	1.42367e-22	6.42134e-21	RAD50	RAD50 homolog (S. cerevisiae)
10635	2269	55	153	2.62297	7.6383	1.54205	Up	4.61424e-13	8.44806e-12	RAD51AP1	RAD51 associated protein 1
25788	5380	23	64	0.462606	1.34753	1.54246	Up	3.10914e-06	2.17138e-05	RAD54B	RAD54 homolog B (S. cerevisiae)
26064	5362	264	530	5.32774	11.1967	1.07147	Up	2.86126e-24	1.44061e-22	RAI14	retinoic acid induced 14
5903	11711	29	166	0.26796	1.60566	2.58308	Up	3.67584e-26	2.09426e-24	RANBP2	RAN binding protein 2
26953	4628	25	82	0.584537	2.00706	1.77972	Up	4.7697e-09	5.30579e-08	RANBP6	RAN binding protein 6
5911	4358	73	208	1.8126	5.40649	1.57664	Up	9.36068e-18	2.77615e-16	RAP2A	RAP2A, member of RAS oncogene family
51735	8395	20	69	0.257795	0.931039	1.85262	Up	3.47798e-08	3.42849e-07	RAPGEF6	Rap guanine nucleotide exchange factor (GEF) 6
5917	2154	442	859	22.2046	45.1738	1.02463	Up	9.90976e-36	9.3281e-34	RARS	arginyl-tRNA synthetase
11228	5882	36	93	0.662282	1.79101	1.43525	Up	9.3338e-08	8.53545e-07	RASSF8	Ras association (RalGDS/AF-6) domain family (N-terminal) member 8
5925	4772	192	396	4.35378	9.40014	1.11041	Up	1.5317e-19	5.41408e-18	RB1	retinoblastoma 1
9821	6670	19	103	0.308243	1.74925	2.50459	Up	3.0448e-16	7.81273e-15	RB1CC1	RB1-inducible coiled-coil 1
57786	6551	8	58	0.132144	1.00291	2.924	Up	3.09004e-11	4.5088e-10	RBAK	RB-associated KRAB zinc finger
5932	3279	59	141	1.94705	4.87099	1.32293	Up	6.12818e-10	7.77014e-09	RBBP8	retinoblastoma binding protein 8
5933	4270	49	111	1.24175	2.94466	1.24573	Up	1.65215e-07	1.4394e-06	RBL1	retinoblastoma-like 1 (p107)
58517	4303	307	668	7.72027	17.5851	1.18763	Up	2.61282e-35	2.38179e-33	RBM25	RNA binding motif protein 25
64062	3624	95	243	2.83662	7.59552	1.42098	Up	8.81872e-18	2.62892e-16	RBM26	RNA binding motif protein 26
54439	6555	112	281	1.84889	4.85594	1.39309	Up	9.05434e-20	3.27393e-18	RBM27	RNA binding motif protein 27
23029	1870	96	235	5.55514	14.2353	1.35757	Up	3.43762e-16	8.74296e-15	RBM34	RNA binding motif protein 34
3516	6008	153	334	2.75567	6.29733	1.19234	Up	1.48257e-18	4.76404e-17	RBPJ	recombination signal binding protein for immunoglobulin kappa J region
149041	10996	61	130	0.600289	1.33921	1.15765	Up	8.90388e-08	8.16385e-07	RC3H1	ring finger and CCCH-type domains 1
5965	3795	16	88	0.456219	2.6267	2.52545	Up	3.39448e-14	7.00744e-13	RECQL	RecQ protein-like (DNA helicase Q1-like)
5978	7333	37	90	0.545991	1.39027	1.34842	Up	5.4856e-07	4.3503e-06	REST	RE1-silencing transcription factor
5980	10719	13	45	0.131237	0.475552	1.85743	Up	8.73352e-06	5.6611e-05	REV3L	REV3-like, polymerase (DNA directed), zeta, catalytic subunit
5981	4899	83	294	1.83331	6.79797	1.89065	Up	4.00196e-31	3.02681e-29	RFC1	replication factor C (activator 1) 1, 145kDa
64864	7203	78	161	1.17178	2.53193	1.11153	Up	8.26578e-09	8.87559e-08	RFX7	regulatory factor X, 7
253260	9535	17	53	0.192927	0.629644	1.70648	Up	5.17824e-06	3.48299e-05	RICTOR	RPTOR independent companion of MTOR, complex 2
55183	9950	34	118	0.369761	1.34338	1.8612	Up	4.00274e-13	7.36742e-12	RIF1	RAP1 interacting factor homolog (yeast)
55781	3980	47	105	1.27785	2.98845	1.22568	Up	5.01384e-07	4.00552e-06	RIOK2	RIO kinase 2
6018	6266	28	91	0.483541	1.64509	1.76646	Up	8.2894e-10	1.03364e-08	RLF	rearranged L-myc fusion
51132	10652	280	539	2.84441	5.73188	1.01088	Up	1.48586e-22	6.68446e-21	RLIM	ring finger protein, LIM domain interacting
146206	4512	274	111	6.57124	2.78672	-1.2376	Down	1.41468e-15	3.38428e-14	RLTPR	RGD motif, leucine rich repeats, tropomodulin domain and proline-rich containing
80010	3508	16	44	0.493544	1.4208	1.52545	Up	0.000131153	0.000676867	RMI1	RMI1, RecQ mediated genome instability 1, homolog (S. cerevisiae)
79621	1691	122	264	7.80696	17.6848	1.17968	Up	9.38624e-15	2.05006e-13	RNASEH2B	ribonuclease H2, subunit B
165918	5365	56	122	1.12949	2.5759	1.1894	Up	1.20554e-07	1.08075e-06	RNF168	ring finger protein 168, E3 ubiquitin protein ligase
79596	3552	26	77	0.792074	2.4556	1.63237	Up	9.51004e-08	8.66915e-07	RNF219	ring finger protein 219
6092	8689	41	83	0.510599	1.08205	1.08351	Up	5.2356e-05	0.000291859	ROBO2	roundabout, axon guidance receptor, homolog 2 (Drosophila)
6093	6650	16	71	0.260354	1.20942	2.21577	Up	3.19496e-10	4.17951e-09	ROCK1	Rho-associated, coiled-coil containing protein kinase 1
9475	6401	23	81	0.388817	1.43343	1.88231	Up	1.4783e-09	1.77191e-08	ROCK2	Rho-associated, coiled-coil containing protein kinase 2
4919	5871	39	87	0.718817	1.6786	1.22356	Up	4.9893e-06	3.36244e-05	ROR1	receptor tyrosine kinase-like orphan receptor 1
79871	3112	19	60	0.660662	2.18399	1.72498	Up	1.00489e-06	7.61362e-06	RPAP2	RNA polymerase II associated protein 2
79657	3687	54	156	1.58484	4.79282	1.59653	Up	6.63292e-14	1.33274e-12	RPAP3	RNA polymerase II associated protein 3
84154	1078	113	225	11.3429	23.643	1.05962	Up	5.49076e-11	7.82716e-10	RPF2	ribosome production factor 2 homolog (S. cerevisiae)
6103	4718	14	45	0.321097	1.08042	1.75052	Up	1.96537e-05	0.000118648	RPGR	retinitis pigmentosa GTPase regulator
644128	5811	56	110	1.0428	2.14428	1.04002	Up	6.54446e-06	4.31645e-05	RPL23AP53	ribosomal protein L23a pseudogene 53
26750	4206	21	59	0.540276	1.58899	1.55635	Up	6.64958e-06	4.37745e-05	RPS6KC1	ribosomal protein S6 kinase, 52kDa, polypeptide 1
51018	7782	141	278	1.96062	4.04663	1.04541	Up	5.57858e-13	1.00647e-11	RRP15	ribosomal RNA processing 15 homolog (S. cerevisiae)
222194	3220	23	84	0.772925	2.95504	1.93478	Up	3.52136e-10	4.56854e-09	RSBN1L	round spermatid basic protein 1-like
51773	5138	31	94	0.65288	2.0724	1.66641	Up	2.1074e-09	2.46623e-08	RSF1	remodeling and spacing factor 1
51187	1487	148	304	10.77	23.1581	1.10449	Up	3.10952e-15	7.13336e-14	RSL24D1	ribosomal L24 domain containing 1
343637	2725	34	7	1.35014	0.290985	-2.21409	Down	2.86328e-05	0.000167371	RSPO4	R-spondin 4
51319	1766	26	66	1.59312	4.23343	1.40997	Up	9.409e-06	6.05364e-05	RSRC1	arginine/serine-rich coiled-coil 1
65117	2449	112	290	4.94874	13.4137	1.43857	Up	2.73628e-21	1.12304e-19	RSRC2	arginine/serine-rich coiled-coil 2
219790	6659	29	68	0.471253	1.15675	1.2955	Up	2.49338e-05	0.000147491	RTKN2	rhotekin 2
55680	4520	31	71	0.742145	1.77934	1.26157	Up	2.43976e-05	0.000144615	RUFY2	RUN and FYVE domain containing 2
51389	1323	155	491	12.6776	42.0399	1.72947	Up	3.45568e-45	4.71279e-43	RWDD1	RWD domain containing 1
6262	16365	47	154	0.310776	1.06597	1.77822	Up	9.01244e-16	2.19853e-14	RYR2	ryanodine receptor 2 (cardiac)
26278	15639	43	152	0.297526	1.10097	1.88768	Up	8.69394e-17	2.35648e-15	SACS	spastic ataxia of Charlevoix-Saguenay (sacsin)
27164	5550	18	0	0.35095	0.01	-5.13319	Down	5.86278e-06	3.90702e-05	SALL3	sal-like 3 (Drosophila)
163786	3908	23	81	0.636852	2.34785	1.88231	Up	1.4783e-09	1.77068e-08	SASS6	spindle assembly 6 homolog (C. elegans)
81846	7447	48	103	0.69747	1.56673	1.16756	Up	1.67433e-06	1.22671e-05	SBF2	SET binding factor 2
55206	10981	138	288	1.35989	2.97091	1.12742	Up	5.99398e-15	1.32587e-13	SBNO1	strawberry notch homolog 1 (Drosophila)
9169	7596	111	235	1.58126	3.50447	1.14812	Up	8.58798e-13	1.51316e-11	SCAF11	SR-related CTD-associated factor 11
9522	6245	93	198	1.61145	3.59147	1.15622	Up	4.12402e-11	5.94738e-10	SCAMP1	secretory carrier membrane protein 1
49855	4874	17	52	0.377424	1.20853	1.679	Up	8.11892e-06	5.28248e-05	SCAPER	S-phase cyclin A-associated protein in the ER
6322	2923	315	811	11.6613	31.4291	1.43037	Up	3.86594e-56	7.78582e-54	SCML1	sex comb on midleg-like 1 (Drosophila)
60592	2009	71	136	3.82423	7.66829	1.00374	Up	1.11078e-06	8.35737e-06	SCOC	short coiled-coil protein
55681	3818	38	105	1.07699	3.11525	1.53234	Up	2.53104e-09	2.92641e-08	SCYL2	SCY1-like 2 (S. cerevisiae)
55153	3031	68	165	2.42766	6.16648	1.34488	Up	1.19305e-11	1.82702e-10	SDAD1	SDA1 domain containing 1
25956	4631	30	67	0.70099	1.63885	1.22522	Up	6.18822e-05	0.000340038	SEC31B	SEC31 homolog B (S. cerevisiae)
7095	6541	82	233	1.35655	4.03507	1.57265	Up	1.21393e-19	4.34408e-18	SEC62	SEC62 homolog (S. cerevisiae)
9728	7190	32	79	0.4816	1.24462	1.3698	Up	2.07038e-06	1.4935e-05	SECISBP2L	SECIS binding protein 2-like
10512	5189	28	68	0.583902	1.48445	1.34613	Up	1.41291e-05	8.78693e-05	SEMA3C	sema domain, immunoglobulin domain (Ig), short basic domain, secreted, (semaphorin) 3C
26054	6645	75	213	1.22133	3.63098	1.57191	Up	4.49614e-18	1.38318e-16	SENP6	SUMO1/sentrin specific peptidase 6
989	4380	85	179	2.09996	4.62933	1.14044	Up	5.47042e-10	6.97187e-09	SEPT7	septin 7
5054	3207	25	4	0.843542	0.141286	-2.57784	Down	9.83446e-05	0.000518517	SERPINE1	serpin peptidase inhibitor, clade E (nexin, plasminogen activator inhibitor type 1), member 1
143686	9443	88	242	1.00841	2.90299	1.52545	Up	1.60503e-19	5.65023e-18	SESN3	sestrin 3
29072	8452	107	238	1.3699	3.18975	1.21937	Up	4.33408e-14	8.87308e-13	SETD2	SET domain containing 2
83852	6236	22	56	0.381753	1.01724	1.41394	Up	4.40302e-05	0.000248973	SETDB2	SET domain, bifurcated 2
23064	11016	45	156	0.442032	1.60413	1.85957	Up	7.10644e-17	1.94138e-15	SETX	senataxin
6422	4482	254	119	6.13236	3.00756	-1.02785	Down	3.56328e-11	5.17752e-10	SFRP1	secreted frizzled-related protein 1
151648	4136	75	149	1.96221	4.0808	1.05637	Up	1.04711e-07	9.4705e-07	SGOL1	shugoshin-like 1 (S. pombe)
151246	4542	9	34	0.214418	0.847952	1.98356	Up	5.70576e-05	0.00031563	SGOL2	shugoshin-like 2 (S. pombe)
8036	3962	63	146	1.72065	4.17425	1.27856	Up	8.67976e-10	1.07612e-08	SHOC2	soc-2 suppressor of clear homolog (C. elegans)
257218	7345	34	75	0.500902	1.15667	1.20738	Up	2.77022e-05	0.000162645	SHPRH	SNF2 histone linker PHD RING helicase, E3 ubiquitin protein ligase
6498	7202	22	55	0.330548	0.865066	1.38795	Up	6.56144e-05	0.00035816	SKIL	SKI-like oncogene
23517	4222	134	350	3.43441	9.39051	1.45114	Up	1.10174e-25	6.05782e-24	SKIV2L2	superkiller viralicidic activity 2-like 2 (S. cerevisiae)
6515	3938	101	37	2.77531	1.0643	-1.38274	Down	1.40874e-07	1.24614e-06	SLC2A3	solute carrier family 2 (facilitated glucose transporter), member 3
10463	3272	125	271	4.13392	9.382	1.18238	Up	3.72124e-15	8.44717e-14	SLC30A9	solute carrier family 30 (zinc transporter), member 9
23443	5886	41	90	0.753753	1.73206	1.20032	Up	4.78298e-06	3.23725e-05	SLC35A3	solute carrier family 35 (UDP-N-acetylglucosamine (UDP-GlcNAc) transporter), member A3
120103	2493	56	110	2.4307	4.99816	1.04002	Up	6.54446e-06	4.31317e-05	SLC36A4	solute carrier family 36 (proton/amino acid symporter), member 4
81539	8487	446	862	5.68652	11.5052	1.01666	Up	2.06012e-35	1.90809e-33	SLC38A1	solute carrier family 38, member 1
54407	4961	230	458	5.01677	10.4577	1.05973	Up	7.74248e-21	3.05466e-19	SLC38A2	solute carrier family 38, member 2
57181	5386	45	172	0.90409	3.61744	2.00043	Up	3.40708e-20	1.28563e-18	SLC39A10	solute carrier family 39 (zinc transporter), member 10
9497	7767	36	76	0.501551	1.10841	1.14402	Up	5.28936e-05	0.000294666	SLC4A7	solute carrier family 4, sodium bicarbonate cotransporter, member 7
23657	9648	26	68	0.291609	0.798383	1.45304	Up	4.21102e-06	2.87712e-05	SLC7A11	solute carrier family 7 (anionic amino acid transporter light chain, xc- system), member 11
9748	5629	54	200	1.03807	4.02474	1.95499	Up	1.37183e-22	6.2037e-21	SLK	STE20-like kinase
10569	3570	130	359	3.9404	11.3911	1.53149	Up	2.30208e-28	1.5046e-26	SLU7	SLU7 splicing factor homolog (S. cerevisiae)
4090	7096	159	339	2.42465	5.4116	1.15828	Up	4.96296e-18	1.51069e-16	SMAD5	SMAD family member 5
6594	4102	44	124	1.16071	3.42425	1.56078	Up	5.09246e-11	7.30144e-10	SMARCA1	SWI/SNF related, matrix associated, actin dependent regulator of chromatin, subfamily a, member 1
56916	5185	39	97	0.813919	2.11915	1.38053	Up	1.18594e-07	1.06427e-06	SMARCAD1	SWI/SNF-related, matrix-associated actin-dependent regulator of chromatin, subfamily a, containing DEAD/H box 1
10592	6054	34	135	0.607718	2.52599	2.05537	Up	1.08723e-16	2.92404e-15	SMC2	structural maintenance of chromosomes 2
9126	4131	76	237	1.99078	6.49879	1.70684	Up	2.9985e-22	1.32148e-20	SMC3	structural maintenance of chromosomes 3
10051	5297	134	539	2.73741	11.5265	2.07407	Up	9.7711e-63	2.45269e-60	SMC4	structural maintenance of chromosomes 4
23137	5965	28	81	0.507941	1.5382	1.59852	Up	6.9665e-08	6.51159e-07	SMC5	structural maintenance of chromosomes 5
79677	5275	21	89	0.430787	1.9112	2.14944	Up	4.57746e-12	7.4095e-11	SMC6	structural maintenance of chromosomes 6
23347	8672	47	207	0.586468	2.7039	2.20492	Up	5.5464e-27	3.35887e-25	SMCHD1	structural maintenance of chromosomes flexible hinge domain containing 1
57223	4470	64	133	1.54931	3.37042	1.1213	Up	1.34498e-07	1.19401e-06	SMEK2	SMEK homolog 2, suppressor of mek1 (Dictyostelium)
26778	135	24	4	19.2373	3.35634	-2.51894	Down	0.00016771	0.000845382	SNORA70	small nucleolar RNA, H/ACA box 70
154007	4173	94	258	2.4375	7.00343	1.52266	Up	1.16678e-20	4.56177e-19	SNRNP48	small nuclear ribonucleoprotein 48kDa (U11/U12)
23161	6371	17	60	0.28874	1.0668	1.88545	Up	1.99619e-07	1.70821e-06	SNX13	sorting nexin 13
6643	2091	144	302	7.45202	16.3603	1.1345	Up	9.56186e-16	2.326e-14	SNX2	sorting nexin 2
122809	7029	34	82	0.523421	1.32148	1.33611	Up	2.08308e-06	1.50141e-05	SOCS4	suppressor of cytokine signaling 4
9306	5846	18	62	0.33318	1.20136	1.85029	Up	1.79039e-07	1.54507e-06	SOCS6	suppressor of cytokine signaling 6
6654	8331	68	150	0.883237	2.03955	1.20738	Up	2.81214e-09	3.23845e-08	SOS1	son of sevenless homolog 1 (Drosophila)
6655	5313	19	56	0.386972	1.19395	1.62545	Up	5.9771e-06	3.97555e-05	SOS2	son of sevenless homolog 2 (Drosophila)
6671	5811	27	60	0.502781	1.16961	1.21802	Up	0.000162884	0.000822492	SP4	Sp4 transcription factor
54908	2683	70	214	2.82321	9.03509	1.6782	Up	8.55392e-20	3.11903e-18	SPDL1	spindle apparatus coiled-coil protein 1
80208	7817	68	182	0.941314	2.63737	1.48635	Up	1.54694e-14	3.29152e-13	SPG11	spastic paraplegia 11 (autosomal recessive)
23111	5031	147	412	3.16176	9.27646	1.55285	Up	6.04778e-33	4.87198e-31	SPG20	spastic paraplegia 20 (Troyer syndrome)
152185	5464	15	58	0.297061	1.20242	2.01711	Up	9.02514e-08	8.26191e-07	SPICE1	spindle and centriole associated protein 1
83932	4618	87	180	2.03859	4.41528	1.11493	Up	9.96586e-10	1.22504e-08	SPRTN	SprT-like N-terminal domain
140890	6935	69	259	1.07663	4.23051	1.9743	Up	3.6996e-29	2.51283e-27	SREK1	splicing regulatory glutamine/lysine-rich protein 1
285672	6856	42	198	0.662894	3.2714	2.30306	Up	3.23308e-27	1.99277e-25	SREK1IP1	SREK1-interacting protein 1
6731	3893	291	690	8.08861	20.0773	1.3116	Up	2.82956e-42	3.52575e-40	SRP72	signal recognition particle 72kDa
9295	2811	242	662	9.3158	26.677	1.51784	Up	2.91256e-50	4.94564e-48	SRSF11	serine/arginine-rich splicing factor 11
6741	1719	247	544	15.5484	35.8478	1.20512	Up	1.05194e-29	7.37636e-28	SSB	Sjogren syndrome antigen B (autoantigen La)
117178	6025	61	166	1.09557	3.12098	1.51032	Up	1.13478e-13	2.21832e-12	SSX2IP	synovial sarcoma, X breakpoint 2 interacting protein
10735	6277	112	375	1.93077	6.76735	1.80941	Up	4.59336e-37	4.46949e-35	STAG2	stromal antigen 2
10254	5701	20	58	0.379616	1.15244	1.60207	Up	5.09892e-06	3.43097e-05	STAM2	signal transducing adaptor molecule (SH3 domain and ITAM motif) 2
6788	3171	24	65	0.818994	2.32197	1.50343	Up	3.98156e-06	2.73111e-05	STK3	serine/threonine kinase 3
6801	14110	92	177	0.705548	1.42097	1.01006	Up	2.2844e-08	2.30302e-07	STRN	striatin, calmodulin binding protein
55014	6910	78	185	1.22147	3.03273	1.312	Up	1.83818e-12	3.10912e-11	STX17	syntaxin 17
6814	2522	27	77	1.15847	3.45848	1.57792	Up	1.92387e-07	1.65285e-06	STXBP3	syntaxin binding protein 3
252983	6046	26	66	0.46534	1.23656	1.40997	Up	9.409e-06	6.05589e-05	STXBP4	syntaxin binding protein 4
8803	2182	57	175	2.82674	9.08496	1.68434	Up	1.55541e-16	4.11922e-15	SUCLA2	succinate-CoA ligase, ADP-forming, beta subunit
10910	1801	62	143	3.72515	8.99419	1.2717	Up	1.51405e-09	1.80601e-08	SUGT1	SGT1, suppressor of G2 allele of SKP1 (S. cerevisiae)
55578	3003	188	405	6.77436	15.277	1.17321	Up	1.19759e-21	5.05907e-20	SUPT20H	suppressor of Ty 20 homolog (S. cerevisiae)
79723	3148	58	170	1.9937	6.11722	1.61743	Up	2.7928e-15	6.43235e-14	SUV39H2	suppressor of variegation 3-9 homolog 2 (Drosophila)
23224	21882	40	78	0.197806	0.403782	1.02949	Up	0.000170079	0.000855584	SYNE2	spectrin repeat containing, nuclear envelope 2
23118	4395	194	403	4.77649	10.3869	1.12074	Up	3.90286e-20	1.46632e-18	TAB2	TGF-beta activated kinase 1/MAP3K7 binding protein 2
9014	2306	32	87	1.50161	4.27366	1.50896	Up	8.3628e-08	7.71266e-07	TAF1B	TATA box binding protein (TBP)-associated factor, RNA polymerase I, B, 63kDa
6873	5049	60	135	1.28591	3.02878	1.23595	Up	9.42648e-09	1.00225e-07	TAF2	TAF2 RNA polymerase II, TATA box binding protein (TBP)-associated factor, 150kDa
6877	3283	64	144	2.10948	4.96857	1.23595	Up	3.02892e-09	3.47884e-08	TAF5	TAF5 RNA polymerase II, TATA box binding protein (TBP)-associated factor, 100kDa
51616	2714	153	294	6.10024	12.2709	1.0083	Up	6.10444e-13	1.09337e-11	TAF9B	TAF9B RNA polymerase II, TATA box binding protein (TBP)-associated factor, 31kDa
57551	12096	128	352	1.14507	3.2964	1.52545	Up	1.08764e-27	6.77623e-26	TAOK1	TAO kinase 1
51347	4399	44	110	1.08234	2.83255	1.38795	Up	1.46937e-08	1.52119e-07	TAOK3	TAO kinase 3
6897	2996	841	1658	30.3752	62.6877	1.04529	Up	1.58112e-69	4.56418e-67	TARS	threonyl-tRNA synthetase
8887	3506	57	176	1.75925	5.68644	1.69256	Up	1.00221e-16	2.70799e-15	TAX1BP1	Tax1 (human T-cell leukemia virus type I) binding protein 1
64786	5852	61	151	1.12795	2.92289	1.37369	Up	4.34694e-11	6.25844e-10	TBC1D15	TBC1 domain family, member 15
55773	3886	32	115	0.891072	3.35224	1.91151	Up	3.04346e-13	5.64376e-12	TBC1D23	TBC1 domain family, member 23
29110	3098	34	82	1.18758	2.99828	1.33611	Up	2.08308e-06	1.50204e-05	TBK1	TANK-binding kinase 1
7013	2960	96	197	3.5095	7.53901	1.10311	Up	2.3251e-10	3.10252e-09	TERF1	telomeric repeat binding factor (NIMA-interacting) 1
80312	9601	55	130	0.619886	1.53379	1.30703	Up	3.99948e-09	4.51277e-08	TET1	tet methylcytosine dioxygenase 1
56154	10155	5	29	0.0532789	0.323488	2.60207	Up	1.24078e-05	7.8005e-05	TEX15	testis expressed 15
7019	5386	196	382	3.93781	8.03409	1.02874	Up	7.17726e-17	1.95764e-15	TFAM	transcription factor A, mitochondrial
7022	2895	141	65	5.27031	2.54334	-1.05116	Down	5.24674e-07	4.17809e-06	TFAP2C	transcription factor AP-2 gamma (activating enhancer binding protein 2 gamma)
7049	6572	113	227	1.86057	3.91262	1.07239	Up	2.91388e-11	4.26253e-10	TGFBR3	transforming growth factor, beta receptor III
96764	3708	43	85	1.25486	2.59668	1.04915	Up	6.67548e-05	0.000363583	TGS1	trimethylguanosine synthase 1
55145	2189	31	99	1.53243	5.12306	1.74118	Up	2.27116e-10	3.03757e-09	THAP1	THAP domain containing, apoptosis associated protein 1
168451	3427	52	121	1.64193	3.99955	1.28444	Up	2.15162e-08	2.18058e-07	THAP5	THAP domain containing 5
100499177	2318	15	47	0.700234	2.2968	1.71372	Up	1.70777e-05	0.000104555	THAP9-AS1	THAP9 antisense RNA 1
7057	5820	36	4	0.669337	0.0778532	-3.1039	Down	2.17062e-07	1.8438e-06	THBS1	thrombospondin 1
9984	2133	41	101	2.07998	5.36377	1.36668	Up	8.1771e-08	7.58177e-07	THOC1	THO complex 1
57187	5625	68	257	1.30813	5.17547	1.98418	Up	3.9813e-29	2.6936e-27	THOC2	THO complex 2
55623	4416	54	149	1.32321	3.82205	1.5303	Up	1.2441e-12	2.15263e-11	THUMPD1	THUMP domain containing 1
50999	6154	172	343	3.02438	6.31359	1.06182	Up	4.90678e-16	1.22989e-14	TMED5	transmembrane emp24 protein transport domain containing 5
153396	2594	39	77	1.6269	3.36248	1.0474	Up	0.000151529	0.000770774	TMEM161B	transmembrane protein 161B
7110	6895	14	56	0.219715	0.920012	2.06602	Up	9.6545e-08	8.77774e-07	TMF1	TATA element modulatory factor 1
29767	9186	49	99	0.577212	1.22081	1.08067	Up	1.02847e-05	6.56581e-05	TMOD2	tropomodulin 2 (neuronal)
160418	7203	42	134	0.630959	2.10732	1.73979	Up	1.55217e-13	2.98045e-12	TMTC3	transmembrane and tetratricopeptide repeat containing 3
25816	2015	49	101	2.6314	5.67788	1.10952	Up	5.31578e-06	3.56305e-05	TNFAIP8	tumor necrosis factor, alpha-induced protein 8
7153	5753	245	1055	4.60826	20.7729	2.17241	Up	2.26034e-128	1.63121e-125	TOP2A	topoisomerase (DNA) II alpha 170kDa
7155	5360	139	327	2.80618	6.91071	1.30023	Up	1.26609e-20	4.93888e-19	TOP2B	topoisomerase (DNA) II beta 180kDa
11073	5378	128	300	2.57546	6.31888	1.29484	Up	6.1837e-19	2.0676e-17	TOPBP1	topoisomerase (DNA) II binding protein 1
10210	4183	23	104	0.594984	2.81634	2.2429	Up	1.50962e-14	3.22002e-13	TOPORS	topoisomerase I binding, arginine/serine-rich, E3 ubiquitin protein ligase
27324	3123	87	177	3.01448	6.42009	1.09068	Up	2.65382e-09	3.06632e-08	TOX3	TOX high mobility group box family member 3
9540	2042	84	24	4.45132	1.33136	-1.74133	Down	1.39945e-08	1.4514e-07	TP53I3	tumor protein p53 inducible protein 3
7174	4716	112	292	2.56986	7.01372	1.44849	Up	1.24428e-21	5.24354e-20	TPP2	tripeptidyl peptidase II
7175	9727	73	262	0.8121	3.05114	1.90962	Up	2.89708e-28	1.88637e-26	TPR	translocated promoter region, nuclear basket protein
60684	4564	69	147	1.63595	3.64847	1.15717	Up	1.29582e-08	1.34796e-07	TRAPPC11	trafficking protein particle complex 11
80006	3120	42	88	1.45667	3.19498	1.13313	Up	1.56462e-05	9.65761e-05	TRAPPC13	trafficking protein particle complex 13
122553	3364	40	78	1.28668	2.6265	1.02949	Up	0.000170079	0.000855832	TRAPPC6B	trafficking protein particle complex 6B
1787	7687	17	63	0.239308	0.928375	1.95584	Up	4.69514e-08	4.52028e-07	TRDMT1	tRNA aspartic acid methyltransferase 1
23321	6792	71	169	1.13117	2.81857	1.31715	Up	1.44035e-11	2.18449e-10	TRIM2	tripartite motif containing 2
373	3914	6	39	0.165881	1.12871	2.76646	Up	1.39818e-07	1.23806e-06	TRIM23	tripartite motif containing 23
8805	4007	96	249	2.59249	7.03914	1.44106	Up	1.54067e-18	4.94155e-17	TRIM24	tripartite motif containing 24
51592	8339	137	292	1.77776	3.96651	1.15781	Up	9.9101e-16	2.4006e-14	TRIM33	tripartite motif containing 33
286144	3842	15	43	0.422473	1.2678	1.58539	Up	0.00010128	0.000531889	TRIQK	triple QxxK/R motif containing
54931	1861	46	97	2.67471	5.90425	1.14237	Up	4.9652e-06	3.3475e-05	TRMT10C	tRNA methyltransferase 10 homolog C (S. cerevisiae)
60487	1967	33	92	1.81541	5.29814	1.54519	Up	2.02842e-08	2.06296e-07	TRMT11	tRNA methyltransferase 11 homolog (S. cerevisiae)
6738	3257	31	105	1.02993	3.65183	1.82607	Up	1.4557e-11	2.20198e-10	TROVE2	TROVE domain family, member 2
54822	10404	58	125	0.603244	1.36097	1.17382	Up	1.1468e-07	1.03075e-06	TRPM7	transient receptor potential cation channel, subfamily M, member 7
142940	3412	141	319	4.47173	10.5906	1.24388	Up	6.49582e-19	2.16361e-17	TRUB1	TruB pseudouridine (psi) synthase homolog 1 (E. coli)
151613	4813	20	79	0.449655	1.85931	2.04787	Up	2.71654e-10	3.58071e-09	TTC14	tetratricopeptide repeat domain 14
79809	5491	17	70	0.335014	1.44406	2.10784	Up	1.44503e-09	1.73324e-08	TTC21B	tetratricopeptide repeat domain 21B
7267	9021	121	421	1.45143	5.28649	1.86483	Up	4.3483e-43	5.49727e-41	TTC3	tetratricopeptide repeat domain 3
9652	5704	76	219	1.44178	4.34915	1.59288	Up	7.15654e-19	2.35202e-17	TTC37	tetratricopeptide repeat domain 37
7272	3019	49	199	1.7563	7.46671	2.08793	Up	2.29386e-24	1.1583e-22	TTK	TTK protein kinase
286319	2477	93	13	4.06277	0.594507	-2.7727	Down	1.61327e-15	3.83289e-14	TUSC1	tumor suppressor candidate 1
221830	3892	48	145	1.33455	4.22022	1.66097	Up	1.05922e-13	2.08473e-12	TWISTNB	TWIST neighbor
127253	3539	59	133	1.804	4.25707	1.23866	Up	1.14539e-08	1.20596e-07	TYW3	tRNA-yW synthesizing protein 3 homolog (S. cerevisiae)
23350	7464	165	500	2.39209	7.58819	1.66548	Up	1.11555e-43	1.44188e-41	U2SURP	U2 snRNP-associated SURP domain containing
55075	7096	21	72	0.320237	1.14937	1.84363	Up	1.94293e-08	1.98184e-07	UACA	uveal autoantigen with coiled-coil domains and ankyrin repeats
55236	6462	27	80	0.452129	1.40237	1.63306	Up	5.28084e-08	5.03103e-07	UBA6	ubiquitin-like modifier activating enzyme 6
7337	5276	194	429	3.9789	9.21069	1.21094	Up	6.20048e-24	3.04228e-22	UBE3A	ubiquitin protein ligase E3A
134510	2410	61	162	2.73891	7.61443	1.47513	Up	5.7489e-13	1.03612e-11	UBLCP1	ubiquitin-like domain containing CTD phosphatase 1
197131	7758	46	107	0.641614	1.56233	1.28393	Up	1.42755e-07	1.25956e-06	UBR1	ubiquitin protein ligase E3 component n-recognin 1
130507	7969	49	101	0.665362	1.43568	1.10952	Up	5.31578e-06	3.56443e-05	UBR3	ubiquitin protein ligase E3 component n-recognin 3 (putative)
23190	4018	106	286	2.85471	8.06298	1.49797	Up	3.14344e-22	1.37834e-20	UBXN4	UBX domain protein 4
23376	4219	21	88	0.538611	2.36272	2.13313	Up	7.61962e-12	1.19648e-10	UFL1	UFM1-specific ligase 1
100885776	2967	68	141	2.48003	5.38321	1.11811	Up	6.05384e-08	5.71092e-07	UGDH-AS1	UGDH antisense RNA 1
55757	4947	12	87	0.262485	1.99213	2.924	Up	3.24966e-16	8.28927e-15	UGGT2	UDP-glucose glycoprotein glucosyltransferase 2
167127	2385	71	19	3.22133	0.902412	-1.8358	Down	6.56066e-08	6.14884e-07	UGT3A2	UDP glycosyltransferase 3 family, polypeptide A2
23074	5195	40	101	0.833182	2.20229	1.4023	Up	4.51954e-08	4.37799e-07	UHRF1BP1L	UHRF1 binding protein 1-like
26019	5387	49	135	0.984271	2.83875	1.52813	Up	1.48292e-11	2.2412e-10	UPF2	UPF2 regulator of nonsense transcripts homolog (yeast)
65109	2404	46	137	2.07057	6.45544	1.64049	Up	8.0598e-13	1.42882e-11	UPF3B	UPF3 regulator of nonsense transcripts homolog B (yeast)
8615	3998	66	189	1.78635	5.35499	1.58387	Up	2.28884e-16	5.99738e-15	USO1	USO1 vesicle transport factor
7398	3949	153	368	4.19247	10.556	1.33219	Up	7.78642e-24	3.78822e-22	USP1	ubiquitin specific peptidase 1
9958	8367	36	86	0.465584	1.16431	1.32236	Up	1.42097e-06	1.05176e-05	USP15	ubiquitin specific peptidase 15
10600	3052	62	165	2.19823	6.12405	1.47815	Up	3.23724e-13	5.99028e-12	USP16	ubiquitin specific peptidase 16
23358	10802	165	346	1.6529	3.62837	1.13433	Up	8.12368e-18	2.4259e-16	USP24	ubiquitin specific peptidase 24
29761	4968	14	65	0.304938	1.48208	2.28103	Up	9.24242e-10	1.14097e-08	USP25	ubiquitin specific peptidase 25
23032	4551	112	273	2.66303	6.79509	1.35142	Up	1.89944e-18	6.02532e-17	USP33	ubiquitin specific peptidase 33
9736	11326	66	154	0.630569	1.54022	1.28841	Up	2.3531e-10	3.13024e-09	USP34	ubiquitin specific peptidase 34
85015	6388	7	37	0.118577	0.65611	2.46812	Up	1.50404e-06	1.10992e-05	USP45	ubiquitin specific peptidase 45
55031	7777	25	77	0.347851	1.12155	1.68895	Up	4.57158e-08	4.41113e-07	USP47	ubiquitin specific peptidase 47
54532	6612	7	54	0.114559	0.925125	3.01355	Up	7.92426e-11	1.11042e-09	USP53	ubiquitin specific peptidase 53
9101	5866	28	119	0.516513	2.29797	2.15348	Up	1.05357e-15	2.54149e-14	USP8	ubiquitin specific peptidase 8
10208	3905	18	72	0.498789	2.08858	2.06602	Up	1.37097e-09	1.64897e-08	USPL1	ubiquitin specific peptidase like 1
9724	5537	46	95	0.898978	1.94352	1.11231	Up	9.74974e-06	6.24965e-05	UTP14C	UTP14, U3 small nucleolar ribonucleoprotein, homolog C (yeast)
27340	9029	78	256	0.934804	3.21174	1.78062	Up	2.82984e-25	1.51743e-23	UTP20	UTP20, small subunit (SSU) processome component, homolog (yeast)
7402	12436	42	101	0.365455	0.919984	1.33191	Up	1.45461e-07	1.28213e-06	UTRN	utrophin
7409	2944	72	30	2.64643	1.15431	-1.19701	Down	7.2874e-05	0.000393938	VAV1	vav 1 guanine nucleotide exchange factor
1462	12416	118	275	1.02841	2.50894	1.28666	Up	2.50808e-17	7.16831e-16	VCAN	versican
55591	4653	104	219	2.41861	5.33152	1.14037	Up	6.62772e-12	1.04929e-10	VEZT	vezatin, adherens junctions transmembrane protein
389136	10396	21	64	0.218584	0.697354	1.6737	Up	7.54628e-07	5.82449e-06	VGLL3	vestigial like 3 (Drosophila)
23230	11262	14	60	0.134517	0.603497	2.16556	Up	1.2583e-08	1.31288e-07	VPS13A	vacuolar protein sorting 13 homolog A (S. cerevisiae)
157680	14100	21	52	0.161163	0.417757	1.37414	Up	0.000117961	0.000612805	VPS13B	vacuolar protein sorting 13 homolog B (yeast)
54832	14607	13	58	0.0963048	0.449787	2.22356	Up	1.28955e-08	1.34225e-07	VPS13C	vacuolar protein sorting 13 homolog C (S. cerevisiae)
9559	2707	99	222	3.95742	9.28976	1.23108	Up	2.03122e-13	3.8491e-12	VPS26A	vacuolar protein sorting 26 homolog A (S. pombe)
51542	3994	31	71	0.839884	2.01368	1.26157	Up	2.43976e-05	0.000144665	VPS54	vacuolar protein sorting 54 homolog (S. cerevisiae)
7443	1720	112	230	7.0462	15.1474	1.10416	Up	7.10672e-12	1.12102e-10	VRK1	vaccinia related kinase 1
51534	3273	162	312	5.35593	10.7981	1.01157	Up	1.04139e-13	2.05432e-12	VTA1	Vps20-associated 1 homolog (S. cerevisiae)
51322	5924	400	786	7.30652	15.0296	1.04055	Up	1.23159e-33	1.02554e-31	WAC	WW domain containing adaptor with coiled-coil
11193	2354	24	72	1.10324	3.4647	1.65098	Up	1.99495e-07	1.70883e-06	WBP4	WW domain binding protein 4
11169	6054	27	97	0.4826	1.81497	1.91105	Up	2.21134e-11	3.27074e-10	WDHD1	WD repeat and HMG-box DNA binding protein 1
57539	6957	43	88	0.668824	1.43285	1.09919	Up	2.50106e-05	0.000147844	WDR35	WD repeat domain 35
93594	3520	16	60	0.491862	1.93085	1.97291	Up	8.3403e-08	7.696e-07	WDR67	WD repeat domain 67
84128	2777	94	183	3.66284	7.46474	1.02713	Up	8.29818e-09	8.89935e-08	WDR75	WD repeat domain 75
80014	8822	79	184	0.969004	2.3626	1.2858	Up	4.58418e-12	7.41345e-11	WWC2	WW and C2 domain containing 2
11059	4120	45	98	1.1819	2.69444	1.18888	Up	2.15334e-06	1.55012e-05	WWP1	WW domain containing E3 ubiquitin protein ligase 1
331	8460	138	285	1.76512	3.81605	1.11231	Up	1.60168e-14	3.39965e-13	XIAP	X-linked inhibitor of apoptosis
7503	19296	3300	6446	18.506	37.841	1.03196	Up	3.199e-259	7.91524e-256	XIST	X inactive specific transcript (non-protein coding)
7518	1735	13	48	0.810792	3.13387	1.95054	Up	2.05012e-06	1.48074e-05	XRCC4	X-ray repair complementing defective repair in Chinese hamster cells 4
7525	4685	105	214	2.42519	5.17421	1.09324	Up	5.41854e-11	7.74972e-10	YES1	v-yes-1 Yamaguchi sarcoma viral oncogene homolog 1
55432	6291	52	112	0.894436	2.01668	1.17294	Up	5.33608e-07	4.24144e-06	YOD1	YOD1 OTU deubiquinating enzyme 1 homolog (S. cerevisiae)
64848	6308	103	276	1.7669	4.95629	1.48804	Up	2.61112e-21	1.07678e-19	YTHDC2	YTH domain containing 2
58486	2756	30	89	1.1779	3.65806	1.63486	Up	9.0754e-09	9.66109e-08	ZBED5	zinc finger, BED-type containing 5
22890	4119	20	70	0.525417	1.92507	1.87338	Up	2.16744e-08	2.19404e-07	ZBTB1	zinc finger and BTB domain containing 1
65986	9958	86	178	0.934527	2.02482	1.11549	Up	1.21505e-09	1.47372e-08	ZBTB10	zinc finger and BTB domain containing 10
27107	5132	15	68	0.316279	1.50093	2.24659	Up	5.44804e-10	6.95358e-09	ZBTB11	zinc finger and BTB domain containing 11
7541	3695	34	74	0.995704	2.26859	1.18801	Up	3.95188e-05	0.000225822	ZBTB14	zinc finger and BTB domain containing 14
49854	7479	82	247	1.18641	3.74105	1.65684	Up	3.1267e-22	1.37448e-20	ZBTB21	zinc finger and BTB domain containing 21
10009	5324	78	181	1.58534	3.85106	1.28046	Up	7.98434e-12	1.24809e-10	ZBTB33	zinc finger and BTB domain containing 33
10773	4111	9	50	0.236898	1.37772	2.53995	Up	1.15151e-08	1.21167e-07	ZBTB6	zinc finger and BTB domain containing 6
23091	6409	92	294	1.55333	5.19633	1.74213	Up	5.60834e-28	3.53223e-26	ZC3H13	zinc finger CCCH-type containing 13
55854	2149	110	291	5.53888	15.339	1.46954	Up	5.3351e-22	2.32171e-20	ZC3H15	zinc finger CCCH-type containing 15
54819	2136	44	105	2.22904	5.56836	1.32083	Up	9.94782e-08	9.0302e-07	ZCCHC10	zinc finger, CCHC domain containing 10
23318	5864	89	225	1.64233	4.34638	1.40407	Up	2.64442e-16	6.86677e-15	ZCCHC11	zinc finger, CCHC domain containing 11
84186	2701	37	80	1.48232	3.3551	1.17849	Up	2.15706e-05	0.000128962	ZCCHC7	zinc finger, CCHC domain containing 7
84240	1802	59	134	3.54293	8.42344	1.24947	Up	8.0018e-09	8.6028e-08	ZCCHC9	zinc finger, CCHC domain containing 9
85437	1844	161	354	9.4478	21.7461	1.20271	Up	7.9846e-20	2.94241e-18	ZCRB1	zinc finger CCHC-type and RNA binding motif 1
57683	10146	21	81	0.22397	0.904336	2.01355	Up	2.54192e-10	3.36848e-09	ZDBF2	zinc finger, DBF-type containing 2
23390	4771	23	76	0.521656	1.80445	1.79039	Up	1.53417e-08	1.58354e-07	ZDHHC17	zinc finger, DHHC-type containing 17
253832	5356	106	246	2.14156	5.20276	1.28061	Up	1.48846e-15	3.5461e-14	ZDHHC20	zinc finger, DHHC-type containing 20
6935	6278	20	73	0.344726	1.31717	1.93392	Up	5.15636e-09	5.69931e-08	ZEB1	zinc finger E-box binding homeobox 1
79752	2212	43	115	2.10353	5.88915	1.48525	Up	1.08496e-09	1.32428e-08	ZFAND1	zinc finger, AN1-type domain 1
196441	7158	27	92	0.408167	1.45591	1.83469	Up	2.34226e-10	3.11821e-09	ZFC3H1	zinc finger, C3H1-type containing
79776	13975	111	219	0.859482	1.77514	1.04639	Up	1.52849e-10	2.08125e-09	ZFHX4	zinc finger homeobox 4
57677	7502	28	64	0.403875	0.966368	1.25867	Up	6.4052e-05	0.000350515	ZFP14	ZFP14 zinc finger protein
22835	4611	43	128	1.00911	3.14452	1.63976	Up	4.6064e-12	7.44243e-11	ZFP30	ZFP30 zinc finger protein
643836	4037	44	92	1.1794	2.58148	1.13015	Up	1.04387e-05	6.65677e-05	ZFP62	ZFP62 zinc finger protein
284406	2635	35	78	1.43732	3.35315	1.22214	Up	1.58449e-05	9.76982e-05	ZFP82	ZFP82 zinc finger protein
23414	4507	24	64	0.576221	1.60854	1.48106	Up	6.0199e-06	3.99788e-05	ZFPM2	zinc finger protein, FOG family member 2
51663	4746	394	884	8.98326	21.0991	1.23187	Up	7.91902e-49	1.25833e-46	ZFR	zinc finger RNA binding protein
7543	7740	31	85	0.433397	1.24399	1.52121	Up	9.91338e-08	9.00366e-07	ZFX	zinc finger protein, X-linked
11244	5234	34	78	0.702928	1.68811	1.26396	Up	9.3329e-06	6.01809e-05	ZHX1	zinc fingers and homeoboxes 1
7750	10246	53	154	0.559741	1.70257	1.60489	Up	7.73744e-14	1.54037e-12	ZMYM2	zinc finger, MYM-type 2
9202	7011	170	441	2.62382	7.12522	1.44126	Up	1.23144e-31	9.52164e-30	ZMYM4	zinc finger, MYM-type 4
51427	5508	16	46	0.314334	0.946027	1.58958	Up	5.55264e-05	0.000307848	ZNF107	zinc finger protein 107
7675	1729	20	67	1.2517	4.38954	1.81018	Up	8.87504e-08	8.14172e-07	ZNF121	zinc finger protein 121
7690	2415	54	138	2.41959	6.47294	1.41966	Up	1.04996e-10	1.44903e-09	ZNF131	zinc finger protein 131
7705	3880	212	636	5.91248	18.568	1.65098	Up	1.97079e-54	3.751e-52	ZNF146	zinc finger protein 146
7707	9573	22	84	0.24868	0.993964	1.99891	Up	1.44542e-10	1.97435e-09	ZNF148	zinc finger protein 148
7733	3140	14	52	0.482463	1.87592	1.9591	Up	7.03464e-07	5.45878e-06	ZNF180	zinc finger protein 180
339318	2951	22	53	0.806713	2.03445	1.33451	Up	0.000143705	0.000734426	ZNF181	zinc finger protein 181
7738	3119	11	39	0.38163	1.41641	1.89199	Up	2.85608e-05	0.000167006	ZNF184	zinc finger protein 184
7743	3280	16	48	0.527851	1.6577	1.65098	Up	2.30526e-05	0.000137159	ZNF189	zinc finger protein 189
7748	3430	20	66	0.630959	2.17966	1.78849	Up	1.41114e-07	1.24763e-06	ZNF195	zinc finger protein 195
7754	4029	13	39	0.34915	1.0965	1.65098	Up	0.00014018	0.000718533	ZNF204P	zinc finger protein 204, pseudogene
7770	3075	139	294	4.89142	10.8303	1.14675	Up	1.3093e-15	3.14088e-14	ZNF227	zinc finger protein 227
7572	6311	96	235	1.64603	4.21803	1.35757	Up	3.43762e-16	8.73014e-15	ZNF24	zinc finger protein 24
57209	5191	45	88	0.938052	1.92031	1.0336	Up	6.10966e-05	0.000336148	ZNF248	zinc finger protein 248
286101	5454	16	44	0.317446	0.913855	1.52545	Up	0.000131153	0.000677271	ZNF252P	zinc finger protein 252, pseudogene
339324	5474	46	146	0.909324	3.02126	1.73228	Up	1.53251e-14	3.26483e-13	ZNF260	zinc finger protein 260
10308	3419	15	54	0.474742	1.7891	1.91402	Up	6.39956e-07	4.99731e-06	ZNF267	zinc finger protein 267
7576	4726	7	40	0.160277	0.958751	2.58059	Up	2.8073e-07	2.34212e-06	ZNF28	zinc finger protein 28
140883	5733	40	80	0.754994	1.58069	1.06602	Up	8.91936e-05	0.00047373	ZNF280B	zinc finger protein 280B
23528	3535	65	161	1.98971	5.15913	1.37457	Up	9.69626e-12	1.49812e-10	ZNF281	zinc finger protein 281
23036	10100	6	34	0.0642829	0.381327	2.56852	Up	2.46288e-06	1.75399e-05	ZNF292	zinc finger protein 292
55900	2665	48	141	1.94899	5.99324	1.62061	Up	5.97542e-13	1.07137e-11	ZNF302	zinc finger protein 302
79692	4892	40	140	0.884788	3.24176	1.87338	Up	1.97422e-15	4.63326e-14	ZNF322	zinc finger protein 322
284695	2729	97	196	3.84622	8.13565	1.08082	Up	5.03236e-10	6.44678e-09	ZNF326	zinc finger protein 326
7581	6130	40	81	0.706098	1.4968	1.08394	Up	6.4228e-05	0.000351256	ZNF33A	zinc finger protein 33A
7582	5958	17	47	0.308755	0.893587	1.53315	Up	7.20302e-05	0.000390107	ZNF33B	zinc finger protein 33B
6940	2555	15	49	0.635281	2.17242	1.77384	Up	6.82054e-06	4.47978e-05	ZNF354A	zinc finger protein 354A
195828	3714	52	113	1.51505	3.44648	1.18576	Up	3.77262e-07	3.07491e-06	ZNF367	zinc finger protein 367
7587	7058	24	75	0.367955	1.2037	1.70988	Up	5.26504e-08	5.01874e-07	ZNF37A	zinc finger protein 37A
147923	2990	26	66	0.940953	2.50042	1.40997	Up	9.409e-06	6.05814e-05	ZNF420	zinc finger protein 420
7594	5771	17	51	0.31876	1.00106	1.65098	Up	1.26762e-05	7.95188e-05	ZNF43	zinc finger protein 43
26036	9558	73	143	0.826459	1.69476	1.03607	Up	2.93632e-07	2.44153e-06	ZNF451	zinc finger protein 451
220992	2072	10	41	0.522247	2.24147	2.10164	Up	4.24622e-06	2.89888e-05	ZNF485	zinc finger protein 485
22847	7730	72	198	1.0079	2.90152	1.52545	Up	3.0457e-16	7.80348e-15	ZNF507	zinc finger protein 507
9849	8296	23	59	0.300002	0.805606	1.4251	Up	2.44666e-05	0.000144925	ZNF518A	zinc finger protein 518A
85460	6936	37	80	0.577242	1.30653	1.17849	Up	2.15706e-05	0.000128917	ZNF518B	zinc finger protein 518B
84924	5262	47	126	0.966524	2.71243	1.48871	Up	1.61247e-10	2.19215e-09	ZNF566	zinc finger protein 566
148266	4071	29	71	0.770837	1.97559	1.35779	Up	7.93068e-06	5.16389e-05	ZNF569	zinc finger protein 569
199704	4144	26	59	0.678921	1.61277	1.24822	Up	0.000138268	0.000710201	ZNF585A	zinc finger protein 585A
92285	6210	85	188	1.48113	3.4293	1.21122	Up	2.51518e-11	3.6949e-10	ZNF585B	zinc finger protein 585B
80095	4239	12	48	0.306326	1.28268	2.06602	Up	8.20682e-07	6.30902e-06	ZNF606	zinc finger protein 606
80110	4676	19	60	0.439688	1.4535	1.72498	Up	1.00489e-06	7.61029e-06	ZNF614	zinc finger protein 614
199692	2864	20	51	0.755653	2.01714	1.41652	Up	9.56882e-05	0.000505434	ZNF627	zinc finger protein 627
27332	6842	34	167	0.537726	2.76486	2.36226	Up	7.29658e-24	3.55991e-22	ZNF638	zinc finger protein 638
51193	3013	56	110	2.0112	4.13555	1.04002	Up	6.54446e-06	4.31481e-05	ZNF639	zinc finger protein 639
84146	5776	43	136	0.805577	2.66717	1.72722	Up	1.36149e-13	2.64065e-12	ZNF644	zinc finger protein 644
79891	2477	14	0	0.6116	0.01	-5.93452	Down	8.569e-05	0.000456381	ZNF671	zinc finger protein 671
339500	8593	25	80	0.314819	1.05459	1.74409	Up	1.18776e-08	1.24754e-07	ZNF678	zinc finger protein 678
7552	4182	265	757	6.85689	20.5046	1.58032	Up	1.3043e-60	3.01207e-58	ZNF711	zinc finger protein 711
148206	8808	50	126	0.614269	1.62044	1.39944	Up	1.03441e-09	1.26526e-08	ZNF714	zinc finger protein 714
170960	4696	12	41	0.276515	0.988998	1.83861	Up	2.5454e-05	0.00015026	ZNF721	zinc finger protein 721
7627	2141	16	45	0.808665	2.38087	1.55787	Up	8.55534e-05	0.000455934	ZNF75A	zinc finger protein 75a
79970	3583	39	82	1.17783	2.59243	1.13817	Up	2.87454e-05	0.000167972	ZNF767	zinc finger family member 767
54989	5453	67	168	1.32955	3.4899	1.39225	Up	2.12194e-12	3.56124e-11	ZNF770	zinc finger protein 770
284323	4255	40	85	1.01725	2.26287	1.15348	Up	1.66582e-05	0.000102203	ZNF780A	zinc finger protein 780A
163131	8664	26	64	0.324729	0.83676	1.36558	Up	2.0702e-05	0.000124241	ZNF780B	zinc finger protein 780B
163049	2495	33	83	1.43123	3.76831	1.39667	Up	7.86428e-07	6.06453e-06	ZNF791	zinc finger protein 791
390927	7136	78	194	1.18278	3.07954	1.38053	Up	6.17716e-14	1.24841e-12	ZNF793	zinc finger protein 793
374899	5056	41	101	0.87749	2.26284	1.36668	Up	8.1771e-08	7.58583e-07	ZNF829	zinc finger protein 829
7637	7025	21	59	0.323473	0.951361	1.55635	Up	6.64958e-06	4.37912e-05	ZNF84	zinc finger protein 84
168374	3125	8	33	0.277016	1.1962	2.11041	Up	3.7075e-05	0.00021277	ZNF92	zinc finger protein 92
9406	3162	172	363	5.88616	13.0042	1.14358	Up	7.67248e-19	2.51681e-17	ZRANB2	zinc finger, RAN-binding domain containing 2
221302	2226	16	59	0.777786	3.00239	1.94866	Up	1.35921e-07	1.20478e-06	ZUFSP	zinc finger with UFM1-specific peptidase domain
55055	3289	93	203	3.05974	6.99152	1.1922	Up	7.48646e-12	1.17664e-10	ZWILCH	zwilch kinetochore protein
26009	4344	40	101	0.996405	2.63373	1.4023	Up	4.51954e-08	4.37554e-07	ZZZ3	zinc finger, ZZ-type containing 3
