# Supplementary material for: Distinct isoforms of Nrf1 diversely regulate different subsets of its cognate target genes
Source: Sci Rep. 2019 Feb 27;9:2960. doi: 10.1038/s41598-019-39536-0 (PMC6393581; doi:10.1038/s41598-019-39536-0)
Supplement: Supplementary file 2 — Dataset 1 [file 41598_2019_39536_MOESM2_ESM.zip › supplementary-TableS3-DEGs in Nrf1a┬-VS-control.xlsx]

## Sheet: DEGs in Nrf1β-VS-control
Differentially expressed genes of Nrf1b stable express versus control cells (FDR≤0.001, |log2 Ratio(Nrf1b/control)| ≥1)
GeneID	Gene_length	control-Expression	Nrf1b-Expression	control-RPKM	Nrf1b-RPKM	log2 Ratio(Nrf1b/control)	Up-Down-Regulation(Nrf1b/control)	P-value	FDR	Symbol	Description
51166	2326	27	56	1.25609	2.87315	1.1937	Up	0.00027303	0.000884309	AADAT	aminoadipate aminotransferase
60496	2880	129	271	4.84689	11.2294	1.21215	Up	3.99572e-16	4.56974e-15	AASDHPPT	aminoadipate-semialdehyde dehydrogenase-phosphopantetheinyl transferase
10157	5887	83	216	1.52563	4.37865	1.52108	Up	5.27052e-18	6.91881e-17	AASS	aminoadipate-semialdehyde synthase
18	5586	159	509	3.08008	10.8742	1.81987	Up	1.35568e-51	8.6939e-50	ABAT	4-aminobutyrate aminotransferase
5243	4718	58	127	1.33026	3.21237	1.27193	Up	7.49422e-09	4.43329e-08	ABCB1	ATP-binding cassette, sub-family B (MDR/TAP), member 1
23456	3861	167	347	4.68039	10.7253	1.19632	Up	7.79818e-20	1.17926e-18	ABCB10	ATP-binding cassette, sub-family B (MDR/TAP), member 10
6059	4194	235	459	6.06324	13.0606	1.10706	Up	6.6517e-23	1.22656e-21	ABCE1	ATP-binding cassette, sub-family E (OABP), member 1
9619	3142	111	35	3.82281	1.32936	-1.5239	Down	5.18926e-09	3.11878e-08	ABCG1	ATP-binding cassette, sub-family G (WHITE), member 1
10152	6489	418	870	6.9705	16.0001	1.19874	Up	2.01406e-47	1.11417e-45	ABI2	abl-interactor 2
23527	7187	37	77	0.557083	1.27857	1.19856	Up	1.80473e-05	7.00333e-05	ACAP2	ArfGAP with coiled-coil, ankyrin repeat and PH domains 2
55331	4387	41	151	1.0113	4.10761	2.02208	Up	1.13632e-18	1.57026e-17	ACER3	alkaline ceramidase 3
57001	2068	86	164	4.50001	9.46398	1.07252	Up	9.84532e-09	5.73207e-08	ACN9	ACN9 homolog (S. cerevisiae)
55289	2373	39	9	1.77841	0.452611	-1.97425	Down	4.09176e-05	0.000150935	ACOXL	acyl-CoA oxidase-like
2181	4369	214	533	5.30026	14.5588	1.45776	Up	1.27496e-39	5.37126e-38	ACSL3	acyl-CoA synthetase long-chain family member 3
10096	5708	419	762	7.9432	15.9313	1.00407	Up	9.95836e-32	2.88826e-30	ACTR3	ARP3 actin-related protein 3 homolog (yeast)
57180	2223	87	183	4.23492	9.82408	1.21399	Up	2.19456e-11	1.69865e-10	ACTR3B	ARP3 actin-related protein 3 homolog B (yeast)
93	11373	126	322	1.19884	3.37879	1.49487	Up	1.84606e-25	3.94624e-24	ACVR2B	activin A receptor, type IIB
102	3927	52	97	1.43287	2.94775	1.0407	Up	1.73037e-05	6.72835e-05	ADAM10	ADAM metallopeptidase domain 10
6868	3572	75	150	2.27204	5.01141	1.14123	Up	8.15214e-09	4.78976e-08	ADAM17	ADAM metallopeptidase domain 17
53616	9334	51	131	0.591246	1.67488	1.50223	Up	2.64186e-11	2.02945e-10	ADAM22	ADAM metallopeptidase domain 22
8745	3059	113	230	3.99728	8.97282	1.16654	Up	3.57666e-13	3.26118e-12	ADAM23	ADAM metallopeptidase domain 23
56999	7335	23	53	0.339307	0.862296	1.34559	Up	0.000101674	0.000351184	ADAMTS9	ADAM metallopeptidase with thrombospondin type 1 motif, 9
120	4454	150	415	3.64424	11.1193	1.60938	Up	7.19168e-36	2.57281e-34	ADD3	adducin 3 (gamma)
2334	13746	51	115	0.401476	0.998394	1.3143	Up	1.69798e-08	9.61431e-08	AFF2	AF4/FMR2 family, member 2
3899	8153	163	400	2.16339	5.85495	1.43636	Up	1.61412e-29	4.23463e-28	AFF3	AF4/FMR2 family, member 3
27125	9580	308	612	3.47897	7.62371	1.13183	Up	4.93292e-31	1.39793e-29	AFF4	AF4/FMR2 family, member 4
54812	4135	68	128	1.7795	3.69415	1.05377	Up	6.02796e-07	2.84708e-06	AFTPH	aftiphilin
3267	8750	320	672	3.95738	9.16519	1.21162	Up	1.26622e-37	4.93798e-36	AGFG1	ArfGAP with FG repeats 1
55109	4514	78	162	1.86981	4.28286	1.19568	Up	4.97328e-10	3.34287e-09	AGGF1	angiogenic factor with G patch and FHA domains 1
8540	7674	127	292	1.7908	4.54089	1.34237	Up	5.64274e-20	8.61588e-19	AGPS	alkylglycerone phosphate synthase
23287	4436	64	124	1.56118	3.33588	1.09543	Up	3.99564e-07	1.93037e-06	AGTPBP1	ATP/GTP binding protein 1
23382	5075	228	609	4.86143	14.3206	1.55864	Up	1.47687e-49	8.84847e-48	AHCYL2	adenosylhomocysteinase-like 2
54806	5649	14	56	0.268177	1.18303	2.14123	Up	2.9035e-08	1.6016e-07	AHI1	Abelson helper integration site 1
196	6247	75	154	1.29914	2.94191	1.1792	Up	2.00788e-09	1.26332e-08	AHR	aryl hydrocarbon receptor
64853	3020	228	472	8.16946	18.6516	1.19098	Up	3.09484e-26	6.94134e-25	AIDA	axin interactor, dorsalization associated
84883	3256	317	77	10.5351	2.82219	-1.90032	Down	5.94056e-31	1.67799e-29	AIFM2	apoptosis-inducing factor, mitochondrion-associated, 2
9255	3159	62	139	2.12377	5.25104	1.30598	Up	6.68414e-10	4.42754e-09	AIMP1	aminoacyl tRNA synthetase complex-interacting multifunctional protein 1
50808	4333	121	247	3.02178	6.80281	1.17074	Up	4.1272e-14	4.0306e-13	AK3	adenylate kinase 3
11216	3941	91	190	2.49862	5.75344	1.20329	Up	1.27055e-11	1.00823e-10	AKAP10	A kinase (PRKA) anchor protein 10
10142	12463	6	34	0.0520948	0.325564	2.64373	Up	1.10315e-06	5.0213e-06	AKAP9	A kinase (PRKA) anchor protein (yotiao) 9
10000	7091	177	372	2.70104	6.2606	1.21278	Up	1.39756e-21	2.34711e-20	AKT3	v-akt murine thymoma viral oncogene homolog 3 (protein kinase B, gamma)
214	4923	57	121	1.25288	2.93316	1.2272	Up	4.15514e-08	2.24411e-07	ALCAM	activated leukocyte cell adhesion molecule
144245	10091	53	121	0.568339	1.43097	1.33217	Up	5.00254e-09	3.01283e-08	ALG10B	ALG10B, alpha-1,2-glucosyltransferase
7840	12928	24	82	0.200884	0.756943	1.91382	Up	4.05902e-10	2.75615e-09	ALMS1	Alstrom syndrome 1
249	2606	39	75	1.61941	3.43453	1.08465	Up	9.417e-05	0.000327092	ALPL	alkaline phosphatase, liver/bone/kidney
57679	6935	129	254	2.01284	4.37087	1.11869	Up	1.48817e-13	1.3989e-12	ALS2	amyotrophic lateral sclerosis 2 (juvenile)
262	3421	362	721	11.4504	25.1514	1.13524	Up	1.97142e-36	7.21673e-35	AMD1	adenosylmethionine decarboxylase 1
9949	5618	102	243	1.96464	5.16184	1.39362	Up	8.74866e-18	1.12711e-16	AMMECR1	Alport syndrome, mental retardation, midface hypoplasia and elliptocytosis chromosomal region gene 1
29945	2701	35	79	1.4022	3.49046	1.31573	Up	2.9697e-06	1.27784e-05	ANAPC4	anaphase promoting complex subunit 4
287	14243	112	256	0.850907	2.14496	1.33388	Up	1.5266e-17	1.92521e-16	ANK2	ankyrin 2, neuronal
288	17035	35	78	0.222327	0.546428	1.29735	Up	4.37666e-06	1.84115e-05	ANK3	ankyrin 3, node of Ranvier (ankyrin G)
54467	6081	38	113	0.676198	2.2176	1.71348	Up	9.90044e-12	7.94375e-11	ANKIB1	ankyrin repeat and IBR domain containing 1
22852	6816	4	37	0.0635033	0.647817	3.35068	Up	1.00777e-08	5.85752e-08	ANKRD26	ankyrin repeat domain 26
651746	9333	244	454	2.82901	5.80517	1.03704	Up	1.54795e-20	2.46349e-19	ANKRD33B	ankyrin repeat domain 33B
54443	4786	77	181	1.74094	4.51322	1.37429	Up	2.28524e-13	2.11485e-12	ANLN	anillin, actin binding protein
196527	6196	236	456	4.1216	8.78282	1.09148	Up	2.78116e-22	4.91887e-21	ANO6	anoctamin 6
118429	8058	44	95	0.590869	1.40694	1.25166	Up	8.13856e-07	3.76789e-06	ANTXR2	anthrax toxin receptor 2
8639	4040	22	49	0.58926	1.44742	1.29651	Up	0.000283758	0.000916484	AOC3	amine oxidase, copper containing 3 (vascular adhesion protein 1)
8905	2329	153	300	7.10866	15.3721	1.11266	Up	1.28809e-15	1.4215e-14	AP1S2	adaptor-related protein complex 1, sigma 2 subunit
130340	4005	131	254	3.53944	7.56853	1.09649	Up	3.6178e-13	3.29522e-12	AP1S3	adaptor-related protein complex 1, sigma 3 subunit
8546	4072	217	423	5.76657	12.3969	1.10419	Up	3.7874e-21	6.20424e-20	AP3B1	adaptor-related protein complex 3, beta 1 subunit
55745	3110	47	125	1.63532	4.79656	1.55243	Up	2.55614e-11	1.96797e-10	AP5M1	adaptor-related protein complex 5, mu 1 subunit
323	9004	88	171	1.05758	2.26642	1.09965	Up	2.29892e-09	1.43755e-08	APBB2	amyloid beta (A4) precursor protein-binding, family B, member 2
324	10848	15	58	0.149626	0.638056	2.09232	Up	2.63522e-08	1.4634e-07	APC	adenomatous polyposis coli
10513	6468	140	298	2.3422	5.49828	1.23112	Up	5.5779e-18	7.27269e-17	APPBP2	amyloid beta precursor protein (cytoplasmic tail) binding protein 2
9716	5106	121	239	2.56431	5.58596	1.12323	Up	6.49008e-13	5.76582e-12	AQR	aquarius homolog (mouse)
57584	7185	131	341	1.97292	5.6638	1.52144	Up	1.54227e-27	3.67829e-26	ARHGAP21	Rho GTPase activating protein 21
9411	9121	32	78	0.379641	1.02055	1.42663	Up	7.84142e-07	3.63616e-06	ARHGAP29	Rho GTPase activating protein 29
9743	10111	120	238	1.28426	2.80907	1.12916	Up	5.7952e-13	5.18841e-12	ARHGAP32	Rho GTPase activating protein 32
143872	4752	3	19	0.0683141	0.477153	2.8042	Up	0.000203876	0.000673557	ARHGAP42	Rho GTPase activating protein 42
394	9604	40	121	0.450685	1.50354	1.73817	Up	1.09592e-12	9.61293e-12	ARHGAP5	Rho GTPase activating protein 5
64283	6369	39	95	0.662611	1.78005	1.42568	Up	4.96802e-08	2.66073e-07	ARHGEF28	Rho guanine nucleotide exchange factor (GEF) 28
7984	5505	81	36	1.59218	0.780415	-1.02869	Down	0.00024506	0.000800606	ARHGEF5	Rho guanine nucleotide exchange factor (GEF) 5
196528	8466	85	177	1.08644	2.49503	1.19945	Up	7.08618e-11	5.20786e-10	ARID2	AT rich interactive domain 2 (ARID, RFX-like)
51742	6067	47	95	0.838281	1.86866	1.1565	Up	3.61772e-06	1.53909e-05	ARID4B	AT rich interactive domain 4B (RBP1-like)
84159	7948	83	220	1.13002	3.30328	1.54755	Up	9.63392e-19	1.34093e-17	ARID5B	AT rich interactive domain 5B (MRF1-like)
25820	5267	386	785	7.9303	17.7863	1.16532	Up	3.87674e-41	1.69939e-39	ARIH1	ariadne homolog, ubiquitin-conjugating enzyme E2 binding protein, 1 (Drosophila)
54622	2501	36	91	1.55759	4.34218	1.4791	Up	4.13356e-08	2.23385e-07	ARL15	ADP-ribosylation factor-like 15
51326	5273	172	330	3.52969	7.46855	1.08129	Up	2.52684e-16	2.92657e-15	ARL17A	ADP-ribosylation factor-like 17A
26225	3169	89	209	3.03902	7.87054	1.37286	Up	3.45638e-15	3.68744e-14	ARL5A	ADP-ribosylation factor-like 5A
221079	3589	61	119	1.83917	3.95689	1.10531	Up	5.68114e-07	2.69504e-06	ARL5B	ADP-ribosylation factor-like 5B
10550	2135	169	361	8.56553	20.1785	1.23621	Up	1.38441e-21	2.32729e-20	ARL6IP5	ADP-ribosylation-like factor 6 interacting protein 5
151188	2833	91	203	3.47584	8.55125	1.29877	Up	1.05579e-13	1.00334e-12	ARL6IP6	ADP-ribosylation-like factor 6 interacting protein 6
55156	3042	79	182	2.81018	7.13991	1.34525	Up	4.7714e-13	4.31194e-12	ARMC1	armadillo repeat containing 1
55130	3572	14	54	0.424114	1.80411	2.08876	Up	8.3242e-08	4.34923e-07	ARMC4	armadillo repeat containing 4
91947	4074	190	540	5.04659	15.8181	1.64819	Up	9.98748e-48	5.57849e-46	ARRDC4	arrestin domain containing 4
153642	3345	30	63	0.970489	2.24763	1.21162	Up	9.28618e-05	0.000322937	ARSK	arylsulfatase family, member K
64801	1450	240	439	17.9105	36.1307	1.01242	Up	3.38602e-19	4.86547e-18	ARV1	ARV1 homolog (S. cerevisiae)
50807	6361	405	888	6.88962	16.6597	1.27387	Up	4.63044e-53	3.08369e-51	ASAP1	ArfGAP with SH3 domain, ankyrin repeat and PH domain 1
10973	7598	112	328	1.59509	5.15175	1.69143	Up	1.07265e-30	2.96692e-29	ASCC3	activating signal cointegrator 1 complex subunit 3
55870	11784	95	238	0.872361	2.41026	1.46619	Up	1.01903e-18	1.41382e-17	ASH1L	ash1 (absent, small, or homeotic)-like (Drosophila)
54529	2487	97	372	4.22048	17.8504	2.08048	Up	2.51448e-45	1.30354e-43	ASNSD1	asparagine synthetase domain containing 1
259266	10906	25	79	0.24805	0.864454	1.80116	Up	3.95486e-09	2.41036e-08	ASPM	asp (abnormal spindle) homolog, microcephaly associated (Drosophila)
28990	2662	40	78	1.62599	3.49677	1.10471	Up	5.28444e-05	0.000191703	ASTE1	asteroid homolog 1 (Drosophila)
55726	2988	114	242	4.12848	9.6653	1.2272	Up	8.13918e-15	8.42378e-14	ASUN	asunder, spermatogenesis regulator
80816	7642	16	44	0.226558	0.68711	1.60066	Up	5.68716e-05	0.000205324	ASXL3	additional sex combs like 3 (Drosophila)
84896	3034	179	362	6.38415	14.2388	1.15726	Up	1.21844e-19	1.82502e-18	ATAD1	ATPase family, AAA domain containing 1
29028	5580	80	198	1.55139	4.23459	1.44866	Up	1.44239e-15	1.58672e-14	ATAD2	ATPase family, AAA domain containing 2
54454	8066	19	49	0.254895	0.724967	1.50801	Up	4.7004e-05	0.000171957	ATAD2B	ATPase family, AAA domain containing 2B
79915	6245	8	61	0.138619	1.16568	3.07197	Up	1.17968e-12	1.02851e-11	ATAD5	ATPase family, AAA domain containing 5
1386	4422	52	197	1.27248	5.31653	2.06284	Up	1.70736e-24	3.50688e-23	ATF2	activating transcription factor 2
55729	4661	132	307	3.06451	7.86031	1.35893	Up	2.73048e-21	4.51128e-20	ATF7IP	activating transcription factor 7 interacting protein
472	13147	28	59	0.230461	0.535557	1.21652	Up	0.000148674	0.000501126	ATM	ataxia telangiectasia mutated
23300	4866	203	413	4.51429	10.1288	1.16589	Up	1.95728e-22	3.50106e-21	ATMIN	ATM interactor
23200	7347	58	146	0.854247	2.3715	1.47307	Up	4.0256e-12	3.34469e-11	ATP11B	ATPase, class VI, type 11B
492	6574	16	75	0.263364	1.36148	2.37005	Up	7.42514e-12	6.03314e-11	ATP2B3	ATPase, Ca++ transporting, plasma membrane 3
528	5704	71	140	1.34693	2.92906	1.12077	Up	4.05606e-08	2.19402e-07	ATP6V1C1	ATPase, H+ transporting, lysosomal 42kDa, V1 subunit C1
10396	8270	11	50	0.14393	0.721514	2.32566	Up	3.55424e-08	1.94138e-07	ATP8A1	ATPase, aminophospholipid transporter (APLT), class I, type 8A, member 1
545	8258	17	51	0.222761	0.737014	1.72619	Up	4.67582e-06	1.95986e-05	ATR	ataxia telangiectasia and Rad3 related
546	11202	24	73	0.231836	0.777692	1.74609	Up	3.11556e-08	1.71257e-07	ATRX	alpha thalassemia/mental retardation syndrome X-linked
4287	6982	34	81	0.526944	1.38448	1.39362	Up	7.5899e-07	3.52898e-06	ATXN3	ataxin 3
222255	5691	70	130	1.33099	2.72606	1.03432	Up	7.30804e-07	3.40432e-06	ATXN7L1	ataxin 7-like 1
84002	4131	18	53	0.471501	1.53109	1.69923	Up	3.88418e-06	1.64719e-05	B3GNT5	UDP-GlcNAc:betaGal beta-1,3-N-acetylglucosaminyltransferase 5
2583	2920	119	51	4.40991	2.08434	-1.08116	Down	3.4978e-06	1.49284e-05	B4GALNT1	beta-1,4-N-acetyl-galactosaminyl transferase 1
9331	4814	61	135	1.37116	3.34663	1.28731	Up	1.7906e-09	1.13278e-08	B4GALT6	UDP-Gal:betaGlcNAc beta 1,4- galactosyltransferase, polypeptide 6
9530	4478	88	229	2.12649	6.10284	1.521	Up	5.37386e-19	7.60821e-18	BAG4	BCL2-associated athanogene 4
580	2610	13	62	0.538975	2.83486	2.39499	Up	3.8973e-10	2.65572e-09	BARD1	BRCA1 associated RING domain 1
11177	6031	147	378	2.63751	7.47968	1.5038	Up	7.36492e-30	1.96492e-28	BAZ1A	bromodomain adjacent to zinc finger domain, 1A
79738	3583	49	102	1.47984	3.3973	1.19895	Up	7.7769e-07	3.60914e-06	BBS10	Bardet-Biedl syndrome 10
56987	9037	53	172	0.634625	2.27135	1.83958	Up	9.8785e-19	1.37276e-17	BBX	bobby sox homolog (Drosophila)
55973	6034	46	118	0.824932	2.33376	1.50031	Up	2.64862e-10	1.82785e-09	BCAP29	B-cell receptor-associated protein 29
8412	3240	89	167	2.97242	6.15109	1.0492	Up	1.32644e-08	7.59502e-08	BCAR3	breast cancer anti-estrogen resistance 3
8915	3118	81	148	2.81109	5.66456	1.01083	Up	2.13778e-07	1.06397e-06	BCL10	B-cell CLL/lymphoma 10
9774	7277	220	558	3.27142	9.15087	1.48399	Up	1.78154e-42	8.42823e-41	BCLAF1	BCL2-associated transcription factor 1
55814	11097	23	71	0.224279	0.763542	1.76742	Up	3.70882e-08	2.01944e-07	BDP1	B double prime 1, subunit of RNA polymerase III transcription initiation factor IIIB
389206	8850	108	226	1.32052	3.04751	1.20652	Up	1.32857e-13	1.25706e-12	BEND4	BEN domain containing 4
631	2215	63	19	3.07774	1.02367	-1.58812	Down	6.30396e-06	2.59888e-05	BFSP1	beaded filament structural protein 1, filensin
329	4088	36	80	0.952922	2.33539	1.29323	Up	3.48168e-06	1.48669e-05	BIRC2	baculoviral IAP repeat containing 2
57448	15718	116	256	0.798594	1.94367	1.28325	Up	1.30983e-16	1.54494e-15	BIRC6	baculoviral IAP repeat containing 6
641	4528	57	112	1.36218	2.95183	1.1157	Up	1.01579e-06	4.65055e-06	BLM	Bloom syndrome, RecQ helicase-like
650	3150	21	1	0.721397	0.0378852	-4.25109	Down	1.56262e-05	6.10074e-05	BMP2	bone morphogenetic protein 2
659	12086	133	252	1.19079	2.48827	1.06323	Up	1.65566e-12	1.42413e-11	BMPR2	bone morphogenetic protein receptor, type II (serine/threonine kinase)
54796	12926	26	66	0.217658	0.609341	1.48519	Up	2.88444e-06	1.24394e-05	BNC2	basonuclin 2
665	3505	193	376	5.95847	12.8021	1.10336	Up	5.98138e-19	8.43384e-18	BNIP3L	BCL2/adenovirus E1B 19kDa interacting protein 3-like
259282	10542	29	86	0.297674	0.973545	1.70951	Up	3.15752e-09	1.94287e-08	BOD1L1	biorientation of chromosomes in cell division 1-like 1
669	2121	177	346	9.03022	19.4678	1.10825	Up	1.12508e-17	1.4377e-16	BPGM	2,3-bisphosphoglycerate mutase
2186	10914	180	384	1.78465	4.19882	1.23434	Up	8.25324e-23	1.50744e-21	BPTF	bromodomain PHD finger transcription factor
83990	8166	42	104	0.556552	1.51986	1.44935	Up	7.56438e-09	4.46716e-08	BRIP1	BRCA1 interacting protein C-terminal helicase 1
84312	2604	73	139	3.03352	6.37022	1.07035	Up	1.37903e-07	7.0312e-07	BRMS1L	breast cancer metastasis-suppressor 1-like
148362	1686	37	84	2.37471	5.94569	1.3241	Up	1.27679e-06	5.75719e-06	BROX	BRO1 domain and CAAX motif containing
254065	12793	50	157	0.422925	1.46456	1.792	Up	1.14304e-16	1.35189e-15	BRWD3	bromodomain and WD repeat domain containing 3
9044	7054	76	173	1.16585	2.92679	1.32793	Up	2.95564e-12	2.48915e-11	BTAF1	BTAF1 RNA polymerase II, B-TFIID transcription factor-associated, 170kDa (Mot1 homolog, S. cerevisiae)
53339	3308	261	485	8.53769	17.4967	1.03517	Up	9.01316e-22	1.53454e-20	BTBD1	BTB (POZ) domain containing 1
22903	4857	192	476	4.27759	11.6955	1.45109	Up	2.49366e-35	8.70519e-34	BTBD3	BTB (POZ) domain containing 3
699	3509	194	489	5.98252	16.6305	1.47501	Up	4.15234e-37	1.58365e-35	BUB1	BUB1 mitotic checkpoint serine/threonine kinase
9689	3400	520	1209	16.5497	42.4353	1.35846	Up	6.51286e-79	8.05501e-77	BZW1	basic leucine zipper and W2 domains 1
26098	4698	69	149	1.58928	3.78489	1.25188	Up	6.22058e-10	4.13948e-09	C10orf137	chromosome 10 open reading frame 137
219738	1092	182	69	18.0349	7.54062	-1.25804	Down	9.02988e-11	6.57219e-10	C10orf35	chromosome 10 open reading frame 35
80007	3102	54	100	1.88373	3.84715	1.0302	Up	1.51021e-05	5.91079e-05	C10orf88	chromosome 10 open reading frame 88
56946	5518	59	134	1.15701	2.89803	1.32468	Up	8.90064e-10	5.80907e-09	C11orf30	chromosome 11 open reading frame 30
55216	3757	123	238	3.54266	7.5599	1.09353	Up	2.2105e-12	1.88453e-11	C11orf57	chromosome 11 open reading frame 57
90488	3386	168	330	5.36893	11.6307	1.11524	Up	4.37388e-17	5.31838e-16	C12orf23	chromosome 12 open reading frame 23
57102	3830	44	114	1.24314	3.55211	1.51469	Up	4.01282e-10	2.72585e-09	C12orf4	chromosome 12 open reading frame 4
84529	2595	40	106	1.66797	4.87471	1.54722	Up	9.12296e-10	5.9385e-09	C15orf41	chromosome 15 open reading frame 41
55028	3653	77	175	2.2809	5.71701	1.32566	Up	2.36812e-12	2.01099e-11	C17orf80	chromosome 17 open reading frame 80
56913	6244	18	52	0.311943	0.99385	1.67175	Up	6.17016e-06	2.54554e-05	C1GALT1	core 1 synthase, glycoprotein-N-acetylgalactosamine 3-beta-galactosyltransferase, 1
55765	4225	104	41	2.66362	1.15808	-1.20166	Down	2.40456e-06	1.04742e-05	C1orf106	chromosome 1 open reading frame 106
128061	1486	122	223	8.88396	17.9088	1.01139	Up	1.84563e-10	1.29802e-09	C1orf131	chromosome 1 open reading frame 131
126695	1803	39	5	2.34064	0.330944	-2.82224	Down	4.19644e-07	2.02343e-06	C1orf172	chromosome 1 open reading frame 172
57035	1482	16	51	1.16825	4.10679	1.81366	Up	2.1476e-06	9.4022e-06	C1orf63	chromosome 1 open reading frame 63
375057	7713	26	72	0.364767	1.11401	1.61072	Up	2.11172e-07	1.05131e-06	C1orf95	chromosome 1 open reading frame 95
60526	2876	55	110	2.06938	4.56441	1.14123	Up	8.06968e-07	3.738e-06	C2orf43	chromosome 2 open reading frame 43
79074	902	32	83	3.83892	10.9813	1.51627	Up	9.6082e-08	4.98998e-07	C2orf49	chromosome 2 open reading frame 49
84281	4051	23	55	0.614372	1.62025	1.39903	Up	4.51322e-05	0.00016574	C2orf88	chromosome 2 open reading frame 88
25871	4857	55	109	1.22535	2.67817	1.12806	Up	1.14235e-06	5.1861e-06	C3orf17	chromosome 3 open reading frame 17
205428	4370	68	133	1.68381	3.63204	1.10905	Up	1.13548e-07	5.8549e-07	C3orf58	chromosome 3 open reading frame 58
54969	1233	47	89	4.12478	8.61405	1.06238	Up	2.85024e-05	0.000107497	C4orf27	chromosome 4 open reading frame 27
134553	5083	143	368	3.04426	8.63989	1.50492	Up	3.83658e-29	9.88547e-28	C5orf24	chromosome 5 open reading frame 24
375444	2540	41	85	1.74669	3.99361	1.19307	Up	7.11486e-06	2.91238e-05	C5orf34	chromosome 5 open reading frame 34
65250	11217	13	65	0.12541	0.69154	2.46316	Up	7.1739e-11	5.27009e-10	C5orf42	chromosome 5 open reading frame 42
285636	5250	183	481	3.77188	10.9337	1.53542	Up	1.13432e-38	4.56762e-37	C5orf51	chromosome 5 open reading frame 51
79624	2572	76	153	3.19748	7.09906	1.15069	Up	4.58348e-09	2.7759e-08	C6orf211	chromosome 6 open reading frame 211
79020	1844	38	82	2.22991	5.30681	1.25086	Up	4.70502e-06	1.97019e-05	C7orf25	chromosome 7 open reading frame 25
154743	3969	25	66	0.681592	1.98446	1.54177	Up	1.50851e-06	6.73191e-06	C7orf60	chromosome 7 open reading frame 60
138199	2219	28	63	1.36542	3.38816	1.31116	Up	3.21714e-05	0.000120573	C9orf41	chromosome 9 open reading frame 41
11238	6032	57	108	1.02254	2.1367	1.06323	Up	3.91702e-06	1.65949e-05	CA5B	carbonic anhydrase VB, mitochondrial
51719	3968	119	297	3.2452	8.93234	1.46073	Up	7.38556e-23	1.35899e-21	CAB39	calcium binding protein 39
26256	2333	50	126	2.31911	6.4452	1.47465	Up	1.14484e-10	8.23892e-10	CABYR	calcium binding tyrosine-(Y)-phosphorylation regulated
57685	5274	198	374	4.06247	8.46276	1.05877	Up	9.8877e-18	1.27101e-16	CACHD1	cache domain containing 1
8913	8264	17	46	0.222599	0.664275	1.57733	Up	4.62656e-05	0.000169507	CACNA1G	calcium channel, voltage-dependent, T type, alpha 1G subunit
8912	8097	211	426	2.81984	6.27864	1.15484	Up	9.13908e-23	1.66397e-21	CACNA1H	calcium channel, voltage-dependent, T type, alpha 1H subunit
781	3822	25	72	0.707807	2.24813	1.6673	Up	1.03963e-07	5.38152e-07	CACNA2D1	calcium channel, voltage-dependent, alpha 2/delta subunit 1
93664	6086	53	130	0.942344	2.54913	1.43568	Up	1.38009e-10	9.84599e-10	CADPS2	Ca++-dependent secretion activator 2
800	5241	205	467	4.23258	10.6337	1.32903	Up	1.50777e-30	4.15057e-29	CALD1	caldesmon 1
801	4268	1217	2264	30.8554	63.3042	1.03678	Up	1.22092e-95	1.95743e-93	CALM1	calmodulin 1 (phosphorylase kinase, delta)
813	6181	1296	2889	22.6888	55.7788	1.29774	Up	2.51394e-173	1.24368e-170	CALU	calumenin
23271	7359	67	135	0.985194	2.18925	1.15196	Up	3.59808e-08	1.96223e-07	CAMSAP2	calmodulin regulated spectrin-associated protein family, member 2
55832	5956	369	749	6.70405	15.0075	1.16258	Up	3.45804e-39	1.42902e-37	CAND1	cullin-associated and neddylation-dissociated 1
10486	3080	136	251	4.77808	9.72531	1.02531	Up	7.9399e-12	6.44233e-11	CAP2	CAP, adenylate cyclase-associated protein, 2 (yeast)
4076	5562	1547	2810	30.0971	60.2914	1.00233	Up	6.33792e-112	1.44396e-109	CAPRIN1	cell cycle associated protein 1
65981	4544	31	61	0.738225	1.60203	1.11777	Up	0.000311408	0.000998709	CAPRIN2	caprin family member 2
22900	5512	60	128	1.1779	2.77128	1.23434	Up	1.45179e-08	8.27716e-08	CARD8	caspase recruitment domain family, member 8
113201	3985	126	292	3.42143	8.7445	1.35378	Up	3.23728e-20	5.03173e-19	CASC4	cancer susceptibility candidate 4
57082	7685	16	51	0.22529	0.791966	1.81366	Up	2.1476e-06	9.39982e-06	CASC5	cancer susceptibility candidate 5
64921	3898	21	59	0.582966	1.8063	1.63156	Up	2.18024e-06	9.53786e-06	CASD1	CAS1 domain containing 1
836	2689	84	162	3.38029	7.1896	1.08876	Up	8.00186e-09	4.70786e-08	CASP3	caspase 3, apoptosis-related cysteine peptidase
9994	6821	8	49	0.126913	0.857291	2.75594	Up	1.8447e-09	1.16403e-08	CASP8AP2	caspase 8 associated protein 2
831	4550	261	564	6.20718	14.7927	1.25288	Up	1.74688e-33	5.46965e-32	CAST	calpastatin
857	3212	358	666	12.0607	24.7445	1.03679	Up	2.28102e-29	5.93031e-28	CAV1	caveolin 1, caveolae protein, 22kDa
858	3121	118	235	4.09123	8.98575	1.13511	Up	6.48168e-13	5.76131e-12	CAV2	caveolin 2
55749	3858	115	315	3.22553	9.74381	1.59495	Up	2.80676e-27	6.60313e-26	CCAR1	cell division cycle and apoptosis regulator 1
112942	1315	66	135	5.43105	12.2515	1.17365	Up	2.23892e-08	1.25297e-07	CCDC104	coiled-coil domain containing 104
165055	2196	8	35	0.394206	1.90202	2.27051	Up	5.99042e-06	2.47552e-05	CCDC138	coiled-coil domain containing 138
64770	4187	31	75	0.801169	2.13766	1.41585	Up	1.47309e-06	6.58575e-06	CCDC14	coiled-coil domain containing 14
124808	2147	220	447	11.0881	24.846	1.164	Up	4.3016e-24	8.56117e-23	CCDC43	coiled-coil domain containing 43
84318	2386	41	80	1.85943	4.00129	1.10561	Up	4.1809e-05	0.000154092	CCDC77	coiled-coil domain containing 77
151887	4578	28	57	0.661832	1.48587	1.16677	Up	0.000310654	0.000996845	CCDC80	coiled-coil domain containing 80
55704	9827	12	70	0.132137	0.850075	2.68555	Up	1.18628e-12	1.03322e-11	CCDC88A	coiled-coil domain containing 88A
900	2484	536	1749	23.3496	84.027	1.84746	Up	1.93117e-176	1.04494e-173	CCNG1	cyclin G1
54619	4153	69	149	1.79785	4.28159	1.25188	Up	6.22058e-10	4.14107e-09	CCNJ	cyclin J
905	6923	22	61	0.34387	1.05152	1.61254	Up	1.78839e-06	7.91161e-06	CCNT2	cyclin T2
151195	3773	162	305	4.64616	9.64703	1.05405	Up	1.21618e-14	1.24237e-13	CCNYL1	cyclin Y-like 1
9738	5515	43	83	0.843701	1.79603	1.09001	Up	3.69006e-05	0.000136905	CCP110	centriolar coiled coil protein 110kDa
126731	5121	145	267	3.06393	6.2221	1.02202	Up	1.97837e-12	1.6908e-11	CCSAP	centriole, cilia and spindle-associated protein
54462	7676	38	74	0.535691	1.15047	1.10276	Up	8.44962e-05	0.000296464	CCSER2	coiled-coil serine-rich protein 2
100133941	2194	56	139	2.76196	7.56064	1.45282	Up	2.12406e-11	1.64703e-10	CD24	CD24 molecule
8556	4287	23	95	0.58055	2.64454	2.18752	Up	2.02116e-13	1.88052e-12	CDC14A	cell division cycle 14A
996	5611	212	512	4.08847	10.8896	1.41331	Up	1.84283e-36	6.77464e-35	CDC27	cell division cycle 27
8476	10527	97	256	0.997086	2.90212	1.54132	Up	1.92628e-21	3.21636e-20	CDC42BPA	CDC42 binding protein kinase alpha (DMPK-like)
55561	4945	78	22	1.70684	0.530929	-1.68474	Down	1.51586e-07	7.69036e-07	CDC42BPG	CDC42 binding protein kinase gamma (DMPK-like)
10602	5715	108	205	2.0449	4.28073	1.06582	Up	1.77643e-10	1.2524e-09	CDC42EP3	CDC42 effector protein (Rho GTPase binding) 3
988	6432	147	325	2.47307	6.03001	1.28585	Up	9.78924e-21	1.58264e-19	CDC5L	cell division cycle 5-like
79577	5942	83	192	1.51151	3.85611	1.35115	Up	9.09218e-14	8.68346e-13	CDC73	cell division cycle 73
157313	3735	90	165	2.60746	5.27198	1.0157	Up	3.80834e-08	2.06713e-07	CDCA2	cell division cycle associated 2
83879	2839	323	816	12.3113	34.3009	1.47827	Up	5.7144e-61	4.92263e-59	CDCA7	cell division cycle associated 7
1000	4380	552	1367	13.6374	37.2456	1.4495	Up	5.03366e-98	8.54488e-96	CDH2	cadherin 2, type 1, N-cadherin (neuronal)
1001	4276	163	37	4.12492	1.03263	-1.99804	Down	1.13651e-17	1.45016e-16	CDH3	cadherin 3, type 1, P-cadherin (placental)
5218	4953	55	170	1.2016	4.09601	1.76926	Up	1.22659e-17	1.5605e-16	CDK14	cyclin-dependent kinase 14
5128	4722	74	145	1.69579	3.66456	1.11169	Up	2.8681e-08	1.58409e-07	CDK17	cyclin-dependent kinase 17
23097	6139	46	110	0.810822	2.13833	1.39903	Up	7.18446e-09	4.25732e-08	CDK19	cyclin-dependent kinase 19
55755	6449	158	307	2.65113	5.68102	1.09955	Up	1.13579e-15	1.26146e-14	CDK5RAP2	CDK5 regulatory subunit associated protein 2
1021	11733	116	484	1.06983	4.92285	2.20211	Up	9.71974e-63	8.67512e-61	CDK6	cyclin-dependent kinase 6
8999	4717	3	28	0.068821	0.70839	3.36362	Up	6.82464e-07	3.1972e-06	CDKL2	cyclin-dependent kinase-like 2 (CDC2-related kinase)
1036	1627	34	88	2.26129	6.45469	1.5132	Up	4.12618e-08	2.23056e-07	CDO1	cysteine dioxygenase, type I
10659	9256	244	538	2.85254	6.93648	1.28196	Up	3.9652e-33	1.23042e-31	CELF2	CUGBP, Elav-like family member 2
1063	10316	39	123	0.40909	1.4229	1.79834	Up	1.98742e-13	1.85012e-12	CENPF	centromere protein F, 350/400kDa
64946	1405	190	400	14.6333	33.9754	1.21523	Up	3.7196e-23	6.97022e-22	CENPH	centromere protein H
153241	4728	28	67	0.640835	1.69113	1.39997	Up	6.49192e-06	2.67065e-05	CEP120	centrosomal protein 120kDa
9859	7204	58	173	0.871204	2.86585	1.71788	Up	2.94326e-17	3.63758e-16	CEP170	centrosomal protein 170kDa
55125	7995	60	157	0.812079	2.34348	1.52896	Up	1.4025e-13	1.32195e-12	CEP192	centrosomal protein 192kDa
9857	13473	23	80	0.184726	0.708608	1.9396	Up	4.6646e-10	3.14271e-09	CEP350	centrosomal protein 350kDa
9702	3236	40	98	1.33757	3.61408	1.43401	Up	2.65362e-08	1.47267e-07	CEP57	centrosomal protein 57kDa
79959	2947	62	124	2.27655	5.02137	1.14123	Up	1.60776e-07	8.12563e-07	CEP76	centrosomal protein 76kDa
84131	2767	58	120	2.26822	5.1755	1.19014	Up	9.8137e-08	5.08908e-07	CEP78	centrosomal protein 78kDa
387119	7653	14	38	0.197953	0.59256	1.5818	Up	0.000212062	0.000699134	CEP85L	centrosomal protein 85kDa-like
90799	2705	42	117	1.68015	5.16177	1.61928	Up	2.86526e-11	2.18941e-10	CEP95	centrosomal protein 95kDa
253782	6868	222	436	3.49775	7.57594	1.115	Up	4.52794e-22	7.82448e-21	CERS6	ceramide synthase 6
84952	7353	89	173	1.30976	2.80777	1.10013	Up	1.83026e-09	1.15576e-08	CGNL1	cingulin-like 1
494143	1305	37	71	3.06801	6.49274	1.08152	Up	0.000150705	0.00050748	CHAC2	ChaC, cation transport regulator homolog 2 (E. coli)
283489	3831	586	1171	16.552	36.4775	1.14	Up	1.80894e-58	1.4434e-56	CHAMP1	chromosome alignment maintaining phosphoprotein 1
1105	6457	48	108	0.804407	1.99606	1.31116	Up	4.90256e-08	2.62811e-07	CHD1	chromodomain helicase DNA binding protein 1
80205	11479	16	53	0.150828	0.551001	1.86915	Up	8.0937e-07	3.74813e-06	CHD9	chromodomain helicase DNA binding protein 9
1122	7082	41	112	0.62646	1.88731	1.59103	Up	1.30918e-10	9.35938e-10	CHML	choroideremia-like (Rab escort protein 2)
79643	1678	357	150	23.0219	10.6679	-1.10973	Down	1.83679e-16	2.14457e-15	CHMP6	charged multivesicular body protein 6
1124	3447	15	43	0.470886	1.4887	1.66061	Up	4.4058e-05	0.000161967	CHN2	chimerin 2
26973	3400	49	149	1.55949	5.22983	1.74569	Up	2.23784e-15	2.42328e-14	CHORDC1	cysteine and histidine-rich domain (CHORD) containing 1
54108	2504	291	643	12.5755	30.6448	1.28503	Up	2.08268e-39	8.75282e-38	CHRAC1	chromatin accessibility complex 1
1147	3539	78	170	2.38495	5.73256	1.26522	Up	2.68102e-11	2.05406e-10	CHUK	conserved helix-loop-helix ubiquitous kinase
9541	1809	37	75	2.21324	4.9477	1.1606	Up	3.72076e-05	0.000137984	CIR1	corepressor interacting with RBPJ, 1
26586	3736	113	266	3.27293	8.4968	1.37633	Up	5.46556e-19	7.7254e-18	CKAP2	cytoskeleton associated protein 2
9793	6730	452	1074	7.26757	19.0445	1.38983	Up	9.62712e-73	1.04839e-70	CKAP5	cytoskeleton associated protein 5
23332	8118	263	490	3.50568	7.20323	1.03895	Up	4.20644e-22	7.30537e-21	CLASP1	cytoplasmic linker associated protein 1
9069	3684	62	180	1.82112	5.83087	1.67889	Up	2.26804e-17	2.82526e-16	CLDN12	claudin 12
56650	2500	91	234	3.93883	11.1701	1.5038	Up	4.43502e-19	6.33078e-18	CLDND1	claudin domain containing 1
25932	4452	484	951	11.764	25.4921	1.11567	Up	3.07372e-46	1.63256e-44	CLIC4	chloride intracellular channel 4
9685	4061	297	682	7.91387	20.0416	1.34054	Up	2.08658e-44	1.05641e-42	CLINT1	clathrin interactor 1
6249	5931	50	109	0.912237	2.1932	1.26556	Up	9.76204e-08	5.0638e-07	CLIP1	CAP-GLY domain containing linker protein 1
1195	3333	30	86	0.973983	3.07924	1.66061	Up	6.55096e-09	3.89793e-08	CLK1	CDC-like kinase 1
9575	10981	18	47	0.177377	0.510783	1.5259	Up	5.82652e-05	0.000210005	CLOCK	clock circadian regulator
25904	2829	124	260	4.74301	10.9678	1.2094	Up	1.76146e-15	1.92306e-14	CNOT10	CCR4-NOT transcription complex, subunit 10
4850	3783	188	393	5.37758	12.3976	1.20503	Up	1.69671e-22	3.05072e-21	CNOT4	CCR4-NOT transcription complex, subunit 4
54875	5522	25	61	0.489902	1.3183	1.42811	Up	1.26429e-05	5.00942e-05	CNTLN	centlein, centrosomal protein
1272	5664	23	3	0.43941	0.0632089	-2.79737	Down	0.000134942	0.000457513	CNTN1	contactin 1
22837	4923	15	67	0.329706	1.62415	2.30043	Up	2.10982e-10	1.47364e-09	COBLL1	cordon-bleu WH2 repeat protein-like 1
10466	5666	172	416	3.28486	8.76188	1.41541	Up	5.36722e-30	1.44531e-28	COG5	component of oligomeric golgi complex 5
8161	2649	190	360	7.76135	16.2181	1.06323	Up	3.11998e-17	3.84501e-16	COIL	coilin
85301	5583	50	96	0.969099	2.05203	1.08234	Up	1.0146e-05	4.07229e-05	COL27A1	collagen, type XXVII, alpha 1
1286	10341	72	158	0.753417	1.82337	1.27509	Up	1.0338e-10	7.47404e-10	COL4A4	collagen, type IV, alpha 4
1298	2831	82	22	3.13429	0.927392	-1.75689	Down	2.92648e-08	1.61222e-07	COL9A2	collagen, type IX, alpha 2
81035	3134	194	597	6.69836	22.7329	1.76291	Up	1.10463e-57	8.53869e-56	COLEC12	collectin sub-family member 12
1315	3490	144	395	4.46481	13.5068	1.59702	Up	7.40162e-34	2.37772e-32	COPB1	coatomer protein complex, subunit beta 1
9318	4124	62	135	1.62682	3.90657	1.26385	Up	3.03136e-09	1.8679e-08	COPS2	COP9 signalosome subunit 2
80315	7769	58	113	0.807846	1.73578	1.10343	Up	1.1348e-06	5.15723e-06	CPEB4	cytoplasmic polyadenylation element binding protein 4
10815	2200	218	463	10.7226	25.1153	1.22792	Up	5.77614e-27	1.3353e-25	CPLX1	complexin 1
10814	4726	33	72	0.755589	1.81811	1.26676	Up	1.49272e-05	5.84627e-05	CPLX2	complexin 2
8895	4883	396	800	8.77554	19.5517	1.15573	Up	2.31268e-41	1.01893e-39	CPNE3	copine III
1373	5773	78	21	1.46204	0.434108	-1.75185	Down	6.81462e-08	3.59961e-07	CPS1	carbamoyl-phosphate synthase 1, mitochondrial
51692	2401	233	512	10.501	25.4483	1.27705	Up	1.98903e-31	5.71145e-30	CPSF3	cleavage and polyadenylation specific factor 3, 73kDa
1385	9794	49	137	0.541379	1.66932	1.62455	Up	5.20548e-13	4.68466e-12	CREB1	cAMP responsive element binding protein 1
9586	8532	67	169	0.849747	2.36383	1.47602	Up	7.64936e-14	7.34602e-13	CREB5	cAMP responsive element binding protein 5
8804	2048	304	632	16.0624	36.8271	1.19708	Up	7.65418e-35	2.59867e-33	CREG1	cellular repressor of E1A-stimulated genes 1
51379	2954	123	231	4.50568	9.33215	1.05047	Up	2.18678e-11	1.69339e-10	CRLF3	cytokine receptor-like factor 3
51340	4406	82	158	2.01389	4.2795	1.08746	Up	1.26325e-08	7.24758e-08	CRNKL1	crooked neck pre-mRNA splicing factor-like 1 (Drosophila)
114819	5368	15	41	0.302374	0.91149	1.59189	Up	0.000109706	0.000376823	CROCCP3	ciliary rootlet coiled-coil, rootletin pseudogene 3
1407	3310	103	190	3.36725	6.85024	1.02459	Up	2.7599e-09	1.70914e-08	CRY1	cryptochrome 1 (photolyase-like)
131544	10767	3	25	0.0301503	0.277093	3.20012	Up	4.72348e-06	1.97601e-05	CRYBG3	beta-gamma crystallin domain containing 3
7812	4330	1824	3372	45.583	92.9352	1.02773	Up	1.70898e-139	5.5832e-137	CSDE1	cold shock domain containing E1, RNA-binding
1434	3627	972	2178	28.9991	71.6623	1.30521	Up	2.55734e-132	7.63454e-130	CSE1L	CSE1 chromosome segregation 1-like (yeast)
1456	4651	79	145	1.838	3.72051	1.01736	Up	2.4528e-07	1.21378e-06	CSNK1G3	casein kinase 1, gamma 3
79848	4735	18	70	0.411356	1.76424	2.10059	Up	8.45972e-10	5.53381e-09	CSPP1	centrosome and spindle pole associated protein 1
80034	11788	5	26	0.0458982	0.263217	2.51974	Up	3.64056e-05	0.000135184	CSRNP3	cysteine-serine-rich nuclear protein 3
1465	1996	384	152	20.8179	9.0879	-1.1958	Down	1.26571e-19	1.89092e-18	CSRP1	cysteine and glycine-rich protein 1
51496	4875	54	132	1.19863	3.23132	1.43074	Up	1.11336e-10	8.02241e-10	CTDSPL2	CTD (carboxy-terminal domain, RNA polymerase II, polypeptide A) small phosphatase like 2
1522	1517	631	111	45.01	8.73208	-2.36585	Down	1.23378e-78	1.50443e-76	CTSZ	cathepsin Z
83992	5980	32	116	0.579048	2.31493	1.99921	Up	1.76142e-14	1.77733e-13	CTTNBP2	cortactin binding protein 2
55917	5901	81	147	1.48534	2.97284	1.00105	Up	2.92984e-07	1.43671e-06	CTTNBP2NL	CTTNBP2 N-terminal like
8454	3226	292	673	9.79454	24.8961	1.34587	Up	4.21064e-44	2.10715e-42	CUL1	cullin 1
8453	4285	72	139	1.81822	3.87119	1.09025	Up	8.90912e-08	4.64783e-07	CUL2	cullin 2
8452	6790	198	501	3.15545	8.80538	1.48054	Up	3.50588e-38	1.38594e-36	CUL3	cullin 3
8450	5365	165	329	3.32797	7.31824	1.13685	Up	1.58492e-17	1.99584e-16	CUL4B	cullin 4B
6387	3545	0	19	0.01	0.639614	5.99913	Up	6.9965e-07	3.27506e-06	CXCL12	chemokine (C-X-C motif) ligand 12
79901	4390	52	96	1.28175	2.60968	1.02575	Up	2.3975e-05	9.14176e-05	CYBRD1	cytochrome b reductase 1
1545	5160	28	79	0.587184	1.82708	1.63766	Up	3.72216e-08	2.02543e-07	CYP1B1	cytochrome P450, family 1, subfamily B, polypeptide 1
1573	1876	25	55	1.44202	3.49873	1.27873	Up	0.000140608	0.000475699	CYP2J2	cytochrome P450, family 2, subfamily J, polypeptide 2
1595	3208	325	792	10.9626	29.4626	1.42629	Up	3.25136e-56	2.39563e-54	CYP51A1	cytochrome P450, family 51, subfamily A, polypeptide 1
23002	5896	22	61	0.403767	1.23468	1.61254	Up	1.78839e-06	7.91565e-06	DAAM1	dishevelled associated activator of morphogenesis 1
1601	4617	159	334	3.72651	8.6331	1.21205	Up	1.61618e-19	2.39385e-18	DAB2	Dab, mitogen-responsive phosphoprotein, homolog 2 (Drosophila)
1602	5246	117	266	2.41337	6.05109	1.32615	Up	5.0836e-18	6.69373e-17	DACH1	dachshund homolog 1 (Drosophila)
147906	2834	43	85	1.64185	3.57931	1.12436	Up	1.85228e-05	7.1782e-05	DACT3	dapper, antagonist of beta-catenin, homolog 3 (Xenopus laevis)
1615	2322	298	550	13.8874	28.2671	1.02535	Up	4.03756e-24	8.07279e-23	DARS	aspartyl-tRNA synthetase
10926	3923	48	114	1.324	3.4679	1.38916	Up	4.63494e-09	2.80412e-08	DBF4	DBF4 homolog (S. cerevisiae)
54876	4548	320	648	7.61369	17.0034	1.15915	Up	5.61116e-34	1.81942e-32	DCAF16	DDB1 and CUL4 associated factor 16
80067	5842	46	119	0.852044	2.43089	1.51249	Up	1.73508e-10	1.22524e-09	DCAF17	DDB1 and CUL4 associated factor 17
9937	4585	28	91	0.660822	2.36855	1.84167	Up	1.37037e-10	9.78474e-10	DCLRE1A	DNA cross-link repair 1A
64421	4108	32	67	0.842918	1.94637	1.20732	Up	5.80742e-05	0.000209403	DCLRE1C	DNA cross-link repair 1C
167227	10198	106	197	1.12475	2.30532	1.03536	Up	1.01838e-09	6.58451e-09	DCP2	DCP2 decapping enzyme homolog (S. cerevisiae)
80821	12969	44	93	0.367123	0.85577	1.22096	Up	1.7099e-06	7.58762e-06	DDHD1	DDHD domain containing 1
23109	3744	244	107	7.05212	3.41058	-1.04804	Down	8.4296e-11	6.15339e-10	DDN	dendrin
9188	4839	730	1595	16.3242	39.3356	1.26882	Up	2.74004e-93	4.31307e-91	DDX21	DEAD (Asp-Glu-Ala-Asp) box helicase 21
203522	3852	14	39	0.393285	1.20826	1.61928	Up	0.00013478	0.000457143	DDX26B	DEAD/H (Asp-Glu-Ala-Asp/His) box polypeptide 26B
11056	3822	189	452	5.35102	14.1133	1.39917	Up	6.46442e-32	1.88437e-30	DDX52	DEAD (Asp-Glu-Ala-Asp) box polypeptide 52
83479	2337	49	102	2.26884	5.20861	1.19895	Up	7.7769e-07	3.60817e-06	DDX59	DEAD (Asp-Glu-Ala-Asp) box polypeptide 59
1666	1251	46	9	3.97893	0.85855	-2.21241	Down	1.57967e-06	7.03677e-06	DECR1	2,4-dienoyl CoA reductase 1, mitochondrial
7913	2879	388	816	14.5833	33.8243	1.21374	Up	1.92803e-45	1.00554e-43	DEK	DEK oncogene
10260	7341	30	107	0.442213	1.73944	1.97581	Up	2.79256e-13	2.56516e-12	DENND4A	DENN/MADD domain containing 4A
55667	7823	40	90	0.553289	1.37293	1.31116	Up	6.47e-07	3.04176e-06	DENND4C	DENN/MADD domain containing 4C
55635	5356	77	194	1.55566	4.32257	1.47436	Up	1.1902e-15	1.31851e-14	DEPDC1	DEP domain containing 1
1719	3932	1720	3403	47.3348	103.283	1.12563	Up	5.42814e-163	2.40995e-160	DHFR	dihydrofolate reductase
10202	1709	231	103	14.6263	7.19243	-1.02402	Down	5.72244e-10	3.82712e-09	DHRS2	dehydrogenase/reductase (SDR family) member 2
54505	4491	42	168	1.01198	4.46423	2.14123	Up	4.5107e-22	7.80247e-21	DHX29	DEAH (Asp-Glu-Ala-His) box polypeptide 29
79665	3682	211	473	6.20104	15.3306	1.30583	Up	3.93682e-30	1.06509e-28	DHX40	DEAH (Asp-Glu-Ala-His) box polypeptide 40
90957	4845	102	304	2.2781	7.4879	1.71673	Up	3.84858e-29	9.90166e-28	DHX57	DEAH (Asp-Glu-Ala-Asp/His) box polypeptide 57
1730	4983	25	60	0.542894	1.43695	1.40427	Up	1.91042e-05	7.39192e-05	DIAPH2	diaphanous homolog 2 (Drosophila)
23405	10323	109	224	1.14258	2.58954	1.1804	Up	4.38698e-13	3.98534e-12	DICER1	dicer 1, ribonuclease type III
22894	7667	84	198	1.18555	3.08191	1.37827	Up	1.52194e-14	1.5456e-13	DIS3	DIS3 mitotic control homolog (S. cerevisiae)
1738	3579	404	795	12.2148	26.5085	1.11783	Up	4.71642e-39	1.92606e-37	DLD	dihydrolipoamide dehydrogenase
1739	5034	83	164	1.78415	3.88786	1.12374	Up	2.60508e-09	1.62197e-08	DLG1	discs, large homolog 1 (Drosophila)
9787	3084	48	135	1.6842	5.22396	1.63308	Up	6.30074e-13	5.60623e-12	DLGAP5	discs, large (Drosophila) homolog-associated protein 5
1750	1892	76	151	4.34668	9.52437	1.13171	Up	9.15742e-09	5.35678e-08	DLX6	distal-less homeobox 6
1756	14083	23	70	0.176725	0.593176	1.74695	Up	5.94186e-08	3.15884e-07	DMD	dystrophin
9988	4052	32	137	0.854567	4.03489	2.23926	Up	3.05806e-19	4.41253e-18	DMTF1	cyclin D binding myb-like transcription factor 1
1657	11173	37	82	0.358342	0.875839	1.28933	Up	2.76976e-06	1.19716e-05	DMXL1	Dmx-like 1
23312	10599	14	43	0.142932	0.484154	1.76014	Up	2.07964e-05	8.00021e-05	DMXL2	Dmx-like 2
1763	4287	54	125	1.36303	3.47966	1.35213	Up	1.83359e-09	1.15744e-08	DNA2	DNA replication helicase 2 homolog (yeast)
54431	6778	105	306	1.67631	5.38766	1.68437	Up	1.3901e-28	3.48835e-27	DNAJC10	DnaJ (Hsp40) homolog, subfamily C, member 10
27000	2212	53	134	2.59272	7.22936	1.4794	Up	2.6459e-11	2.03075e-10	DNAJC2	DnaJ (Hsp40) homolog, subfamily C, member 2
120526	3000	36	68	1.29851	2.705	1.05877	Up	0.00026777	0.000868735	DNAJC24	DnaJ (Hsp40) homolog, subfamily C, member 24
548645	2516	16	42	0.688137	1.99214	1.53355	Up	0.000138657	0.000469464	DNAJC25	DnaJ (Hsp40) homolog, subfamily C , member 25
10059	4612	159	343	3.73055	8.87534	1.25041	Up	6.23232e-21	1.01613e-19	DNM1L	dynamin 1-like
30836	2725	33	107	1.31043	4.68595	1.8383	Up	3.48954e-12	2.92032e-11	DNTTIP2	deoxynucleotidyltransferase, terminal, interacting protein 2
139818	6638	35	72	0.570553	1.29442	1.18187	Up	4.14608e-05	0.000152873	DOCK11	dedicator of cytokinesis 11
23033	7995	16	41	0.216554	0.611992	1.49878	Up	0.000214692	0.000706863	DOPEY1	dopey family member 1
100132911	1068	13	37	1.31716	4.13438	1.65024	Up	0.000165019	0.000553097	DPH3P1	DPH3, KTI11 homolog (S. cerevisiae) pseudogene 1
54878	4096	52	125	1.37375	3.64192	1.40658	Up	5.79192e-10	3.87209e-09	DPP8	dipeptidyl-peptidase 8
23333	4879	229	419	5.07891	10.2486	1.01283	Up	2.10124e-18	2.84687e-17	DPY19L1	dpy-19-like 1 (C. elegans)
286148	6234	35	85	0.607529	1.62717	1.42134	Up	2.69676e-07	1.32843e-06	DPY19L4	dpy-19-like 4 (C. elegans)
1825	6978	237	470	3.67522	8.03799	1.129	Up	4.06016e-24	8.10861e-23	DSC3	desmocollin 3
1829	5677	226	515	4.3078	10.826	1.32948	Up	1.55173e-33	4.87626e-32	DSG2	desmoglein 2
667	18103	65	185	0.388533	1.21956	1.65024	Up	2.04488e-17	2.55462e-16	DST	dystonin
1837	6537	184	470	3.04582	8.58025	1.49419	Up	2.1476e-36	7.84508e-35	DTNA	dystrobrevin, alpha
285605	4974	71	138	1.54461	3.31096	1.10001	Up	8.00394e-08	4.18822e-07	DTWD2	DTW domain containing 2
11062	2380	40	77	1.81865	3.86095	1.08609	Up	7.44746e-05	0.000263169	DUS4L	dihydrouridine synthase 4-like (S. cerevisiae)
1781	4414	178	356	4.36368	9.62494	1.14123	Up	6.02384e-19	8.4868e-18	DYNC1I2	dynein, cytoplasmic 1, intermediate chain 2
9666	5568	21	58	0.408118	1.24311	1.60689	Up	3.41994e-06	1.46249e-05	DZIP3	DAZ interacting protein 3, zinc finger
144455	5742	218	480	4.10827	9.97605	1.27994	Up	1.15245e-29	3.04187e-28	E2F7	E2F transcription factor 7
79733	3736	63	120	1.82473	3.83314	1.07084	Up	9.82676e-07	4.50491e-06	E2F8	E2F transcription factor 8
64641	4872	72	155	1.59916	3.79669	1.24743	Up	3.15592e-10	2.16844e-09	EBF2	early B-cell factor 2
1894	4422	64	123	1.56613	3.31945	1.08375	Up	5.59254e-07	2.65592e-06	ECT2	epithelial cell transforming sequence 2 oncogene
60401	3482	58	121	1.80246	4.14703	1.20211	Up	6.84606e-08	3.61511e-07	EDA2R	ectodysplasin A2 receptor
80267	6670	61	111	0.989623	1.98599	1.00491	Up	7.90938e-06	3.22086e-05	EDEM3	ER degradation enhancer, mannosidase alpha-like 3
10085	2974	64	125	2.32865	5.01591	1.10702	Up	2.84742e-07	1.39867e-06	EDIL3	EGF-like repeats and discoidin I-like domains 3
2202	3094	56	145	1.95854	5.59278	1.51379	Up	1.73581e-12	1.4879e-11	EFEMP1	EGF containing fibulin-like extracellular matrix protein 1
23167	5430	57	131	1.1359	2.87907	1.34176	Up	9.42312e-10	6.11778e-09	EFR3A	EFR3 homolog A (S. cerevisiae)
1956	5616	66	130	1.27169	2.76246	1.1192	Up	1.278e-07	6.54303e-07	EGFR	epidermal growth factor receptor
1958	3136	192	85	6.62507	3.23462	-1.03434	Down	1.2385e-08	7.11263e-08	EGR1	early growth response 1
23301	5177	41	99	0.856981	2.28211	1.41304	Up	3.21272e-08	1.76374e-07	EHBP1	EH domain binding protein 1
23741	2096	474	1055	24.4711	60.0678	1.29552	Up	2.49474e-64	2.28553e-62	EID1	EP300 interacting inhibitor of differentiation 1
1964	4431	546	1347	13.3339	36.2782	1.44401	Up	4.46322e-96	7.29063e-94	EIF1AX	eukaryotic translation initiation factor 1A, X-linked
83939	3894	108	258	3.00119	7.90686	1.39757	Up	7.29634e-19	1.02214e-17	EIF2A	eukaryotic translation initiation factor 2A, 65kDa
5610	4361	123	316	3.052	8.64732	1.5025	Up	3.41308e-25	7.21581e-24	EIF2AK2	eukaryotic translation initiation factor 2-alpha kinase 2
9451	4665	42	94	0.974234	2.40468	1.3035	Up	4.11118e-07	1.98453e-06	EIF2AK3	eukaryotic translation initiation factor 2-alpha kinase 3
440275	5532	251	533	4.90972	11.4981	1.22768	Up	8.70562e-31	2.42344e-29	EIF2AK4	eukaryotic translation initiation factor 2 alpha kinase 4
8894	2592	415	800	17.3252	36.8329	1.08812	Up	1.11362e-37	4.35266e-36	EIF2S2	eukaryotic translation initiation factor 2, subunit 2 beta, 38kDa
8661	5305	656	1220	13.3809	27.4445	1.03634	Up	2.39566e-52	1.57722e-50	EIF3A	eukaryotic translation initiation factor 3, subunit A
3646	1516	454	860	32.4058	67.6986	1.06288	Up	6.34284e-39	2.57808e-37	EIF3E	eukaryotic translation initiation factor 3, subunit E
8667	1286	483	1047	40.6417	97.1597	1.2574	Up	5.06544e-61	4.3854e-59	EIF3H	eukaryotic translation initiation factor 3, subunit H
1982	4028	3163	5883	84.9719	174.297	1.03649	Up	3.1627e-245	3.42263e-242	EIF4G2	eukaryotic translation initiation factor 4 gamma, 2
8672	6515	504	995	8.37108	18.2259	1.1225	Up	9.26498e-49	5.36532e-47	EIF4G3	eukaryotic translation initiation factor 4 gamma, 3
9669	4698	83	256	1.91175	6.5029	1.76619	Up	9.81936e-26	2.13328e-24	EIF5B	eukaryotic translation initiation factor 5B
1993	3814	55	111	1.56044	3.47314	1.15429	Up	5.68452e-07	2.6959e-06	ELAVL2	ELAV (embryonic lethal, abnormal vision, Drosophila)-like 2 (Hu antigen B)
1997	3760	66	138	1.89942	4.37998	1.20536	Up	7.65834e-09	4.51957e-08	ELF1	E74-like factor 1 (ets domain transcription factor)
1998	3242	56	128	1.86913	4.7117	1.33388	Up	1.7373e-09	1.10027e-08	ELF2	E74-like factor 2 (ets domain transcription factor)
2000	4195	1369	571	35.3132	16.2437	-1.12033	Down	1.78946e-59	1.46846e-57	ELF4	E74-like factor 4 (ets domain transcription factor)
22936	6063	166	356	2.96269	7.00717	1.24193	Up	1.88174e-21	3.14501e-20	ELL2	elongation factor, RNA polymerase II, 2
54898	4079	159	310	4.21802	9.06961	1.10447	Up	6.49742e-16	7.33874e-15	ELOVL2	ELOVL fatty acid elongase 2
60481	3119	803	1509	27.859	57.737	1.05135	Up	8.11406e-66	7.84888e-64	ELOVL5	ELOVL fatty acid elongase 5
79071	3392	51	117	1.62697	4.11633	1.33917	Up	7.8158e-09	4.60465e-08	ELOVL6	ELOVL fatty acid elongase 6
79993	3902	87	180	2.41267	5.50511	1.19014	Up	6.42898e-11	4.745e-10	ELOVL7	ELOVL fatty acid elongase 7
133418	4309	64	166	1.6072	4.5974	1.51627	Up	4.05372e-14	3.96331e-13	EMB	embigin
27436	5565	221	631	4.29727	13.5315	1.65482	Up	8.6316e-56	6.22734e-54	EML4	echinoderm microtubule associated protein like 4
10495	4184	61	138	1.57762	3.93612	1.31902	Up	5.69604e-10	3.81093e-09	ENOX2	ecto-NOX disulfide-thiol exchanger 2
5167	7442	125	272	1.81755	4.36174	1.26291	Up	3.70458e-17	4.53962e-16	ENPP1	ectonucleotide pyrophosphatase/phosphodiesterase 1
22875	4697	22	61	0.506836	1.54985	1.61254	Up	1.78839e-06	7.91363e-06	ENPP4	ectonucleotide pyrophosphatase/phosphodiesterase 4 (putative)
2034	5184	58	214	1.21068	4.92639	2.02472	Up	7.08576e-26	1.55304e-24	EPAS1	endothelial PAS domain protein 1
23136	4446	322	761	7.83704	20.4266	1.38207	Up	1.23635e-51	7.98782e-50	EPB41L3	erythrocyte membrane protein band 4.1-like 3
57669	6621	59	165	0.96426	2.974	1.62491	Up	2.22346e-15	2.41072e-14	EPB41L5	erythrocyte membrane protein band 4.1 like 5
80314	4171	70	154	1.81603	4.40617	1.27873	Up	1.62092e-10	1.14978e-09	EPC1	enhancer of polycomb homolog 1 (Drosophila)
26122	3641	36	84	1.06991	2.75321	1.36362	Up	7.26454e-07	3.38588e-06	EPC2	enhancer of polycomb homolog 2 (Drosophila)
284656	5526	64	25	1.25324	0.539895	-1.21491	Down	0.000200042	0.000661774	EPHA10	EPH receptor A10
2043	6364	109	306	1.85337	5.73815	1.63043	Up	2.36484e-27	5.58625e-26	EPHA4	EPH receptor A4
2045	6644	82	176	1.33552	3.16128	1.24311	Up	2.28044e-11	1.76276e-10	EPHA7	EPH receptor A7
9852	7439	48	144	0.69822	2.31009	1.72619	Up	1.06599e-14	1.09411e-13	EPM2AIP1	EPM2A (laforin) interacting protein 1
2058	5021	280	649	6.03439	15.4253	1.35402	Up	5.67826e-43	2.72352e-41	EPRS	glutamyl-prolyl-tRNA synthetase
2060	5220	159	421	3.29604	9.62481	1.54602	Up	2.19538e-34	7.28218e-33	EPS15	epidermal growth factor receptor pathway substrate 15
2059	4088	93	175	2.46171	5.10867	1.05328	Up	5.34308e-09	3.21011e-08	EPS8	epidermal growth factor receptor pathway substrate 8
55914	7063	66	171	1.01116	2.88926	1.51469	Up	1.76344e-14	1.77833e-13	ERBB2IP	erbb2 interacting protein
2066	11941	61	151	0.552783	1.5091	1.4489	Up	3.22578e-12	2.7035e-11	ERBB4	v-erb-a erythroblastic leukemia viral oncogene homolog 4 (avian)
2072	6765	59	134	0.943734	2.36384	1.32468	Up	8.90064e-10	5.81126e-09	ERCC4	excision repair cross-complementing rodent repair deficiency, complementation group 4
2074	8993	27	64	0.324881	0.84929	1.38634	Up	1.22019e-05	4.85024e-05	ERCC6	excision repair cross-complementing rodent repair deficiency, complementation group 6
54821	4224	23	58	0.589209	1.63864	1.47565	Up	1.28851e-05	5.10189e-05	ERCC6L	excision repair cross-complementing rodent repair deficiency, complementation group 6-like
112479	3529	43	106	1.31851	3.58455	1.44289	Up	6.10176e-09	3.64192e-08	ERI2	ERI1 exoribonuclease family member 2
114799	4499	8	30	0.192415	0.795767	2.04812	Up	8.85772e-05	0.000309591	ESCO1	establishment of cohesion 1 homolog 1 (S. cerevisiae)
157570	3376	35	102	1.12184	3.6056	1.68437	Up	1.68542e-10	1.19261e-09	ESCO2	establishment of cohesion 1 homolog 2 (S. cerevisiae)
57488	5957	447	932	8.1198	18.671	1.20129	Up	7.65534e-51	4.83767e-49	ESYT2	extended synaptotagmin-like protein 2
54465	3298	11	39	0.360917	1.41122	1.9672	Up	1.2585e-05	4.98878e-05	ETAA1	Ewing tumor-associated antigen 1
2113	5242	46	100	0.949569	2.27658	1.26153	Up	3.53886e-07	1.72025e-06	ETS1	v-ets erythroblastosis virus E26 oncogene homolog 1 (avian)
2118	2469	1029	337	45.0983	16.2888	-1.46919	Down	9.2794e-68	9.50727e-66	ETV4	ets variant 4
9156	3478	231	481	7.18701	16.5043	1.19938	Up	5.4868e-27	1.27011e-25	EXO1	exonuclease 1
55770	4652	213	421	4.95456	10.8	1.1242	Up	1.24907e-21	2.11208e-20	EXOC2	exocyst complex component 2
54536	3637	51	99	1.51737	3.24842	1.09816	Up	5.73202e-06	2.37611e-05	EXOC6	exocyst complex component 6
23233	2594	44	85	1.83547	3.91047	1.09119	Up	2.92148e-05	0.000109992	EXOC6B	exocyst complex component 6B
2135	3312	40	89	1.30688	3.20686	1.29504	Up	9.51422e-07	4.37553e-06	EXTL2	exostosin-like glycosyltransferase 2
2070	5697	84	174	1.59551	3.64488	1.19186	Up	1.27095e-10	9.09361e-10	EYA4	eyes absent homolog 4 (Drosophila)
2146	2723	372	717	14.7829	31.4233	1.0879	Up	6.1919e-34	2.00024e-32	EZH2	enhancer of zeste homolog 2 (Drosophila)
2149	3847	154	367	4.33176	11.3848	1.39408	Up	4.41062e-26	9.7535e-25	F2R	coagulation factor II (thrombin) receptor
9415	3149	2012	822	69.1386	31.1515	-1.15019	Down	3.36562e-90	5.20319e-88	FADS2	fatty acid desaturase 2
83641	3785	173	315	4.94591	9.93173	1.00581	Up	4.5884e-14	4.4684e-13	FAM107B	family with sequence similarity 107, member B
10827	2886	50	97	1.87473	4.01103	1.09729	Up	7.22914e-06	2.95776e-05	FAM114A2	family with sequence similarity 114, member A2
9747	5748	315	786	5.93006	16.3187	1.46041	Up	9.18728e-58	7.13353e-56	FAM115A	family with sequence similarity 115, member A
150864	5795	107	203	1.998	4.18045	1.0651	Up	2.22834e-10	1.55079e-09	FAM117B	family with sequence similarity 117, member B
285172	9348	35	77	0.405149	0.982997	1.27873	Up	6.42692e-06	2.64579e-05	FAM126B	family with sequence similarity 126, member B
257415	2468	7	26	0.306915	1.25721	2.03432	Up	0.000288362	0.000929101	FAM133B	family with sequence similarity 133, member B
10144	5882	31	85	0.570299	1.72454	1.59643	Up	2.06756e-08	1.16195e-07	FAM13A	family with sequence similarity 13, member A
51306	5558	37	83	0.720359	1.78213	1.30682	Up	1.88373e-06	8.29732e-06	FAM13B	family with sequence similarity 13, member B
84140	3871	31	73	0.866571	2.25051	1.37686	Up	3.32062e-06	1.42142e-05	FAM161A	family with sequence similarity 161, member A
165215	3557	8	35	0.243373	1.17426	2.27051	Up	5.99042e-06	2.47433e-05	FAM171B	family with sequence similarity 171, member B
23172	3008	53	115	1.90662	4.56247	1.2588	Up	4.93224e-08	2.6432e-07	FAM175B	family with sequence similarity 175, member B
55719	7291	95	192	1.40994	3.14264	1.15634	Up	4.2609e-11	3.20076e-10	FAM178A	family with sequence similarity 178, member A
80013	2375	165	303	7.51772	15.2251	1.01808	Up	7.87554e-14	7.55485e-13	FAM188A	family with sequence similarity 188, member A
221786	2548	19	69	0.8069	3.23169	2.00183	Up	3.55706e-09	2.17634e-08	FAM200A	family with sequence similarity 200, member A
54942	1925	49	108	2.75442	6.69535	1.28141	Up	8.40008e-08	4.38755e-07	FAM206A	family with sequence similarity 206, member A
54906	8636	154	392	1.92963	5.41694	1.48915	Up	1.7572e-30	4.80661e-29	FAM208B	family with sequence similarity 208, member B
116151	3066	291	728	10.2704	28.3361	1.46415	Up	7.87242e-54	5.38778e-52	FAM210B	family with sequence similarity 210, member B
63939	5119	97	221	2.05046	5.15214	1.32922	Up	2.83424e-15	3.05002e-14	FAM217B	family with sequence similarity 217, member B
254228	3556	16	63	0.486882	2.11426	2.11851	Up	4.94846e-09	2.9865e-08	FAM26E	family with sequence similarity 26, member E
54537	3417	32	63	1.01338	2.20027	1.11851	Up	0.000245662	0.00080227	FAM35A	family with sequence similarity 35, member A
51571	4191	276	620	7.12618	17.6545	1.30883	Up	4.10746e-39	1.68532e-37	FAM49B	family with sequence similarity 49, member B
157638	5503	34	3	0.668567	0.0650582	-3.36127	Down	3.08264e-07	1.50737e-06	FAM84B	family with sequence similarity 84, member B
9855	4061	152	290	4.0502	8.52208	1.07321	Up	2.28226e-14	2.27503e-13	FARP2	FERM, RhoGEF and pleckstrin domain protein 2
10056	2233	576	1199	27.9125	64.0783	1.19892	Up	1.06258e-64	9.89171e-63	FARSB	phenylalanyl-tRNA synthetase, beta subunit
79675	3020	33	100	1.18242	3.9516	1.74069	Up	9.60042e-11	6.96694e-10	FASTKD1	FAST kinase domains 1
120114	19048	38	119	0.215874	0.745552	1.78812	Up	6.03024e-13	5.37937e-12	FAT3	FAT tumor suppressor homolog 3 (Drosophila)
10826	2997	34	80	1.2276	3.18554	1.3757	Up	1.13582e-06	5.15917e-06	FAXDC2	fatty acid hydroxylase domain containing 2
26224	3572	68	183	2.05998	6.11392	1.56947	Up	3.8614e-16	4.41904e-15	FBXL3	F-box and leucine-rich repeat protein 3
80204	4070	150	296	3.98807	8.67916	1.12187	Up	1.29295e-15	1.42595e-14	FBXO11	F-box protein 11
254170	5149	45	102	0.945704	2.36406	1.3218	Up	9.63372e-08	5.00024e-07	FBXO33	F-box protein 33
55030	3468	92	178	2.87061	6.12521	1.0934	Up	1.29155e-09	8.25515e-09	FBXO34	F-box protein 34
81545	4222	88	179	2.25543	5.05959	1.16562	Up	1.47689e-10	1.05106e-09	FBXO38	F-box protein 38
26269	2564	48	92	2.02576	4.28203	1.07983	Up	1.61479e-05	6.2973e-05	FBXO8	F-box protein 8
10116	2583	85	197	3.5609	9.10169	1.35389	Up	3.96992e-14	3.88576e-13	FEM1B	fem-1 homolog b (C. elegans)
56929	5813	58	113	1.07968	2.31984	1.10343	Up	1.1348e-06	5.15588e-06	FEM1C	fem-1 homolog c (C. elegans)
10979	3372	155	366	4.97404	12.9531	1.38081	Up	1.16129e-25	2.51033e-24	FERMT2	fermitin family member 2
55785	9288	23	79	0.267961	1.01504	1.92145	Up	7.67034e-10	5.03457e-09	FGD6	FYVE, RhoGEF and PH domain containing 6
80206	4942	169	331	3.70041	7.99292	1.11104	Up	4.8822e-17	5.91984e-16	FHOD3	formin homology 2 domain containing 3
55137	4535	15	42	0.357915	1.10523	1.62666	Up	6.97118e-05	0.00024745	FIGN	fidgetin
51661	2904	35	76	1.30418	3.12318	1.25988	Up	9.40292e-06	3.78896e-05	FKBP7	FK506 binding protein 7
2218	7456	43	120	0.624063	1.92068	1.62186	Up	1.51578e-11	1.19516e-10	FKTN	fukutin
402483	10263	313	605	3.30016	7.03496	1.092	Up	4.64372e-29	1.1912e-27	FLJ45340	uncharacterized LOC402483
2318	9149	23	218	0.272032	2.84357	3.38585	Up	1.40915e-45	7.37144e-44	FLNC	filamin C, gamma
114793	5575	119	279	2.30976	5.97227	1.37053	Up	1.00493e-19	1.51176e-18	FMNL2	formin-like 2
2335	8815	928	2453	11.3918	33.209	1.54358	Up	2.61392e-191	1.74077e-188	FN1	fibronectin 1
54874	5371	50	99	1.00735	2.19968	1.12673	Up	3.63498e-06	1.54605e-05	FNBP1L	formin binding protein 1-like
96459	6655	29	60	0.471537	1.07593	1.19014	Up	0.000170069	0.000569251	FNIP1	folliculin interacting protein 1
2339	1710	172	315	10.8842	21.9834	1.01417	Up	3.07826e-14	3.04746e-13	FNTA	farnesyltransferase, CAAX box, alpha
2296	3452	2153	3955	67.4899	136.728	1.01856	Up	6.76626e-161	2.7246e-158	FOXC1	forkhead box C1
3344	5472	10	45	0.197751	0.981402	2.31116	Up	1.95367e-07	9.79378e-07	FOXN2	forkhead box N2
2309	7341	202	404	2.97757	6.5676	1.14123	Up	2.71956e-21	4.49753e-20	FOXO3	forkhead box O3
93986	6448	20	75	0.335638	1.38809	2.04812	Up	4.08172e-10	2.77048e-09	FOXP2	forkhead box P2
80144	15643	362	664	2.50411	5.06557	1.01642	Up	2.14324e-28	5.3396e-27	FRAS1	Fraser syndrome 1
341640	16179	84	161	0.561815	1.18756	1.07983	Up	1.11603e-08	6.44779e-08	FREM2	FRAS1 related extracellular matrix protein 2
10818	6882	45	94	0.70756	1.63002	1.20397	Up	1.95767e-06	8.61642e-06	FRS2	fibroblast growth factor receptor substrate 2
139341	1170	80	152	7.39894	15.5038	1.06723	Up	3.87018e-08	2.09806e-07	FUNDC1	FUN14 domain containing 1
84248	3824	122	264	3.45229	8.23885	1.25489	Up	1.51368e-16	1.7757e-15	FYTTD1	forty-two-three domain containing 1
8321	4350	120	237	2.98509	6.50189	1.12308	Up	8.14012e-13	7.1838e-12	FZD1	frizzled family receptor 1
8322	7394	86	160	1.25859	2.58238	1.03689	Up	3.62466e-08	1.97548e-07	FZD4	frizzled family receptor 4
55632	5581	33	107	0.639834	2.28798	1.8383	Up	3.48954e-12	2.92173e-11	G2E3	G2/M-phase specific E3 ubiquitin protein ligase
2549	7926	32	91	0.436879	1.37015	1.64903	Up	2.85258e-09	1.76213e-08	GAB1	GRB2-associated binding protein 1
2562	5783	78	193	1.45951	3.98276	1.44829	Up	3.31402e-15	3.54649e-14	GABRB3	gamma-aminobutyric acid (GABA) A receptor, beta 3
2563	1942	17	46	0.947251	2.82676	1.57733	Up	4.62656e-05	0.000169543	GABRD	gamma-aminobutyric acid (GABA) A receptor, delta
51083	778	20	1	2.78174	0.153391	-4.1807	Down	2.8559e-05	0.000107687	GAL	galanin/GMAP prepropeptide
2589	3852	63	204	1.76978	6.3201	1.83638	Up	6.88292e-22	1.17998e-20	GALNT1	UDP-N-acetyl-alpha-D-galactosamine:polypeptide N-acetylgalactosaminyltransferase 1 (GalNAc-T1)
2591	3280	49	111	1.61655	4.03859	1.32094	Up	2.66074e-08	1.47521e-07	GALNT3	UDP-N-acetyl-alpha-D-galactosamine:polypeptide N-acetylgalactosaminyltransferase 3 (GalNAc-T3)
26130	6906	347	633	5.43711	10.9385	1.0085	Up	8.10352e-27	1.86586e-25	GAPVD1	GTPase activating protein and VPS9 domains 1
64762	7051	68	148	1.04358	2.50491	1.26322	Up	5.3778e-10	3.60358e-09	GAREM	GRB2 associated, regulator of MAPK1
283431	2341	19	82	0.878249	4.18016	2.25086	Up	3.82036e-12	3.1818e-11	GAS2L3	growth arrest-specific 2 like 3
100506046	702	0	12	0.01	2.03997	7.67241	Up	0.000127214	0.000433347	GAS5-AS1	GAS5 antisense RNA 1
57798	4597	161	356	3.78981	9.24179	1.28605	Up	1.43465e-22	2.5876e-21	GATAD1	GATA zinc finger domain containing 1
2631	2019	142	338	7.61058	19.9784	1.39236	Up	4.19254e-24	8.36334e-23	GBAS	glioblastoma amplified sequence
54332	3899	73	141	2.02598	4.31565	1.09096	Up	7.08442e-08	3.73074e-07	GDAP1	ganglioside induced differentiation associated protein 1
284161	3296	73	149	2.39663	5.39485	1.17058	Up	4.51444e-09	2.736e-08	GDPD1	glycerophosphodiester phosphodiesterase domain containing 1
348654	6367	11	42	0.186949	0.787218	2.07412	Up	2.66662e-06	1.15489e-05	GEN1	Gen endonuclease homolog 1 (Drosophila)
2674	9580	134	252	1.51358	3.13917	1.05242	Up	2.5244e-12	2.13741e-11	GFRA1	GDNF family receptor alpha 1
9453	2828	131	258	5.01254	10.8873	1.11904	Up	9.46552e-14	9.02011e-13	GGPS1	geranylgeranyl diphosphate synthase 1
26058	7959	297	620	4.03797	9.29637	1.20304	Up	1.80365e-34	6.02898e-33	GIGYF2	GRB10 interacting GYF protein 2
256356	10938	58	106	0.573794	1.15651	1.01117	Up	1.14489e-05	4.56349e-05	GK5	glycerol kinase 5 (putative)
80318	1891	16	41	0.915575	2.58745	1.49878	Up	0.000214692	0.000706729	GKAP1	G kinase anchoring protein 1
2744	4850	156	320	3.48055	7.87388	1.17776	Up	5.38032e-18	7.04692e-17	GLS	glutaminase
83468	1906	37	69	2.10061	4.32023	1.0403	Up	0.000295682	0.000951447	GLT8D2	glycosyltransferase 8 domain containing 2
23506	6520	61	113	1.01239	2.06829	1.03067	Up	4.16436e-06	1.75568e-05	GLTSCR1L	GLTSCR1-like
64395	2402	51	104	2.29754	5.16703	1.16925	Up	1.005e-06	4.60359e-06	GMCL1	germ cell-less, spermatogenesis associated 1
2770	3318	113	284	3.68526	10.2146	1.4708	Up	3.89232e-22	6.78706e-21	GNAI1	guanine nucleotide binding protein (G protein), alpha inhibiting activity polypeptide 1
2774	6491	179	413	2.98406	7.5931	1.34741	Up	9.44728e-28	2.27827e-26	GNAL	guanine nucleotide binding protein (G protein), alpha activating activity polypeptide, olfactory type
2775	6229	303	561	5.26368	10.7479	1.02991	Up	9.70632e-25	2.00316e-23	GNAO1	guanine nucleotide binding protein (G protein), alpha activating activity polypeptide O
2791	964	107	40	12.0108	4.9518	-1.27831	Down	5.12914e-07	2.44659e-06	GNG11	guanine nucleotide binding protein (G protein), gamma 11
55970	4427	377	849	9.21504	22.8865	1.31243	Up	3.8421e-53	2.56857e-51	GNG12	guanine nucleotide binding protein (G protein), gamma 12
64841	3945	265	497	7.26883	15.0345	1.04848	Up	1.03797e-22	1.8839e-21	GNPNAT1	glucosamine-phosphate N-acetyltransferase 1
79158	5644	106	200	2.03228	4.22886	1.05717	Up	3.87154e-10	2.6392e-09	GNPTAB	N-acetylglucosamine-1-phosphate transferase, alpha and beta subunits
2803	7886	7	29	0.0960521	0.438856	2.19186	Up	5.78812e-05	0.000208794	GOLGA4	golgin A4
9950	2891	65	129	2.43294	5.32503	1.13009	Up	1.14044e-07	5.87876e-07	GOLGA5	golgin A5
2804	11256	16	45	0.153816	0.477099	1.63308	Up	3.61322e-05	0.000134226	GOLGB1	golgin B1
65056	4633	91	207	2.12542	5.33198	1.32692	Up	2.29752e-14	2.28893e-13	GPBP1	GC-rich promoter binding protein 1
26996	2021	36	89	1.92753	5.25538	1.44704	Up	9.51968e-08	4.94846e-07	GPR160	G protein-coupled receptor 160
2827	2149	88	25	4.4311	1.3883	-1.67434	Down	2.73386e-08	1.51236e-07	GPR3	G protein-coupled receptor 3
9737	5997	8	39	0.144352	0.776088	2.42663	Up	6.38256e-07	3.0031e-06	GPRASP1	G protein-coupled receptor associated sorting protein 1
285513	6352	4	31	0.068142	0.582414	3.09543	Up	4.66734e-07	2.23369e-06	GPRIN3	GPRIN family member 3
29899	3039	25	58	0.890174	2.2776	1.35536	Up	4.30468e-05	0.000158418	GPSM2	G-protein signaling modulator 2
2878	1779	800	292	48.6608	19.5879	-1.3128	Down	4.95342e-45	2.53753e-43	GPX3	glutathione peroxidase 3 (plasma)
493869	3750	80	159	2.30847	5.05995	1.13219	Up	3.6695e-09	2.24118e-08	GPX8	glutathione peroxidase 8 (putative)
80000	6052	103	255	1.84164	5.02831	1.44908	Up	1.26249e-19	1.88774e-18	GREB1L	growth regulation by estrogen in breast cancer-like
29841	3610	21	57	0.629474	1.88429	1.5818	Up	5.34252e-06	2.22263e-05	GRHL1	grainyhead-like 1 (Drosophila)
23426	5060	42	86	0.898182	2.02828	1.17518	Up	8.09218e-06	3.2868e-05	GRIP1	glutamate receptor interacting protein 1
51527	2665	36	69	1.46174	3.08981	1.07983	Up	0.000190745	0.000633197	GSKIP	GSK3B interacting protein
23708	2861	58	107	2.19369	4.4632	1.02472	Up	8.30238e-06	3.36507e-05	GSPT2	G1 to S phase transition 2
79807	4122	49	130	1.28633	3.76371	1.54889	Up	1.1094e-11	8.86033e-11	GSTCD	glutathione S-transferase, C-terminal domain containing
79712	2707	14	49	0.559636	2.16017	1.94859	Up	1.08867e-06	4.95798e-06	GTDC1	glycosyltransferase-like domain containing 1
2965	3515	76	148	2.33967	5.02478	1.10276	Up	2.54566e-08	1.41639e-07	GTF2H1	general transcription factor IIH, polypeptide 1, 62kDa
653238	4374	171	380	4.23041	10.3678	1.29323	Up	3.5166e-24	7.072e-23	GTF2H2B	general transcription factor IIH, polypeptide 2B (pseudogene)
9330	4366	129	283	3.19721	7.73541	1.27466	Up	4.99622e-18	6.58368e-17	GTF3C3	general transcription factor IIIC, polypeptide 3, 102kDa
85865	7550	47	151	0.673622	2.38677	1.82505	Up	1.84537e-16	2.15314e-15	GTPBP10	GTP-binding protein 10 (putative)
51454	3726	28	63	0.813169	2.0178	1.31116	Up	3.21714e-05	0.000120547	GULP1	GULP, engulfment adaptor PTB domain containing 1
283464	7509	60	140	0.864639	2.22498	1.36362	Up	1.49721e-10	1.06509e-09	GXYLT1	glucoside xylosyltransferase 1
8520	1682	102	236	6.56205	16.7443	1.35145	Up	1.36833e-16	1.61175e-15	HAT1	histone acetyltransferase 1
115106	1185	96	184	8.76634	18.5302	1.07983	Up	1.0103e-09	6.53715e-09	HAUS1	HAUS augmin-like complex, subunit 1
79441	5620	37	87	0.712412	1.84741	1.37472	Up	3.89796e-07	1.88528e-06	HAUS3	HAUS augmin-like complex, subunit 3
54801	6365	56	131	0.95204	2.45614	1.3673	Up	5.36116e-10	3.59522e-09	HAUS6	HAUS augmin-like complex, subunit 6
26959	2858	45	95	1.70379	3.96681	1.21923	Up	1.35779e-06	6.09861e-06	HBP1	HMG-box transcription factor 1
10866	2547	61	22	2.59159	1.0308	-1.33007	Down	9.88612e-05	0.000342493	HCP5	HLA complex P5 (non-protein coding)
3066	6684	379	719	6.13576	12.8373	1.06503	Up	6.37764e-33	1.9476e-31	HDAC2	histone deacetylase 2
55127	8497	425	940	5.41239	13.2021	1.28643	Up	6.64836e-57	5.00506e-55	HEATR1	HEAT repeat containing 1
25938	7856	97	179	1.33609	2.71914	1.02513	Up	7.80288e-09	4.60017e-08	HEATR5A	HEAT repeat containing 5A
54497	6792	79	175	1.25862	3.07483	1.28866	Up	6.9608e-12	5.67984e-11	HEATR5B	HEAT repeat containing 5B
25831	9134	124	272	1.46902	3.55376	1.2745	Up	2.2063e-17	2.75231e-16	HECTD1	HECT domain containing E3 ubiquitin protein ligase 1
143279	4826	18	55	0.4036	1.36005	1.75267	Up	1.51985e-06	6.77903e-06	HECTD2	HECT domain containing E3 ubiquitin protein ligase 2
3070	3165	70	138	2.39326	5.20338	1.12047	Up	5.10156e-08	2.72971e-07	HELLS	helicase, lymphoid-specific
9931	13847	199	423	1.55512	3.64557	1.22912	Up	8.2557e-25	1.71195e-23	HELZ	helicase with zinc finger
3091	4082	122	295	3.23409	8.62441	1.41506	Up	1.00174e-21	1.70384e-20	HIF1A	hypoxia inducible factor 1, alpha subunit (basic helix-loop-helix transcription factor)
28996	15245	737	1577	5.23125	12.3448	1.23868	Up	6.65684e-89	1.01108e-86	HIPK2	homeodomain interacting protein kinase 2
3096	8891	28	76	0.340779	1.0201	1.5818	Up	1.4162e-07	7.20797e-07	HIVEP1	human immunodeficiency virus type I enhancer binding protein 1
3097	9732	64	154	0.711612	1.88842	1.40802	Up	5.73566e-12	4.71571e-11	HIVEP2	human immunodeficiency virus type I enhancer binding protein 2
6596	5351	38	89	0.768448	1.98489	1.36904	Up	3.11978e-07	1.5251e-06	HLTF	helicase-like transcription factor
79618	3233	31	75	1.03758	2.76845	1.41585	Up	1.47309e-06	6.58745e-06	HMBOX1	homeobox containing 1
8091	4150	528	971	13.7674	27.9223	1.02016	Up	5.48262e-41	2.39122e-39	HMGA2	high mobility group AT-hook 2
10042	4264	196	375	4.97398	10.4953	1.07727	Up	3.0602e-18	4.07595e-17	HMGXB4	HMG box domain containing 4
3161	3144	28	102	0.963698	3.87167	2.0063	Up	5.90656e-13	5.27992e-12	HMMR	hyaluronan-mediated motility receptor (RHAMM)
3162	1606	289	1047	19.4723	77.8003	1.99835	Up	4.38212e-118	1.09966e-115	HMOX1	heme oxygenase (decycling) 1
284702	5079	18	46	0.383495	1.08084	1.49487	Up	8.99494e-05	0.000314007	HNRNPU-AS1	HNRNPU antisense RNA 1
9456	4312	92	177	2.30874	4.89863	1.08527	Up	1.80216e-09	1.13927e-08	HOMER1	homer homolog 1 (Drosophila)
84376	14460	97	245	0.725887	2.02199	1.47796	Up	1.94816e-19	2.86353e-18	HOOK3	hook homolog 3 (Drosophila)
100124700	2370	62	114	2.8308	5.74033	1.01992	Up	4.56876e-06	1.91777e-05	HOTAIR	HOX transcript antisense RNA
100316868	3772	13	36	0.372939	1.13897	1.61072	Up	0.000261206	0.00084903	HOTTIP	HOXA distal transcript antisense RNA
3203	802	29	100	3.91281	14.8801	1.92711	Up	3.85574e-12	3.20972e-11	HOXA6	homeobox A6
100133311	3992	235	50	6.37005	1.49472	-2.09143	Down	3.04108e-26	6.83848e-25	HOXA-AS3	HOXA cluster antisense RNA 3
3215	1830	211	384	12.4766	25.0415	1.00509	Up	8.45246e-17	1.01004e-15	HOXB5	homeobox B5
3218	1834	119	234	7.02123	15.2264	1.11678	Up	1.43219e-12	1.23806e-11	HOXB8	homeobox B8
3236	1814	232	525	13.8394	34.5384	1.31942	Up	8.941e-34	2.84583e-32	HOXD10	homeobox D10
3233	1298	30	72	2.50099	6.6197	1.40427	Up	2.76652e-06	1.19636e-05	HOXD4	homeobox D4
3235	1902	86	186	4.89276	11.6703	1.25413	Up	4.43152e-12	3.66787e-11	HOXD9	homeobox D9
3291	1939	62	17	3.46003	1.04629	-1.7255	Down	2.02702e-06	8.89679e-06	HSD11B2	hydroxysteroid (11-beta) dehydrogenase 2
3298	2697	97	185	3.89185	8.18599	1.0727	Up	1.11937e-09	7.19178e-09	HSF2	heat shock transcription factor 2
3320	3887	2530	5605	70.4322	172.084	1.28881	Up	0	0	HSP90AA1	heat shock protein 90kDa alpha (cytosolic), class A member 1
22824	3284	36	94	1.18622	3.4159	1.5259	Up	1.15751e-08	6.6674e-08	HSPA4L	heat shock 70kDa protein 4-like
3329	2339	2143	4385	99.142	223.728	1.17418	Up	5.20668e-224	4.74493e-221	HSPD1	heat shock 60kDa protein 1 (chaperonin)
10808	3680	258	603	7.58643	19.5546	1.36602	Up	1.43369e-40	6.20609e-39	HSPH1	heat shock 105kDa/110kDa protein 1
5654	2138	75	28	3.79594	1.5629	-1.28023	Down	2.67718e-05	0.000101279	HTRA1	HtrA serine peptidase 1
3376	4716	1070	2184	24.5514	55.2662	1.17059	Up	4.92316e-112	1.13659e-109	IARS	isoleucyl-tRNA synthetase
25998	5775	62	157	1.16173	3.24435	1.48166	Up	4.99872e-13	4.50561e-12	IBTK	inhibitor of Bruton agammaglobulinemia tyrosine kinase
22858	6238	54	111	0.936729	2.12353	1.18076	Up	3.5218e-07	1.71292e-06	ICK	intestinal cell (MAK-like) kinase
3397	1239	216	57	18.8646	5.49015	-1.78077	Down	6.97742e-20	1.05884e-18	ID1	inhibitor of DNA binding 1, dominant negative helix-loop-helix protein
3399	1252	815	211	70.4399	20.1122	-1.80833	Down	4.20404e-72	4.5213e-70	ID3	inhibitor of DNA binding 3, dominant negative helix-loop-helix protein
3416	5896	125	285	2.29413	5.76856	1.33027	Up	2.7738e-19	4.01911e-18	IDE	insulin-degrading enzyme
3422	2150	156	284	7.85148	15.7638	1.00558	Up	8.04932e-13	7.10729e-12	IDI1	isopentenyl-diphosphate delta isomerase 1
10437	1051	495	113	50.9645	12.8309	-1.98987	Down	2.61372e-50	1.60484e-48	IFI30	interferon, gamma-inducible protein 30
3459	2138	57	135	2.88491	7.5354	1.38516	Up	1.9462e-10	1.36597e-09	IFNGR1	interferon gamma receptor 1
28981	3160	19	53	0.650627	2.00156	1.62122	Up	8.00368e-06	3.2562e-05	IFT81	intraflagellar transport 81 homolog (Chlamydomonas)
9543	4491	117	251	2.81909	6.66977	1.24241	Up	1.39313e-15	1.53351e-14	IGDCC3	immunoglobulin superfamily, DCC subclass, member 3
10643	4168	132	304	3.42698	8.70415	1.34476	Up	8.73612e-21	1.41502e-19	IGF2BP3	insulin-like growth factor 2 mRNA binding protein 3
3488	6333	519	1689	8.86795	31.8274	1.84359	Up	5.69396e-170	2.66462e-167	IGFBP5	insulin-like growth factor binding protein 5
84966	1961	24	55	1.32434	3.34708	1.33763	Up	8.07806e-05	0.000284292	IGSF21	immunoglobin superfamily, member 21
121457	3175	45	140	1.53368	5.26217	1.77866	Up	7.00964e-15	7.27649e-14	IKBIP	IKBKB interacting protein
9641	3492	57	11	1.76631	0.375923	-2.23223	Down	7.1e-08	3.73667e-07	IKBKE	inhibitor of kappa light polypeptide gene enhancer in B-cells, kinase epsilon
54756	8736	61	125	0.755584	1.70757	1.17628	Up	7.04526e-08	3.71238e-07	IL17RD	interleukin 17 receptor D
3606	1163	5	24	0.465217	2.4627	2.40427	Up	0.000115472	0.000395371	IL18	interleukin 18 (interferon-gamma-inducing factor)
3572	9071	49	104	0.58453	1.36823	1.22696	Up	3.74578e-07	1.81523e-06	IL6ST	interleukin 6 signal transducer (gp130, oncostatin M receptor)
3612	3597	62	126	1.86516	4.18033	1.16431	Up	7.9794e-08	4.17664e-07	IMPA1	inositol(myo)-1(or 4)-monophosphatase 1
55364	3764	46	96	1.32243	3.0437	1.20263	Up	1.55387e-06	6.92543e-06	IMPACT	impact RWD domain protein
9118	3245	360	771	12.0048	28.3544	1.23997	Up	1.88866e-44	9.59009e-43	INA	internexin neuronal intermediate filament protein, alpha
10207	8505	68	152	0.865167	2.1328	1.3017	Up	1.1914e-10	8.55272e-10	INADL	InaD-like (Drosophila)
54556	2221	36	107	1.75396	5.74931	1.71277	Up	3.5546e-11	2.69238e-10	ING3	inhibitor of growth family, member 3
58493	1532	35	68	2.47215	5.29701	1.09941	Up	0.000171258	0.000572788	INIP	INTS3 and NABP interacting protein
3631	6752	156	318	2.5001	5.6205	1.16871	Up	1.0815e-17	1.38507e-16	INPP4A	inositol polyphosphate-4-phosphatase, type I, 107kDa
3635	4928	21	60	0.46112	1.45298	1.6558	Up	1.38438e-06	6.20838e-06	INPP5D	inositol polyphosphate-5-phosphatase, 145kDa
3642	2838	185	354	7.05383	14.8858	1.07746	Up	2.6134e-17	3.23684e-16	INSM1	insulinoma-associated 1
57508	6162	64	120	1.12389	2.32402	1.04812	Up	1.50964e-06	6.73523e-06	INTS2	integrator complex subunit 2
26512	7465	51	99	0.739275	1.58265	1.09816	Up	5.73202e-06	2.37667e-05	INTS6	integrator complex subunit 6
51194	4480	102	189	2.4637	5.03459	1.03105	Up	2.51674e-09	1.56922e-08	IPO11	importin 11
10527	6209	417	836	7.26742	16.0681	1.14469	Up	1.63842e-42	7.79376e-41	IPO7	importin 7
10526	5365	211	394	4.25577	8.76409	1.04218	Up	3.67092e-18	4.86692e-17	IPO8	importin 8
8826	7219	311	749	4.66175	12.3818	1.40928	Up	2.4976e-52	1.6381e-50	IQGAP1	IQ motif containing GTPase activating protein 1
10788	5769	43	116	0.806554	2.39959	1.57295	Up	8.80138e-11	6.40857e-10	IQGAP2	IQ motif containing GTPase activating protein 2
8660	7014	274	558	4.22718	9.49399	1.16732	Up	8.38704e-30	2.22391e-28	IRS2	insulin receptor substrate 2
83737	6535	143	318	2.36786	5.80713	1.29424	Up	1.63289e-20	2.5939e-19	ITCH	itchy E3 ubiquitin protein ligase
3673	7919	42	88	0.573911	1.32615	1.20835	Up	3.9183e-06	1.65962e-05	ITGA2	integrin, alpha 2 (CD49B, alpha 2 subunit of VLA-2 receptor)
3655	5810	108	249	2.01147	5.1145	1.34635	Up	2.4959e-17	3.09352e-16	ITGA6	integrin, alpha 6
3685	7047	72	147	1.10559	2.48939	1.17098	Up	5.67348e-09	3.39918e-08	ITGAV	integrin, alpha V
50618	6112	22	72	0.389498	1.40582	1.85172	Up	1.03721e-08	6.01045e-08	ITSN2	intersectin 2
55677	3000	143	271	5.15799	10.7802	1.06351	Up	2.4022e-13	2.22072e-12	IWS1	IWS1 homolog (S. cerevisiae)
3716	5053	318	610	6.80994	14.4066	1.08101	Up	7.79526e-29	1.98201e-27	JAK1	Janus kinase 1
80853	9178	29	104	0.341913	1.35228	1.98369	Up	5.23106e-13	4.70524e-12	JHDM1D	jumonji C domain containing histone demethylase 1 homolog D (S. cerevisiae)
151050	5410	10	37	0.200018	0.816178	2.02876	Up	1.43734e-05	5.64983e-05	KANSL1L	KAT8 regulatory NSL complex subunit 1-like
7994	9285	343	650	3.9974	8.35433	1.06346	Up	7.46368e-30	1.98516e-28	KAT6A	K(lysine) acetyltransferase 6A
23522	8509	146	271	1.85669	3.80077	1.03356	Up	8.39722e-13	7.40315e-12	KAT6B	K(lysine) acetyltransferase 6B
3742	5982	27	74	0.488408	1.47627	1.5958	Up	1.73087e-07	8.71477e-07	KCNA6	potassium voltage-gated channel, shaker-related subfamily, member 6
10984	91671	114	276	0.134567	0.3593	1.41687	Up	1.83706e-20	2.91022e-19	KCNQ1OT1	KCNQ1 opposite strand/antisense transcript 1 (non-protein coding)
284252	3438	176	321	5.53952	11.1424	1.00823	Up	2.34942e-14	2.33794e-13	KCTD1	potassium channel tetramerisation domain containing 1
51133	3946	159	326	4.36019	9.85918	1.17708	Up	2.73832e-18	3.66698e-17	KCTD3	potassium channel tetramerisation domain containing 3
221656	3875	145	274	4.04913	8.43838	1.05935	Up	2.11672e-13	1.96415e-12	KDM1B	lysine (K)-specific demethylase 1B
55818	4907	107	196	2.35957	4.76673	1.01447	Up	2.10564e-09	1.32242e-08	KDM3A	lysine (K)-specific demethylase 3A
7403	5778	158	371	2.959	7.66261	1.37273	Up	8.99568e-26	1.96172e-24	KDM6A	lysine (K)-specific demethylase 6A
9933	2232	40	74	1.93924	3.95656	1.02876	Up	0.000203478	0.000672371	KIAA0020	KIAA0020
9897	4173	95	188	2.46343	5.37638	1.12596	Up	1.69012e-10	1.19544e-09	KIAA0196	KIAA0196
9778	7873	52	109	0.714708	1.65222	1.20898	Up	2.71202e-07	1.33557e-06	KIAA0232	KIAA0232
9665	7760	231	431	3.22119	6.62821	1.04103	Up	1.08982e-19	1.63662e-18	KIAA0430	KIAA0430
9786	6043	28	64	0.501385	1.26389	1.33388	Up	2.16984e-05	8.32501e-05	KIAA0586	KIAA0586
9851	4701	94	184	2.16373	4.67098	1.1102	Up	4.18388e-10	2.83649e-09	KIAA0753	KIAA0753
23366	4471	33	69	0.798684	1.84173	1.20536	Up	4.59456e-05	0.000168477	KIAA0895	KIAA0895
23240	5034	114	299	2.45051	7.08824	1.53234	Up	1.39126e-24	2.86101e-23	KIAA0922	KIAA0922
23379	7948	106	293	1.44316	4.39937	1.60807	Up	9.05264e-26	1.97165e-24	KIAA0947	KIAA0947
23251	6742	5	28	0.0802503	0.495621	2.62666	Up	1.12442e-05	4.48498e-05	KIAA1024	KIAA1024
57456	5157	137	339	2.87468	7.84482	1.44834	Up	1.46968e-25	3.16119e-24	KIAA1143	KIAA1143
222223	6855	23	58	0.363066	1.00972	1.47565	Up	1.28851e-05	5.10073e-05	KIAA1324L	KIAA1324-like
57536	4875	12	38	0.266362	0.930228	1.8042	Up	4.79646e-05	0.000175102	KIAA1328	KIAA1328
25962	6456	106	225	1.77667	4.1591	1.22709	Up	7.07732e-14	6.82695e-13	KIAA1429	KIAA1429
57608	9300	329	742	3.82806	9.52141	1.31456	Up	8.89194e-47	4.81137e-45	KIAA1462	KIAA1462
57650	4284	21	67	0.530439	1.8664	1.815	Up	5.1942e-08	2.77757e-07	KIAA1524	KIAA1524
55425	1431	45	93	3.40282	7.75575	1.18854	Up	2.81364e-06	1.21492e-05	KIAA1704	KIAA1704
80856	5765	71	205	1.33268	4.2436	1.67096	Up	1.8708e-19	2.75685e-18	KIAA1715	KIAA1715
84542	4592	17	44	0.400602	1.14349	1.5132	Up	0.00011177	0.00038353	KIAA1841	KIAA1841
205717	13708	34	70	0.268393	0.609403	1.18305	Up	5.2415e-05	0.000190225	KIAA2018	KIAA2018
158358	7204	10	31	0.150208	0.513533	1.7735	Up	0.000294208	0.000947055	KIAA2026	KIAA2026
57498	7361	100	196	1.47004	3.1776	1.11208	Up	1.06838e-10	7.70792e-10	KIDINS220	kinase D-interacting substrate, 220kDa
3832	5101	157	325	3.3305	7.60341	1.19091	Up	1.49648e-18	2.04834e-17	KIF11	kinesin family member 11
9585	6319	18	52	0.308241	0.982054	1.67175	Up	6.17016e-06	2.54493e-05	KIF20B	kinesin family member 20B
55605	6653	32	70	0.520473	1.25563	1.27051	Up	1.88109e-05	7.28495e-05	KIF21A	kinesin family member 21A
9493	3697	129	249	3.77577	8.03767	1.09001	Up	7.92544e-13	7.00505e-12	KIF23	kinesin family member 23
11127	6257	61	124	1.05494	2.36503	1.16469	Up	1.00399e-07	5.19861e-07	KIF3A	kinesin family member 3A
24137	4504	342	643	8.21662	17.037	1.05205	Up	4.62874e-29	1.18912e-27	KIF4A	kinesin family member 4A
3798	3897	80	152	2.22139	4.65472	1.06723	Up	3.87018e-08	2.09741e-07	KIF5A	kinesin family member 5A
3799	5905	130	366	2.38226	7.39676	1.63456	Up	1.63264e-32	4.89934e-31	KIF5B	kinesin family member 5B
3800	6958	133	275	2.06839	4.7166	1.18924	Up	6.73702e-16	7.59945e-15	KIF5C	kinesin family member 5C
3815	5190	70	147	1.45947	3.38011	1.21162	Up	2.144e-09	1.34554e-08	KIT	v-kit Hardy-Zuckerman 4 feline sarcoma viral oncogene homolog
4254	5460	25	71	0.495465	1.55184	1.64712	Up	1.63775e-07	8.26511e-07	KITLG	KIT ligand
8462	4054	98	178	2.61582	5.23982	1.00225	Up	1.60355e-08	9.09747e-08	KLF11	Kruppel-like factor 11
11278	10923	55	133	0.544862	1.45308	1.41515	Up	1.34702e-10	9.62595e-10	KLF12	Kruppel-like factor 12
688	3350	80	183	2.58411	6.51909	1.335	Up	5.63836e-13	5.05061e-12	KLF5	Kruppel-like factor 5 (intestinal)
8609	8433	29	106	0.372119	1.50004	2.01117	Up	1.90376e-13	1.77414e-12	KLF7	Kruppel-like factor 7 (ubiquitous)
687	5208	100	231	2.07776	5.29324	1.34912	Up	3.12646e-16	3.60177e-15	KLF9	Kruppel-like factor 9
57565	4261	30	64	0.76186	1.79246	1.23434	Up	6.39162e-05	0.000228187	KLHL14	kelch-like family member 14
54813	6568	10	34	0.164753	0.617769	1.90677	Up	6.67176e-05	0.000237406	KLHL28	kelch-like family member 28
55958	4412	99	210	2.42809	5.68021	1.22612	Up	4.92486e-13	4.44135e-12	KLHL9	kelch-like family member 9
9735	6965	60	125	0.932171	2.14175	1.20012	Up	4.32984e-08	2.3341e-07	KNTC1	kinetochore associated 1
3837	4276	3516	6621	88.9768	184.785	1.05435	Up	1.63219e-283	2.17395e-280	KPNB1	karyopherin (importin) beta 1
889	4997	27	127	0.584682	3.03302	2.37503	Up	3.64134e-19	5.21504e-18	KRIT1	KRIT1, ankyrin repeat containing
11103	3357	48	106	1.54723	3.76821	1.28419	Up	1.05397e-07	5.44924e-07	KRR1	KRR1, small subunit (SSU) processome component, homolog (yeast)
3875	1485	3036	1362	221.228	109.454	-1.01521	Down	9.52044e-111	2.08666e-108	KRT18	keratin 18
3880	1490	1418	307	102.981	24.5885	-2.06632	Down	7.9377e-148	2.80492e-145	KRT19	keratin 19
3895	4930	60	150	1.31695	3.63099	1.46316	Up	2.64126e-12	2.2309e-11	KTN1	kinectin 1 (kinesin receptor)
3912	5866	793	1461	14.6284	29.7227	1.02279	Up	4.91478e-61	4.27635e-59	LAMB1	laminin, beta 1
10314	4620	246	557	5.76181	14.3878	1.32025	Up	9.14262e-36	3.24394e-34	LANCL1	LanC lantibiotic synthetase component C-like 1 (bacterial)
113251	6537	142	299	2.35058	5.4585	1.21549	Up	1.05001e-17	1.34773e-16	LARP4	La ribonucleoprotein domain family, member 4
51574	2500	41	79	1.77464	3.7711	1.08746	Up	5.89158e-05	0.000212041	LARP7	La ribonucleoprotein domain family, member 7
51520	4868	712	1347	15.8269	33.0215	1.06103	Up	8.23622e-60	6.82345e-58	LARS	leucyl-tRNA synthetase
9113	7533	120	272	1.72377	4.30905	1.3218	Up	2.62592e-18	3.51918e-17	LATS1	LATS, large tumor suppressor, homolog 1 (Drosophila)
253558	5077	156	330	3.32493	7.75688	1.22215	Up	1.54562e-19	2.2913e-18	LCLAT1	lysocardiolipin acyltransferase 1
84458	10390	30	77	0.312443	0.884414	1.50113	Up	3.43562e-07	1.67335e-06	LCOR	ligand dependent nuclear receptor corepressor
3936	3808	465	13	13.2136	0.407405	-5.01942	Down	3.02286e-110	6.5426e-108	LCP1	lymphocyte cytosolic protein 1 (L-plastin)
23641	1388	308	83	24.0119	7.13623	-1.75052	Down	4.25108e-27	9.88019e-26	LDOC1	leucine zipper, down-regulated in cancer 1
55366	5248	120	225	2.4743	5.11645	1.04812	Up	4.305e-11	3.23248e-10	LGR4	leucine-rich repeat containing G protein-coupled receptor 4
8549	4625	172	375	4.02423	9.67609	1.26571	Up	3.80292e-23	7.11866e-22	LGR5	leucine-rich repeat containing G protein-coupled receptor 5
3981	4115	8	35	0.210371	1.01503	2.27051	Up	5.99042e-06	2.47493e-05	LIG4	ligase IV, DNA, ATP-dependent
51474	3748	170	361	4.90812	11.4944	1.2277	Up	2.28184e-21	3.79904e-20	LIMA1	LIM domain and actin binding 1
389421	5517	120	291	2.35366	6.29463	1.41922	Up	1.53414e-21	2.574e-20	LIN28B	lin-28 homolog B (C. elegans)
283624	5439	51	120	1.01465	2.63295	1.3757	Up	2.39686e-09	1.49717e-08	LINC00641	long intergenic non-protein coding RNA 641
9388	4143	28	5	0.731322	0.144024	-2.3442	Down	0.000122113	0.000416791	LIPG	lipase, endothelial
3998	4848	212	422	4.73194	10.388	1.13441	Up	5.6702e-22	9.77884e-21	LMAN1	lectin, mannose-binding, 1
4012	4470	29	61	0.702031	1.62856	1.21399	Up	0.00011748	0.000401692	LNPEP	leucyl/cystinyl aminopeptidase
100128252	1837	71	136	4.1823	8.83507	1.07895	Up	1.56491e-07	7.92063e-07	LOC100128252	uncharacterized LOC100128252
100132832	2332	33	75	1.53127	3.83807	1.32566	Up	4.68072e-06	1.96096e-05	LOC100132832	PMS2 postmeiotic segregation increased 2 (S. cerevisiae) pseudogene
100190986	2453	31	73	1.36751	3.55145	1.37686	Up	3.32062e-06	1.42107e-05	LOC100190986	uncharacterized LOC100190986
100287846	3510	24	55	0.739894	1.86998	1.33763	Up	8.07806e-05	0.000284234	LOC100287846	patched 1 pseudogene
100505812	1984	8	28	0.436329	1.68421	1.94859	Up	0.000250168	0.000815755	LOC100505812	uncharacterized LOC100505812
100505876	3335	244	562	7.91698	20.1104	1.34492	Up	4.54068e-37	1.72795e-35	LOC100505876	uncharacterized LOC100505876
100506190	2123	101	25	5.14798	1.4053	-1.87312	Down	1.19942e-10	8.5996e-10	LOC100506190	uncharacterized LOC100506190
100506548	3881	183	382	5.10238	11.7463	1.20296	Up	7.42488e-22	1.26912e-20	LOC100506548	uncharacterized LOC100506548
100506599	2939	29	70	1.06774	2.84236	1.41253	Up	3.45276e-06	1.47507e-05	LOC100506599	uncharacterized LOC100506599
100506730	2490	39	103	1.69485	4.93649	1.54233	Up	1.72147e-09	1.09104e-08	LOC100506730	uncharacterized LOC100506730
146880	2891	12	42	0.449158	1.73373	1.94859	Up	6.57594e-06	2.70264e-05	LOC146880	Rho GTPase activating protein 27 pseudogene
284889	2192	75	27	3.70243	1.46995	-1.3327	Down	1.48267e-05	5.80955e-05	LOC284889	uncharacterized LOC284889
401321	4639	36	75	0.839738	1.92938	1.20012	Up	2.27882e-05	8.72188e-05	LOC401321	uncharacterized LOC401321
401397	1143	131	299	12.402	31.218	1.33181	Up	3.45074e-20	5.33955e-19	LOC401397	uncharacterized LOC401397
441454	1381	53	99	4.15286	8.55504	1.04267	Up	1.37292e-05	5.40645e-05	LOC441454	prothymosin, alpha pseudogene
729506	1591	11	40	0.748149	3.00034	2.00373	Up	7.53768e-06	3.07746e-05	LOC729506	uncharacterized LOC729506
730101	3784	94	196	2.68808	6.18138	1.20135	Up	6.43978e-12	5.27459e-11	LOC730101	uncharacterized LOC730101
4015	5177	83	160	1.73486	3.68827	1.08812	Up	1.00537e-08	5.84749e-08	LOX	lysyl oxidase
1902	3182	40	74	1.36027	2.77531	1.02876	Up	0.000203478	0.000672499	LPAR1	lysophosphatidic acid receptor 1
23266	5723	221	435	4.17863	9.07081	1.1182	Up	4.05426e-22	7.05523e-21	LPHN2	latrophilin 2
9663	6245	138	340	2.39118	6.49721	1.4421	Up	1.78784e-25	3.8265e-24	LPIN2	lipin 2
4026	18278	111	225	0.657143	1.46904	1.1606	Up	7.97166e-13	7.04231e-12	LPP	LIM domain containing preferred translocation partner in lipoma
987	9919	105	269	1.14548	3.23642	1.49845	Up	1.34441e-21	2.26665e-20	LRBA	LPS-responsive vesicle trafficking, beach and anchor containing
57631	4941	25	64	0.547508	1.54577	1.49737	Up	3.57328e-06	1.52205e-05	LRCH2	leucine-rich repeats and calponin homology (CH) domain containing 2
55791	3349	23	58	0.743153	2.06678	1.47565	Up	1.28851e-05	5.09723e-05	LRIF1	ligand dependent nuclear receptor interacting factor 1
9860	4015	47	121	1.26671	3.5965	1.50551	Up	1.41016e-10	1.00522e-09	LRIG2	leucine-rich repeats and immunoglobulin-like domains 2
121227	4110	116	238	3.05409	6.9106	1.17807	Up	9.00374e-14	8.60849e-13	LRIG3	leucine-rich repeats and immunoglobulin-like domains 3
4035	14905	238	591	1.72787	4.7319	1.45343	Up	1.4653e-43	7.16712e-42	LRP1	low density lipoprotein receptor-related protein 1
10128	6637	347	786	5.65748	14.1329	1.32082	Up	8.41958e-50	5.09738e-48	LRPPRC	leucine-rich pentatricopeptide repeat containing
147172	4607	142	283	3.33531	7.33075	1.13614	Up	2.84366e-15	3.05636e-14	LRRC37BP1	leucine rich repeat containing 37B pseudogene 1
64101	3723	52	142	1.51139	4.55172	1.59054	Up	4.51932e-13	4.09268e-12	LRRC4	leucine rich repeat containing 4
55631	2958	42	104	1.53644	4.19581	1.44935	Up	7.56438e-09	4.46564e-08	LRRC40	leucine rich repeat containing 40
54839	2883	6	28	0.225202	1.15903	2.36362	Up	3.5597e-05	0.000132466	LRRC49	leucine rich repeat containing 49
116064	7683	115	263	1.61969	4.08512	1.33466	Up	5.3762e-18	7.04685e-17	LRRC58	leucine rich repeat containing 58
84230	7207	70	145	1.05102	2.40101	1.19186	Up	4.40224e-09	2.67362e-08	LRRC8C	leucine rich repeat containing 8 family, member C
55144	3795	167	307	4.76179	9.65399	1.01962	Up	5.03466e-14	4.8865e-13	LRRC8D	leucine rich repeat containing 8 family, member D
9208	4510	135	349	3.23909	9.23484	1.5115	Up	6.8561e-28	1.66732e-26	LRRFIP1	leucine rich repeat (in FLII) interacting protein 1
26046	7756	51	105	0.711538	1.61559	1.18305	Up	7.03154e-07	3.28702e-06	LTN1	listerin E3 ubiquitin protein ligase 1
51631	2783	117	231	4.54923	9.90556	1.12262	Up	1.60644e-12	1.38386e-11	LUC7L2	LUC7-like 2 (S. cerevisiae)
51747	3525	174	401	5.34141	13.5758	1.34575	Up	6.07046e-27	1.40147e-25	LUC7L3	LUC7-like 3 (S. cerevisiae)
56925	1132	28	66	2.67656	6.9579	1.37827	Up	9.7462e-06	3.91908e-05	LXN	latexin
10434	2578	296	587	12.4244	27.1729	1.12899	Up	1.01747e-29	2.6938e-28	LYPLA1	lysophospholipase I
57226	5530	121	239	2.3677	5.15767	1.12323	Up	6.49008e-13	5.76286e-12	LYRM2	LYR motif containing 2
90624	6213	81	164	1.41075	3.15009	1.15893	Up	1.03251e-09	6.66836e-09	LYRM7	LYR motif containing 7
116068	4261	23	54	0.584093	1.51239	1.37256	Up	6.79058e-05	0.000241485	LYSMD3	LysM, putative peptidoglycan-binding, domain containing 3
54585	4356	32	74	0.794928	2.02733	1.35068	Up	3.95622e-06	1.67405e-05	LZTFL1	leucine zipper transcription factor-like 1
4094	6887	204	485	3.20528	8.40412	1.39065	Up	7.9687e-34	2.55043e-32	MAF	v-maf musculoaponeurotic fibrosarcoma oncogene homolog (avian)
389692	2373	20	53	0.912006	2.66538	1.54722	Up	1.58895e-05	6.19933e-05	MAFA	v-maf musculoaponeurotic fibrosarcoma oncogene homolog A (avian)
9935	3378	79	147	2.53066	5.19324	1.03712	Up	1.29259e-07	6.61187e-07	MAFB	v-maf musculoaponeurotic fibrosarcoma oncogene homolog B (avian)
260425	7221	50	108	0.74927	1.78487	1.25226	Up	1.41964e-07	7.22124e-07	MAGI3	membrane associated guanylate kinase, WW and PDZ domain containing 3
378938	8708	139	393	1.72728	5.38585	1.64068	Up	5.70146e-35	1.95875e-33	MALAT1	metastasis associated lung adenocarcinoma transcript 1 (non-protein coding)
10892	5029	30	79	0.645513	1.87467	1.53812	Up	1.45638e-07	7.40374e-07	MALT1	mucosa associated lymphoid tissue lymphoma translocation gene 1
4128	5438	73	148	1.45261	3.2479	1.16086	Up	6.4171e-09	3.82354e-08	MAOA	monoamine oxidase A
4131	11996	731	1330	6.59396	13.2311	1.00471	Up	3.72448e-54	2.5591e-52	MAP1B	microtubule-associated protein 1B
4133	9445	23	76	0.263507	0.960267	1.8656	Up	3.35596e-09	2.05839e-08	MAP2	microtubule-associated protein 2
6416	3752	117	228	3.37434	7.25191	1.10376	Up	4.4152e-12	3.65611e-11	MAP2K4	mitogen-activated protein kinase kinase 4
4214	7522	72	173	1.03577	2.74469	1.40593	Up	3.05334e-13	2.79432e-12	MAP3K1	mitogen-activated protein kinase kinase kinase 1, E3 ubiquitin protein ligase
10746	10870	36	73	0.358376	0.801445	1.16113	Up	4.70378e-05	0.000172045	MAP3K2	mitogen-activated protein kinase kinase kinase 2
8491	4362	48	96	1.19075	2.62643	1.14123	Up	4.0795e-06	1.72284e-05	MAP4K3	mitogen-activated protein kinase kinase kinase kinase 3
11183	4435	66	137	1.61033	3.68644	1.19487	Up	1.09751e-08	6.35141e-08	MAP4K5	mitogen-activated protein kinase kinase kinase kinase 5
79649	4589	83	167	1.95716	4.34289	1.1499	Up	9.2696e-10	6.02715e-09	MAP7D3	MAP7 domain containing 3
5597	4225	68	175	1.7416	4.94301	1.50498	Up	1.16918e-14	1.19648e-13	MAPK6	mitogen-activated protein kinase 6
10982	4337	541	1084	13.4981	29.8277	1.1439	Up	1.51327e-54	1.06082e-52	MAPRE2	microtubule-associated protein, RP/EB family, member 2
64844	3484	76	232	2.36048	7.94676	1.75128	Up	3.29288e-23	6.19741e-22	MARCH7	membrane-associated ring finger (C3HC4) 7, E3 ubiquitin protein ligase
4139	5293	121	267	2.47371	6.01991	1.28306	Up	2.96316e-17	3.65957e-16	MARK1	MAP/microtubule affinity-regulating kinase 1
84930	3626	108	200	3.22301	6.58237	1.0302	Up	8.91698e-10	5.81535e-09	MASTL	microtubule associated serine/threonine kinase-like
9782	5604	648	1220	12.5125	25.9802	1.05405	Up	8.9578e-54	6.10647e-52	MATR3	matrin 3
55777	6032	13	36	0.23321	0.712232	1.61072	Up	0.000261206	0.000849189	MBD5	methyl-CpG binding domain protein 5
51562	1661	71	132	4.62545	9.48385	1.03588	Up	5.81386e-07	2.74896e-06	MBIP	MAP3K12 binding inhibitory protein 1
4154	6404	105	246	1.7742	4.58421	1.3695	Up	1.49231e-17	1.88471e-16	MBNL1	muscleblind-like splicing regulator 1
10150	4755	14	38	0.318598	0.953704	1.5818	Up	0.000212062	0.000699267	MBNL2	muscleblind-like splicing regulator 2
55796	11539	38	88	0.356353	0.910112	1.35274	Up	4.64204e-07	2.2222e-06	MBNL3	muscleblind-like splicing regulator 3
129642	3804	102	190	2.90152	5.96065	1.03866	Up	1.82751e-09	1.15444e-08	MBOAT2	membrane bound O-acyltransferase domain containing 2
90411	4334	461	898	11.5101	24.7268	1.10318	Up	5.34654e-43	2.57154e-41	MCFD2	multiple coagulation factor deficiency 2
79648	3773	88	235	2.52384	7.43295	1.55832	Up	4.18044e-20	6.43989e-19	MCPH1	microcephalin 1
4193	7472	385	877	5.57557	14.0069	1.32895	Up	7.10274e-56	5.14577e-54	MDM2	MDM2 oncogene, E3 ubiquitin protein ligase
9969	10474	101	263	1.04346	2.99656	1.52194	Up	1.31387e-21	2.21731e-20	MED13	mediator complex subunit 13
23389	9393	348	644	4.00904	8.18205	1.0292	Up	3.94922e-28	9.75474e-27	MED13L	mediator complex subunit 13-like
9282	6768	491	1079	7.85031	19.0257	1.27713	Up	2.43212e-64	2.24001e-62	MED14	mediator complex subunit 14
9439	5240	73	148	1.5075	3.37063	1.16086	Up	6.4171e-09	3.82223e-08	MED23	mediator complex subunit 23
4208	6449	74	158	1.24167	2.92378	1.23556	Up	2.89898e-10	1.99507e-09	MEF2C	myocyte enhancer factor 2C
10461	3632	52	95	1.54926	3.12146	1.01065	Up	3.31078e-05	0.000123788	MERTK	c-mer proto-oncogene tyrosine kinase
4232	2513	12	37	0.516719	1.75707	1.76572	Up	7.78018e-05	0.000274534	MEST	mesoderm specific transcript
4233	6695	281	638	4.54173	11.3724	1.32422	Up	6.65594e-41	2.89567e-39	MET	met proto-oncogene (hepatocyte growth factor receptor)
57721	2138	13	46	0.657963	2.56762	1.96435	Up	2.07424e-06	9.09252e-06	METTL14	methyltransferase like 14
64863	3691	27	60	0.791563	1.93994	1.29323	Up	5.9881e-05	0.000215246	METTL4	methyltransferase like 4
79828	8154	128	240	1.69865	3.51254	1.04812	Up	9.76552e-12	7.8464e-11	METTL8	methyltransferase like 8
84206	3534	60	186	1.83717	6.28097	1.7735	Up	3.23312e-19	4.65736e-18	MEX3B	mex-3 homolog B (C. elegans)
51320	4158	116	217	3.01883	6.2281	1.0448	Up	1.0625e-10	7.6687e-10	MEX3C	mex-3 homolog C (C. elegans)
23269	12042	95	263	0.853671	2.60638	1.61029	Up	2.46322e-23	4.67661e-22	MGA	MGA, MAX dimerization protein
84709	1339	5	25	0.404069	2.22813	2.46316	Up	6.50146e-05	0.00023187	MGARP	mitochondria-localized glutamic acid-rich protein
11320	8382	32	70	0.413112	0.996623	1.27051	Up	1.88109e-05	7.28332e-05	MGAT4A	mannosyl (alpha-1,3-)-glycoprotein beta-1,4-N-acetylglucosaminyltransferase, isozyme A
157247	10079	218	457	2.34048	5.41102	1.2091	Up	4.94888e-26	1.09159e-24	MGC27345	uncharacterized protein MGC27345
4257	1509	201	41	14.4136	3.24246	-2.15227	Down	1.93276e-23	3.70606e-22	MGST1	microsomal glutathione S-transferase 1
375056	8123	84	232	1.119	3.40841	1.60689	Up	1.04543e-20	1.68231e-19	MIA3	melanoma inhibitory activity family, member 3
57534	9308	46	191	0.53477	2.44882	2.1951	Up	1.23991e-25	2.6736e-24	MIB1	mindbomb E3 ubiquitin protein ligase 1
221154	1947	48	94	2.66772	5.76159	1.11086	Up	8.16994e-06	3.31527e-05	MICU2	mitochondrial calcium uptake 2
4281	6463	283	574	4.73825	10.5988	1.16148	Up	2.22788e-30	6.07492e-29	MID1	midline 1 (Opitz/BBB syndrome)
57708	5646	47	105	0.900788	2.21937	1.30089	Up	9.0241e-08	4.70498e-07	MIER1	mesoderm induction early response 1 homolog (Xenopus laevis)
166968	5220	43	114	0.891381	2.60624	1.54786	Up	2.0933e-10	1.46328e-09	MIER3	mesoderm induction early response 1, family member 3
84864	5342	69	127	1.39769	2.83714	1.02139	Up	1.26709e-06	5.71642e-06	MINA	MYC induced nuclear antigen
57496	8680	103	200	1.28405	2.74973	1.09859	Up	1.05806e-10	7.64303e-10	MKL2	MKL/myocardin-like 2
4289	11266	113	234	1.08536	2.47871	1.19142	Up	8.75694e-14	8.37715e-13	MKLN1	muskelin 1, intracellular mediator containing kelch motifs
4297	16608	423	910	2.75606	6.5389	1.24644	Up	1.44878e-52	9.57468e-51	MLL	myeloid/lymphoid or mixed-lineage leukemia (trithorax homolog, Drosophila)
58508	16872	151	401	0.968447	2.83634	1.55028	Up	5.8956e-33	1.80677e-31	MLL3	myeloid/lymphoid or mixed-lineage leukemia 3
55904	6873	85	250	1.33825	4.34084	1.69762	Up	6.90398e-24	1.35382e-22	MLL5	myeloid/lymphoid or mixed-lineage leukemia 5 (trithorax homolog, Drosophila)
8028	5137	90	286	1.89583	6.64411	1.80925	Up	1.74595e-29	4.57355e-28	MLLT10	myeloid/lymphoid or mixed-lineage leukemia (trithorax homolog, Drosophila); translocated to, 10
4300	3439	42	138	1.32155	4.78881	1.85744	Up	1.67719e-15	1.83337e-14	MLLT3	myeloid/lymphoid or mixed-lineage leukemia (trithorax homolog, Drosophila); translocated to, 3
55233	1336	112	217	9.07146	19.3836	1.09543	Up	1.91568e-11	1.49549e-10	MOB1A	MOB kinase activator 1A
23041	10379	126	229	1.31365	2.63306	1.00316	Up	1.40397e-10	1.00122e-09	MON2	MON2 homolog (S. cerevisiae)
23515	4246	24	56	0.611641	1.57394	1.36362	Up	5.4072e-05	0.000195747	MORC3	MORC family CW-type zinc finger 3
158747	3219	13	57	0.437007	2.11317	2.27368	Up	6.2095e-09	3.70239e-08	MOSPD2	motile sperm domain containing 2
8777	7625	55	127	0.780528	1.98767	1.34856	Up	1.46892e-09	9.36118e-09	MPDZ	multiple PDZ domain protein
10199	2488	30	82	1.30478	3.93318	1.59189	Up	3.92474e-08	2.12631e-07	MPHOSPH10	M-phase phosphoprotein 10 (U3 small nucleolar ribonucleoprotein)
54737	4281	55	121	1.39022	3.37303	1.27873	Up	1.47752e-08	8.41557e-08	MPHOSPH8	M-phase phosphoprotein 8
10198	3624	39	92	1.16451	3.02956	1.37939	Up	1.67476e-07	8.44204e-07	MPHOSPH9	M-phase phosphoprotein 9
64398	5608	67	130	1.2928	2.7664	1.09751	Up	2.00468e-07	1.00147e-06	MPP5	membrane protein, palmitoylated 5 (MAGUK p55 subfamily member 5)
51678	2201	29	65	1.42575	3.52431	1.30562	Up	2.55564e-05	9.68927e-05	MPP6	membrane protein, palmitoylated 6 (MAGUK p55 subfamily member 6)
4361	5164	67	142	1.40396	3.28158	1.22489	Up	2.95066e-09	1.81947e-08	MRE11A	MRE11 meiotic recombination 11 homolog A (S. cerevisiae)
63875	2366	815	365	37.2742	18.4102	-1.01767	Down	3.99648e-31	1.14002e-29	MRPL17	mitochondrial ribosomal protein L17
9801	7827	220	445	3.04154	6.78493	1.15753	Up	8.57932e-24	1.67287e-22	MRPL19	mitochondrial ribosomal protein L19
4436	3226	133	251	4.46121	9.28517	1.05749	Up	2.28984e-12	1.94738e-11	MSH2	mutS homolog 2, colon cancer, nonpolyposis type 1 (E. coli)
4437	4472	65	194	1.57281	5.17703	1.71878	Up	3.48002e-19	4.9964e-18	MSH3	mutS homolog 3 (E. coli)
151507	1997	60	133	3.25116	7.94793	1.28962	Up	2.24272e-09	1.40444e-08	MSL3P1	male-specific lethal 3 homolog (Drosophila) pseudogene 1
4482	1716	93	33	5.8645	2.29497	-1.35353	Down	1.01945e-06	4.66486e-06	MSRA	methionine sulfoxide reductase A
51765	3352	179	416	5.77849	14.8105	1.35786	Up	2.95934e-28	7.34111e-27	MST4	serine/threonine protein kinase MST4
219402	1098	44	88	4.33627	9.56447	1.14123	Up	1.03393e-05	4.14312e-05	MTIF3	mitochondrial translational initiation factor 3
54893	4969	44	81	0.958185	1.94534	1.02165	Up	0.000110879	0.000380623	MTMR10	myotubularin related protein 10
9107	5222	32	94	0.663099	2.14818	1.69582	Up	7.2907e-10	4.80725e-09	MTMR6	myotubularin related protein 6
9108	5302	21	57	0.428593	1.28297	1.5818	Up	5.34252e-06	2.22316e-05	MTMR7	myotubularin related protein 7
4548	10558	379	725	3.88439	8.19477	1.07701	Up	9.1676e-34	2.91261e-32	MTR	5-methyltetrahydrofolate-homocysteine methyltransferase
54516	3878	137	339	3.82277	10.4321	1.44834	Up	1.46968e-25	3.15726e-24	MTRF1L	mitochondrial translational release factor 1-like
57509	6435	69	161	1.16029	2.98578	1.36362	Up	6.35828e-12	5.21771e-11	MTUS1	microtubule associated tumor suppressor 1
94025	43816	86	195	0.212389	0.531107	1.3223	Up	1.49575e-13	1.40525e-12	MUC16	mucin 16, cell surface associated
4602	3681	32	70	0.940697	2.26941	1.27051	Up	1.88109e-05	7.28169e-05	MYB	v-myb myeloblastosis viral oncogene homolog (avian)
23077	15025	54	177	0.388906	1.40585	1.85395	Up	2.01178e-19	2.95203e-18	MYCBP2	MYC binding protein 2, E3 ubiquitin protein ligase
50804	5403	81	150	1.62224	3.31312	1.0302	Up	1.13055e-07	5.83123e-07	MYEF2	myelin expression factor 2
4624	5941	17	0	0.309638	0.01	-4.95251	Down	1.80203e-05	6.99444e-05	MYH6	myosin, heavy chain 6, cardiac muscle, alpha
4638	7852	40	86	0.551246	1.30707	1.24557	Up	2.96712e-06	1.27705e-05	MYLK	myosin light chain kinase
4430	5113	198	459	4.1904	10.7132	1.35422	Up	6.90444e-31	1.93761e-29	MYO1B	myosin IB
4644	12238	85	168	0.751578	1.63825	1.12416	Up	1.65032e-09	1.0471e-08	MYO5A	myosin VA (heavy chain 12, myoxin)
4646	8662	108	252	1.34918	3.47186	1.36362	Up	7.76846e-18	1.00531e-16	MYO6	myosin VI
4649	8722	44	102	0.545886	1.39561	1.35422	Up	5.50976e-08	2.93724e-07	MYO9A	myosin IXA
114803	7768	26	68	0.362184	1.04467	1.52825	Up	1.22435e-06	5.53802e-06	MYSM1	Myb-like, SWIRM and MPN domains 1
55728	9666	9	31	0.100754	0.382732	1.9255	Up	0.000129045	0.000439241	N4BP2	NEDD4 binding protein 2
10443	2860	36	83	1.36208	3.46332	1.34635	Up	1.08033e-06	4.9252e-06	N4BP2L2	NEDD4 binding protein 2-like 2
80155	5554	135	262	2.63023	5.62958	1.09784	Up	1.46457e-13	1.37821e-12	NAA15	N(alpha)-acetyltransferase 15, NatA auxiliary subunit
4664	4499	51	187	1.22665	4.96028	2.0157	Up	1.11407e-22	2.01779e-21	NAB1	NGFI-A binding protein 1 (EGR1 binding protein 1)
64859	3969	49	93	1.33592	2.79629	1.06568	Up	1.79033e-05	6.95059e-05	NABP1	nucleic acid binding protein 1
4671	6551	10	32	0.16518	0.582939	1.8193	Up	0.000180519	0.000601093	NAIP	NLR family, apoptosis inhibitory protein
259232	6923	31	3	0.484544	0.0517139	-3.228	Down	1.6722e-06	7.43367e-06	NALCN	sodium leak channel, non-selective
10135	4593	236	434	5.56008	11.2765	1.02014	Up	3.23922e-19	4.6584e-18	NAMPT	nicotinamide phosphoribosyltransferase
140838	3806	67	128	1.9049	4.01348	1.07514	Up	3.91822e-07	1.89455e-06	NANP	N-acetylneuraminic acid phosphatase
8774	3729	91	190	2.64067	6.08053	1.20329	Up	1.27055e-11	1.00777e-10	NAPG	N-ethylmaleimide-sensitive factor attachment protein, gamma
79664	7241	42	133	0.627648	2.19196	1.8042	Up	1.83553e-14	1.84458e-13	NARG2	NMDA receptor regulated 2
4683	4639	46	104	1.073	2.6754	1.31811	Up	7.69198e-08	4.03229e-07	NBN	nibrin
64151	4766	64	148	1.45309	3.70585	1.35068	Up	6.197e-11	4.5816e-10	NCAPG	non-SMC condensin I complex, subunit G
54892	3950	405	765	11.0949	23.1124	1.05877	Up	1.33196e-34	4.48693e-33	NCAPG2	non-SMC condensin II complex, subunit G2
23397	4495	452	843	10.8811	22.3809	1.04044	Up	6.20978e-37	2.33237e-35	NCAPH	non-SMC condensin I complex, subunit H
4690	1961	28	59	1.54506	3.5905	1.21652	Up	0.000148674	0.000501028	NCK1	NCK adaptor protein 1
10787	4637	207	618	4.83057	15.9049	1.71921	Up	1.22252e-57	9.36637e-56	NCKAP1	NCK-associated protein 1
344148	7611	13	36	0.184828	0.56447	1.61072	Up	0.000261206	0.000849349	NCKAP5	NCK-associated protein 5
8648	6952	139	331	2.16357	5.68197	1.39298	Up	1.18642e-23	2.30043e-22	NCOA1	nuclear receptor coactivator 1
10499	6157	54	127	0.949052	2.46159	1.37503	Up	8.326e-10	5.4484e-09	NCOA2	nuclear receptor coactivator 2
8202	7996	115	239	1.55629	3.56702	1.19661	Up	3.9083e-14	3.82978e-13	NCOA3	nuclear receptor coactivator 3
135112	6558	42	108	0.693016	1.96532	1.5038	Up	1.41979e-09	9.05145e-09	NCOA7	nuclear receptor coactivator 7
9611	9809	440	934	4.85393	11.3632	1.22715	Up	1.22691e-52	8.13946e-51	NCOR1	nuclear receptor corepressor 1
10403	2209	36	85	1.76349	4.59202	1.3807	Up	4.86894e-07	2.32503e-06	NDC80	NDC80 kinetochore complex component
79625	2911	21	99	0.780625	4.05857	2.37827	Up	2.84062e-15	3.05499e-14	NDNF	neuron-derived neurotrophic factor
121441	3977	50	100	1.36044	3.00072	1.14123	Up	2.5655e-06	1.1136e-05	NEDD1	neural precursor cell expressed, developmentally down-regulated 1
55247	2402	65	119	2.92823	5.91227	1.01368	Up	3.16372e-06	1.35661e-05	NEIL3	nei endonuclease VIII-like 3 (E. coli)
4753	3705	291	700	8.49905	22.5471	1.40757	Up	6.22932e-49	3.63167e-47	NELL2	NEL-like 2 (chicken)
9147	4121	23	54	0.603936	1.56377	1.37256	Up	6.79058e-05	0.000241534	NEMF	nuclear export mediator factor
4763	12444	249	553	2.16523	5.30329	1.29236	Up	2.043e-34	6.78974e-33	NF1	neurofibromin 1
10725	13369	91	196	0.73656	1.7496	1.24815	Up	1.43852e-12	1.24291e-11	NFAT5	nuclear factor of activated T-cells 5, tonicity-responsive
4775	6453	379	852	6.3554	15.7564	1.30989	Up	3.61538e-53	2.42637e-51	NFATC3	nuclear factor of activated T-cells, cytoplasmic, calcineurin-dependent 3
4779	4891	3130	7520	69.2488	183.485	1.4058	Up	0	0	NFE2L1	nuclear factor (erythroid-derived 2)-like 1
4780	2859	127	308	4.80679	12.8563	1.41933	Up	1.03688e-22	1.88389e-21	NFE2L2	nuclear factor (erythroid-derived 2)-like 2
4774	9495	120	222	1.36758	2.79022	1.02876	Up	1.12364e-10	8.08971e-10	NFIA	nuclear factor I/A
4781	8507	175	319	2.22601	4.47502	1.00743	Up	2.93674e-14	2.91235e-13	NFIB	nuclear factor I/B
374354	6409	59	123	0.996156	2.29032	1.2011	Up	5.44424e-08	2.90589e-07	NHLRC2	NHL repeat containing 2
51199	10293	63	140	0.662314	1.62318	1.29323	Up	7.81694e-10	5.12691e-09	NIN	ninein (GSK3B interacting protein)
25836	10389	38	125	0.3958	1.43588	1.85909	Up	3.42634e-14	3.37854e-13	NIPBL	Nipped-B homolog (Drosophila)
4820	7312	25	67	0.369972	1.0935	1.56346	Up	9.74566e-07	4.47128e-06	NKTR	natural killer-tumor recognition sequence
84166	6742	121	36	1.94206	0.637227	-1.60771	Down	2.25466e-10	1.56785e-09	NLRC5	NLR family, CARD domain containing 5
64318	3475	58	139	1.80609	4.77354	1.40219	Up	7.02986e-11	5.17526e-10	NOC3L	nucleolar complex associated 3 homolog (S. cerevisiae)
79954	3515	118	257	3.63264	8.72546	1.26421	Up	2.55944e-16	2.95839e-15	NOL10	nucleolar protein 10
25926	2454	308	581	13.5813	28.2541	1.05684	Up	1.33481e-26	3.0451e-25	NOL11	nucleolar protein 11
8715	3968	15	49	0.409058	1.47369	1.84905	Up	2.53104e-06	1.10002e-05	NOL4	nucleolar protein 4
55035	5130	28	73	0.590617	1.69819	1.5237	Up	5.2329e-07	2.49265e-06	NOL8	nucleolar protein 8
51602	1979	155	356	8.47523	21.4677	1.34084	Up	5.6798e-24	1.12395e-22	NOP58	NOP58 ribonucleoprotein
4854	8089	178	456	2.38117	6.72745	1.49839	Up	1.68038e-35	5.90178e-34	NOTCH3	notch 3
4857	3918	72	150	1.98854	4.56885	1.20012	Up	1.9496e-09	1.22888e-08	NOVA1	neuro-oncological ventral antigen 1
9284	1102	8	29	0.78555	3.14049	1.99921	Up	0.000149323	0.00050302	NPIP	nuclear pore complex interacting protein
1728	2601	105	39	4.36832	1.78939	-1.28761	Down	5.68038e-07	2.69616e-06	NQO1	NAD(P)H dehydrogenase, quinone 1
7181	4068	89	164	2.36742	4.81109	1.02305	Up	3.47806e-08	1.90217e-07	NR2C1	nuclear receptor subfamily 2, group C, member 1
7025	3210	298	618	10.0456	22.9754	1.19353	Up	5.91652e-34	1.91485e-32	NR2F1	nuclear receptor subfamily 2, group F, member 1
2908	7286	120	261	1.7822	4.27496	1.26225	Up	1.63724e-16	1.91676e-15	NR3C1	nuclear receptor subfamily 3, group C, member 1 (glucocorticoid receptor)
4306	5915	67	166	1.2257	3.34914	1.45018	Up	2.63696e-13	2.43255e-12	NR3C2	nuclear receptor subfamily 3, group C, member 2
8013	5707	11	33	0.208569	0.690059	1.72619	Up	0.000244076	0.000798145	NR4A3	nuclear receptor subfamily 4, group A, member 3
4897	6406	76	303	1.28378	5.64464	2.13648	Up	1.84833e-38	7.3912e-37	NRCAM	neuronal cell adhesion molecule
8828	6671	238	467	3.86057	8.35423	1.11369	Up	1.74078e-23	3.34906e-22	NRP2	neuropilin 2
9369	13005	97	198	0.807099	1.81692	1.17067	Up	1.34513e-11	1.06546e-10	NRXN3	neurexin 3
25936	13233	187	434	1.52915	3.91392	1.35589	Up	2.40148e-29	6.23413e-28	NSL1	NSL1, MIND kinetochore complex component, homolog (S. cerevisiae)
221078	2426	36	69	1.60575	3.39421	1.07983	Up	0.000190745	0.000633075	NSUN6	NOP2/Sun domain family, member 6
51667	3187	347	840	11.7818	31.4541	1.41668	Up	6.32156e-59	5.11485e-57	NUB1	negative regulator of ubiquitin-like proteins 1
84955	3965	27	68	0.736862	2.04666	1.47381	Up	2.32608e-06	1.01579e-05	NUDCD1	NudC domain containing 1
53343	2816	61	119	2.34403	5.04307	1.10531	Up	5.68114e-07	2.69578e-06	NUDT9	nudix (nucleoside diphosphate linked moiety X)-type motif 9
83540	1989	24	64	1.3057	3.83995	1.55627	Up	1.85593e-06	8.18527e-06	NUF2	NUF2, NDC80 kinetochore complex component, homolog (S. cerevisiae)
57532	10897	227	507	2.25416	5.55241	1.30052	Up	5.49154e-32	1.60347e-30	NUFIP2	nuclear fragile X mental retardation protein interacting protein 2
9972	5687	616	1221	11.721	25.622	1.12829	Up	6.50586e-60	5.41582e-58	NUP153	nucleoporin 153kDa
23165	6286	1273	2543	21.9139	48.2783	1.13953	Up	1.03863e-124	2.80998e-122	NUP205	nucleoporin 205kDa
26471	938	24	4	2.76869	0.508906	-2.44373	Down	0.000284774	0.000919422	NUPR1	nuclear protein, transcriptional regulator, 1
51203	2471	440	829	19.2684	40.0371	1.0551	Up	3.74196e-37	1.43345e-35	NUSAP1	nucleolar and spindle associated protein 1
4940	6646	251	50	4.08676	0.897822	-2.18646	Down	1.92104e-29	5.0246e-28	OAS3	2'-5'-oligoadenylate synthetase 3, 100kDa
54940	2068	324	598	16.9535	34.5089	1.02538	Up	4.36662e-26	9.68093e-25	OCIAD1	OCIA domain containing 1
100506658	6451	228	432	3.82449	7.99166	1.06323	Up	2.26826e-20	3.56074e-19	OCLN	occludin
8481	3654	32	63	0.947648	2.05756	1.11851	Up	0.000245662	0.000802119	OFD1	oral-facial-digital syndrome 1
79627	1755	45	91	2.7746	6.18792	1.15717	Up	5.75594e-06	2.38545e-05	OGFRL1	opioid growth factor receptor-like 1
29789	4356	753	1551	18.7056	42.4917	1.18371	Up	1.61746e-81	2.12169e-79	OLA1	Obg-like ATPase 1
9480	16142	53	157	0.355291	1.16071	1.70793	Up	1.11245e-15	1.23634e-14	ONECUT2	one cut homeobox 2
4976	6510	76	145	1.26328	2.65808	1.07321	Up	6.94042e-08	3.66271e-07	OPA1	optic atrophy 1 (autosomal dominant)
4999	3657	213	510	6.30261	16.6428	1.40088	Up	7.30632e-36	2.60843e-34	ORC2	origin recognition complex, subunit 2
23595	2589	96	208	4.0124	9.58764	1.25671	Up	2.23758e-13	2.07186e-12	ORC3	origin recognition complex, subunit 3
5000	6710	71	204	1.14499	3.62817	1.66391	Up	2.93192e-19	4.24112e-18	ORC4	origin recognition complex, subunit 4
5001	1968	219	412	12.0416	24.9835	1.05294	Up	3.23688e-19	4.6589e-18	ORC5	origin recognition complex, subunit 5
114885	4651	48	112	1.11676	2.87377	1.36362	Up	1.02778e-08	5.95984e-08	OSBPL11	oxysterol binding protein-like 11
114876	4224	126	362	3.22784	10.2274	1.6638	Up	5.78168e-33	1.775e-31	OSBPL1A	oxysterol binding protein-like 1A
114880	7315	119	264	1.76035	4.30695	1.29081	Up	3.17762e-17	3.91048e-16	OSBPL6	oxysterol binding protein-like 6
114882	7259	42	116	0.626092	1.90705	1.60689	Up	4.4606e-11	3.34642e-10	OSBPL8	oxysterol binding protein-like 8
114883	3925	243	494	6.69934	15.0199	1.16479	Up	1.74599e-26	3.95187e-25	OSBPL9	oxysterol binding protein-like 9
64172	2339	35	68	1.61921	3.46944	1.09941	Up	0.000171258	0.000572678	OSGEPL1	O-sialoglycoprotein endopeptidase-like 1
55824	10759	53	128	0.533052	1.41977	1.41331	Up	3.11262e-10	2.13954e-09	PAG1	phosphoprotein associated with glycosphingolipid microdomains 1
55003	1511	66	143	4.72656	11.2941	1.25671	Up	1.22626e-09	7.84361e-09	PAK1IP1	PAK1 interacting protein 1
79728	4069	41	82	1.09034	2.40495	1.14123	Up	2.0816e-05	8.00242e-05	PALB2	partner and localizer of BRCA2
255967	5643	67	133	1.28478	2.81269	1.13042	Up	7.20358e-08	3.78773e-07	PAN3	PAN3 poly(A) specific ribonuclease subunit homolog (S. cerevisiae)
64282	8114	74	188	0.986875	2.76505	1.48637	Up	2.22368e-15	2.40945e-14	PAPD5	PAP associated domain containing 5
10914	4847	405	815	9.04165	20.0662	1.15011	Up	8.62558e-42	3.96159e-40	PAPOLA	poly(A) polymerase alpha
64895	7386	43	130	0.629977	2.10046	1.73733	Up	1.61909e-13	1.51866e-12	PAPOLG	poly(A) polymerase gamma
117583	7988	24	90	0.325116	1.34457	2.04812	Up	7.1802e-12	5.8396e-11	PARD3B	par-3 partitioning defective 3 homolog B (C. elegans)
5073	3083	290	556	10.1786	21.522	1.08026	Up	2.13044e-26	4.8032e-25	PARN	poly(A)-specific ribonuclease
57097	4492	43	78	1.03584	2.07222	1.00037	Up	0.000193456	0.000640967	PARP11	poly (ADP-ribose) polymerase family, member 11
143	5485	162	423	3.19598	9.20331	1.5259	Up	6.54714e-34	2.11106e-32	PARP4	poly (ADP-ribose) polymerase family, member 4
5077	3359	68	162	2.19061	5.75553	1.39362	Up	2.41078e-12	2.04621e-11	PAX3	paired box 3
5080	6969	116	243	1.80116	4.16118	1.20806	Up	1.528e-14	1.55084e-13	PAX6	paired box 6
22976	3723	262	520	7.61507	16.6683	1.13018	Up	1.48528e-26	3.37945e-25	PAXIP1	PAX interacting (with transcription-activation domain) protein 1
55193	7592	167	354	2.38027	5.56452	1.22513	Up	6.40326e-21	1.04203e-19	PBRM1	polybromo 1
5087	6918	438	857	6.85108	14.7836	1.1096	Up	1.73959e-41	7.76313e-40	PBX1	pre-B-cell leukemia homeobox 1
56133	2733	27	3	1.06903	0.130997	-3.02869	Down	1.5397e-05	6.01668e-05	PCDHB2	protocadherin beta 2
51585	5932	51	106	0.930325	2.13248	1.19673	Up	4.9055e-07	2.34185e-06	PCF11	PCF11, cleavage and polyadenylation factor subunit, homolog (S. cerevisiae)
27445	20288	26	100	0.138675	0.588222	2.08465	Up	2.6377e-13	2.43194e-12	PCLO	piccolo presynaptic cytomatrix protein
115294	4186	5	26	0.129252	0.741233	2.51974	Up	3.64056e-05	0.000135213	PCMTD1	protein-L-isoaspartate (D-aspartate) O-methyltransferase domain containing 1
55251	3929	112	234	3.08462	7.10746	1.20424	Up	5.3862e-14	5.216e-13	PCMTD2	protein-L-isoaspartate (D-aspartate) O-methyltransferase domain containing 2
64430	3952	38	71	1.04048	2.14399	1.04305	Up	0.000233712	0.000765845	PCNXL4	pecanex-like 4 (Drosophila)
5118	1651	38	78	2.49059	5.63804	1.17871	Up	2.05542e-05	7.91408e-05	PCOLCE	procollagen C-endopeptidase enhancer
54760	2674	1	16	0.0404673	0.714067	4.14123	Up	6.451e-05	0.000230118	PCSK4	proprotein convertase subtilisin/kexin type 4
51449	5377	299	640	6.01723	14.2043	1.23916	Up	3.76458e-37	1.43893e-35	PCYOX1	prenylcysteine oxidase 1
27250	3728	213	400	6.18257	12.8046	1.05038	Up	1.23984e-18	1.71058e-17	PDCD4	programmed cell death 4 (neoplastic transformation inhibitor)
282997	2015	97	179	5.20909	10.6013	1.02513	Up	7.80288e-09	4.5986e-08	PDCD4-AS1	PDCD4 antisense RNA 1
10015	5987	251	556	4.5366	11.0827	1.28863	Up	1.90929e-34	6.36982e-33	PDCD6IP	programmed cell death 6 interacting protein
50940	9285	7	37	0.0815796	0.475554	2.54333	Up	6.36524e-07	2.99576e-06	PDE11A	phosphodiesterase 11A
5144	8395	33	73	0.425362	1.03773	1.28666	Up	1.01801e-05	4.08407e-05	PDE4D	phosphodiesterase 4D, cAMP-specific
5163	4576	125	322	2.9559	8.3975	1.50636	Up	9.83592e-26	2.1342e-24	PDK1	pyruvate dehydrogenase kinase, isozyme 1
23244	7190	167	395	2.51335	6.55615	1.38324	Up	1.22645e-27	2.93719e-26	PDS5A	PDS5, regulator of cohesion maintenance, homolog A (S. cerevisiae)
23047	7498	35	114	0.505113	1.81443	1.84484	Up	6.04084e-13	5.38605e-12	PDS5B	PDS5, regulator of cohesion maintenance, homolog B (S. cerevisiae)
283970	4298	49	91	1.23366	2.52671	1.03432	Up	3.46774e-05	0.00012921	PDXDC2P	pyridoxal-dependent decarboxylase domain containing 2, pseudogene
79834	11834	110	202	1.00583	2.03704	1.01808	Up	1.07049e-09	6.90596e-09	PEAK1	NKF3 kinase family member
55825	1874	57	120	3.29133	7.64174	1.21523	Up	5.98864e-08	3.18175e-07	PECR	peroxisomal trans-2-enoyl-CoA reductase
57162	3780	43	106	1.23096	3.34653	1.44289	Up	6.10176e-09	3.64066e-08	PELI1	pellino E3 ubiquitin protein ligase 1
5189	4390	42	133	1.03526	3.61549	1.8042	Up	1.83553e-14	1.84351e-13	PEX1	peroxisomal biogenesis factor 1
5194	4524	44	91	1.05244	2.40049	1.18959	Up	3.54714e-06	1.5124e-05	PEX13	peroxisomal biogenesis factor 13
5210	3503	27	56	0.834044	1.90778	1.1937	Up	0.00027303	0.000884143	PFKFB4	6-phosphofructo-2-kinase/fructose-2,6-biphosphatase 4
767846	1913	1	21	0.0565654	1.31004	4.53355	Up	1.98378e-06	8.71807e-06	PFN1P2	profilin 1 pseudogene 2
80055	11113	36	82	0.350539	0.880568	1.32886	Up	1.60124e-06	7.12919e-06	PGAP1	post-GPI attachment to proteins 1
9749	9642	80	164	0.897818	2.02982	1.17686	Up	6.42186e-10	4.26687e-09	PHACTR2	phosphatase and actin regulator 2
80012	12687	48	121	0.4094	1.13817	1.47513	Up	2.64816e-10	1.82827e-09	PHC3	polyhomeotic homolog 3 (Drosophila)
9678	8370	51	102	0.659341	1.4543	1.14123	Up	2.03502e-06	8.92738e-06	PHF14	PHD finger protein 14
51105	6263	37	146	0.639271	2.78196	2.1216	Up	3.62942e-19	5.20227e-18	PHF20L1	PHD finger protein 20-like 1
51317	7332	105	270	1.54965	4.39462	1.5038	Up	8.8532e-22	1.50879e-20	PHF21A	PHD finger protein 21A
84295	4772	117	230	2.65308	5.75185	1.11636	Up	2.25342e-12	1.91829e-11	PHF6	PHD finger protein 6
55023	11966	73	163	0.660145	1.62562	1.30013	Up	2.66284e-11	2.04104e-10	PHIP	pleckstrin homology domain interacting protein
5257	5603	179	392	3.45699	8.34922	1.27213	Up	2.6518e-24	5.37028e-23	PHKB	phosphorylase kinase, beta
90102	6144	9	47	0.15851	0.912908	2.5259	Up	2.06412e-08	1.1604e-07	PHLDB2	pleckstrin homology-like domain, family B, member 2
55300	3601	58	118	1.74289	3.91056	1.16589	Up	2.00124e-07	1.00004e-06	PI4K2B	phosphatidylinositol 4-kinase type 2 beta
196500	2739	28	64	1.10619	2.78849	1.33388	Up	2.16984e-05	8.32686e-05	PIANP	PILR alpha associated neural protein
8554	2309	102	208	4.78015	10.7503	1.16925	Up	4.3256e-12	3.58534e-11	PIAS1	protein inhibitor of activated STAT, 1
9063	4573	120	237	2.83952	6.18483	1.12308	Up	8.14012e-13	7.18014e-12	PIAS2	protein inhibitor of activated STAT, 2
10026	4626	97	200	2.26899	5.15947	1.18517	Up	6.64776e-12	5.43979e-11	PIGK	phosphatidylinositol glycan anchor biosynthesis, class K
5286	8304	28	62	0.364868	0.891014	1.28807	Up	4.7492e-05	0.000173523	PIK3C2A	phosphatidylinositol-4-phosphate 3-kinase, catalytic subunit type 2 alpha
5289	3083	53	121	1.86024	4.68373	1.33217	Up	5.00254e-09	3.01179e-08	PIK3C3	phosphatidylinositol 3-kinase, catalytic subunit type 3
5295	6991	58	121	0.897748	2.06551	1.20211	Up	6.84606e-08	3.61401e-07	PIK3R1	phosphoinositide-3-kinase, regulatory subunit 1 (alpha)
23533	4605	11	49	0.258481	1.26983	2.29651	Up	6.17496e-08	3.27371e-07	PIK3R5	phosphoinositide-3-kinase, regulatory subunit 5
200576	9901	56	161	0.612033	1.94056	1.66479	Up	1.59971e-15	1.75421e-14	PIKFYVE	phosphoinositide kinase, FYVE finger containing
8544	1576	49	14	3.36438	1.06011	-1.66612	Down	3.95486e-05	0.000146134	PIR	pirin (iron-binding nuclear protein)
23760	2941	361	765	13.2824	31.0418	1.22469	Up	2.69404e-43	1.303e-41	PITPNB	phosphatidylinositol transfer protein, beta
9867	4878	103	191	2.28487	4.67274	1.03216	Up	2.0072e-09	1.26381e-08	PJA2	praja ring finger 2, E3 ubiquitin protein ligase
150967	3353	16	51	0.516359	1.81517	1.81366	Up	2.1476e-06	9.40458e-06	PKI55	DKFZp434H1419
5586	6104	105	236	1.8614	4.614	1.30963	Up	7.08808e-16	7.97985e-15	PKN2	protein kinase N2
63876	3730	84	164	2.43689	5.24705	1.10647	Up	4.08916e-09	2.48959e-08	PKNOX2	PBX/knotted 1 homeobox 2
5318	4439	214	484	5.21668	13.0119	1.31863	Up	3.076e-31	8.78893e-30	PKP2	plakophilin 2
11145	1395	119	35	9.23078	2.99415	-1.6243	Down	2.35426e-10	1.63187e-09	PLA2G16	phospholipase A2, group XVI
5324	7338	14	43	0.20645	0.699312	1.76014	Up	2.07964e-05	7.99844e-05	PLAG1	pleiomorphic adenoma gene 1
23236	7221	22	58	0.329679	0.958542	1.53978	Up	6.74456e-06	2.76932e-05	PLCB1	phospholipase C, beta 1 (phosphoinositide-specific)
51196	7992	33	81	0.446811	1.20951	1.43669	Up	4.173e-07	2.01269e-06	PLCE1	phospholipase C, epsilon 1
23007	6473	40	82	0.668682	1.51178	1.17686	Up	1.2891e-05	5.09839e-05	PLCH1	phospholipase C, eta 1
59338	3996	60	115	1.62477	3.43441	1.07983	Up	1.40495e-06	6.29574e-06	PLEKHA1	pleckstrin homology domain containing, family A (phosphoinositide binding specific) member 1
65977	2516	62	121	2.66653	5.73925	1.1059	Up	4.5122e-07	2.16303e-06	PLEKHA3	pleckstrin homology domain containing, family A (phosphoinositide binding specific) member 3
389072	9807	148	287	1.63302	3.49242	1.09668	Up	1.0839e-14	1.11051e-13	PLEKHM3	pleckstrin homology domain containing, family M, member 3
10733	3870	23	57	0.643106	1.7577	1.45056	Up	1.96572e-05	7.58895e-05	PLK4	polo-like kinase 4
51090	1514	40	10	2.8589	0.788233	-1.85877	Down	6.51318e-05	0.000232192	PLLP	plasmolipin
5352	4072	55	170	1.46157	4.9822	1.76926	Up	1.22659e-17	1.55821e-16	PLOD2	procollagen-lysine, 2-oxoglutarate 5-dioxygenase 2
91584	13061	64	174	0.530236	1.58984	1.58417	Up	1.3104e-15	1.44427e-14	PLXNA4	plexin A4
25957	3222	77	145	2.58601	5.3706	1.05435	Up	1.06594e-07	5.5062e-07	PNISR	PNN-interacting serine/arginine-rich protein
5411	3606	167	337	5.01137	11.1528	1.15413	Up	2.5643e-18	3.44193e-17	PNN	pinin, desmosome associated protein
55629	2428	238	490	10.607	24.084	1.18305	Up	6.64318e-27	1.53165e-25	PNRC2	proline-rich nuclear receptor coactivator 2
282809	3251	43	92	1.43126	3.37716	1.23853	Up	1.48711e-06	6.64328e-06	POC1B	POC1 centriolar protein homolog B (Chlamydomonas)
51426	4512	8	30	0.191861	0.793474	2.04812	Up	8.85772e-05	0.000309716	POLK	polymerase (DNA directed) kappa
81488	4329	39	73	0.974861	2.01241	1.04565	Up	0.000184789	0.00061413	POLR2M	polymerase (RNA) II (DNA directed) polypeptide M
25913	4215	50	117	1.28362	3.3126	1.36774	Up	4.44412e-09	2.69621e-08	POT1	protection of telomeres 1
5451	14038	142	367	1.09458	3.1199	1.51112	Up	3.09542e-29	7.99958e-28	POU2F1	POU class 2 homeobox 1
5454	4108	148	294	3.89849	8.54078	1.13145	Up	1.03118e-15	1.14823e-14	POU3F2	POU class 3 homeobox 2
5455	1503	15	39	1.07994	3.09661	1.51974	Up	0.000267086	0.000866841	POU3F3	POU class 3 homeobox 3
5457	3817	94	201	2.66484	6.28426	1.23769	Up	1.05623e-12	9.26948e-12	POU4F1	POU class 4 homeobox 1
8613	3324	120	224	3.90648	8.04206	1.0417	Up	5.93618e-11	4.3944e-10	PPAP2B	phosphatidic acid phosphatase type 2B
10891	6318	6	30	0.102763	0.566659	2.46316	Up	1.13863e-05	4.53957e-05	PPARGC1A	peroxisome proliferator-activated receptor gamma, coactivator 1 alpha
5471	3713	131	261	3.81779	8.38872	1.13571	Up	3.41712e-14	3.37136e-13	PPAT	phosphoribosyl pyrophosphate amidotransferase
9360	2717	60	121	2.38961	5.31467	1.1532	Up	1.79634e-07	9.03123e-07	PPIG	peptidylprolyl isomerase G (cyclophilin G)
53938	1191	54	173	4.90623	17.3346	1.82097	Up	1.36378e-18	1.87412e-17	PPIL3	peptidylprolyl isomerase (cyclophilin)-like 3
23262	6244	24	65	0.415924	1.24231	1.57864	Up	1.1954e-06	5.41984e-06	PPIP5K2	diphosphoinositol pentakisphosphate kinase 2
22843	6545	116	233	1.91785	4.24841	1.14744	Up	5.13226e-13	4.62117e-12	PPM1E	protein phosphatase, Mg2+/Mn2+ dependent, 1E
152926	6590	89	170	1.4614	3.07853	1.07489	Up	4.96986e-09	2.99628e-08	PPM1K	protein phosphatase, Mg2+/Mn2+ dependent, 1K
4659	5726	69	165	1.30396	3.43885	1.39903	Up	1.30149e-12	1.13016e-11	PPP1R12A	protein phosphatase 1, regulatory subunit 12A
4660	11108	147	282	1.43201	3.02966	1.08111	Up	3.65904e-14	3.59366e-13	PPP1R12B	protein phosphatase 1, regulatory subunit 12B
55607	10519	16	70	0.164593	0.794153	2.27051	Up	1.16494e-10	8.37666e-10	PPP1R9A	protein phosphatase 1, regulatory subunit 9A
5523	6814	4	34	0.0635219	0.595466	3.22869	Up	6.94198e-08	3.66241e-07	PPP2R3A	protein phosphatase 2, regulatory subunit B'', alpha
55291	5145	207	443	4.35362	10.2754	1.23891	Up	3.2615e-26	7.30568e-25	PPP6R3	protein phosphatase 6, regulatory subunit 3
9581	6903	125	362	1.95947	6.25822	1.67529	Up	2.83042e-33	8.84634e-32	PREPL	prolyl endopeptidase-like
5563	9369	64	143	0.739184	1.82147	1.3011	Up	4.27016e-10	2.89045e-09	PRKAA2	protein kinase, AMP-activated, alpha 2 catalytic subunit
5577	3678	202	500	5.94299	16.2233	1.4488	Up	6.06818e-37	2.28414e-35	PRKAR2B	protein kinase, cAMP-dependent, regulatory, type II, beta
5581	5537	46	108	0.898978	2.32771	1.37256	Up	1.60008e-08	9.08078e-08	PRKCE	protein kinase C, epsilon
23683	5907	97	227	1.77693	4.58606	1.36787	Up	2.75938e-16	3.18524e-15	PRKD3	protein kinase D3
5591	13509	2887	5347	23.1254	47.2354	1.03039	Up	6.17238e-221	5.34374e-218	PRKDC	protein kinase, DNA-activated, catalytic polypeptide
5612	3202	104	226	3.51461	8.42301	1.26097	Up	1.77767e-14	1.79059e-13	PRKRIR	protein-kinase, interferon-inducible double stranded RNA dependent inhibitor, repressor of (P58 repressor)
5627	3595	24	58	0.7224	1.92535	1.41425	Up	2.38882e-05	9.11468e-05	PROS1	protein S (alpha)
5629	8505	17	56	0.216292	0.785768	1.86112	Up	4.23658e-07	2.04108e-06	PROX1	prospero homeobox 1
55660	7528	121	426	1.73929	6.75321	1.95708	Up	8.51774e-48	4.77297e-46	PRPF40A	PRP40 pre-mRNA processing factor 40 homolog A (S. cerevisiae)
25766	3622	86	35	2.5693	1.15319	-1.15575	Down	3.27536e-05	0.000122569	PRPF40B	PRP40 pre-mRNA processing factor 40 homolog B (S. cerevisiae)
8899	7482	105	236	1.51858	3.76422	1.30963	Up	7.08808e-16	7.98504e-15	PRPF4B	PRP4 pre-mRNA processing factor 4 homolog B (yeast)
55771	6487	449	1107	7.48976	20.365	1.4431	Up	3.23964e-79	4.03557e-77	PRR11	proline rich 11
80758	1543	223	101	15.6388	7.81153	-1.00146	Down	2.2508e-09	1.40899e-08	PRR7	proline rich 7 (synaptic)
23215	10394	1299	2573	13.5236	29.5418	1.12728	Up	5.19772e-124	1.36361e-121	PRRC2C	proline-rich coiled-coil 2C
158471	12602	54	124	0.463682	1.17426	1.34054	Up	2.71182e-09	1.68178e-08	PRUNE2	prune homolog 2 (Drosophila)
23362	11687	89	209	0.824048	2.13414	1.37286	Up	3.45638e-15	3.68517e-14	PSD3	pleckstrin and Sec7 domain containing 3
11168	3396	436	1019	13.8926	35.8086	1.36599	Up	2.37144e-67	2.3873e-65	PSIP1	PC4 and SFRS1 interacting protein 1
23198	7101	267	593	4.06872	9.96588	1.29242	Up	8.69406e-37	3.23042e-35	PSME4	proteasome (prosome, macropain) activator subunit 4
375743	10057	37	73	0.398106	0.866233	1.1216	Up	7.5503e-05	0.000266694	PTAR1	protein prenyltransferase alpha subunit repeat containing 1
58155	3498	92	198	2.84599	6.75501	1.24703	Up	1.14865e-12	1.00398e-11	PTBP2	polypyrimidine tract binding protein 2
9991	8009	178	364	2.40496	5.4238	1.17329	Up	3.81054e-20	5.89103e-19	PTBP3	polypyrimidine tract binding protein 3
55037	6752	198	445	3.17321	7.86517	1.30954	Up	1.45951e-28	3.65723e-27	PTCD3	pentatricopeptide repeat domain 3
5734	3432	9	40	0.283766	1.39089	2.29323	Up	1.0788e-06	4.91952e-06	PTGER4	prostaglandin E receptor 4 (subtype EP4)
5747	4600	183	531	4.30486	13.7758	1.6781	Up	3.83894e-48	2.17939e-46	PTK2	protein tyrosine kinase 2
8073	3939	1198	2237	32.9106	67.7736	1.04217	Up	2.57338e-95	4.0879e-93	PTP4A2	protein tyrosine phosphatase type IVA, member 2
201562	1187	40	96	3.64649	9.65164	1.40427	Up	6.00046e-08	3.18608e-07	PTPLB	protein tyrosine phosphatase-like (proline instead of catalytic arginine), member b
5782	3240	66	202	2.20427	7.44024	1.75505	Up	1.83906e-20	2.91073e-19	PTPN12	protein tyrosine phosphatase, non-receptor type 12
5783	8588	105	279	1.32301	3.87697	1.55111	Up	1.97148e-23	3.77196e-22	PTPN13	protein tyrosine phosphatase, non-receptor type 13 (APO-1/CD95 (Fas)-associated phosphatase)
5771	3418	63	166	1.9945	5.79584	1.53899	Up	2.12438e-14	2.12132e-13	PTPN2	protein tyrosine phosphatase, non-receptor type 2
5789	10127	57	125	0.609059	1.47302	1.27413	Up	9.39718e-09	5.48961e-08	PTPRD	protein tyrosine phosphatase, receptor type, D
5797	5624	79	179	1.52001	3.79829	1.32127	Up	1.51981e-12	1.31184e-11	PTPRM	protein tyrosine phosphatase, receptor type, M
23369	6111	129	321	2.28425	6.26864	1.45643	Up	1.77623e-24	3.63539e-23	PUM2	pumilio homolog 2 (Drosophila)
5813	5304	215	442	4.38632	9.94487	1.18094	Up	2.32088e-24	4.71667e-23	PURA	purine-rich element binding protein A
54517	3484	154	362	4.78309	12.3997	1.37429	Up	3.1586e-25	6.68596e-24	PUS7	pseudouridylate synthase 7 homolog (S. cerevisiae)
5831	2059	467	6	24.5429	0.347757	-6.14109	Down	2.38196e-120	6.06524e-118	PYCR1	pyrroline-5-carboxylate reductase 1
79832	9271	83	246	0.968762	3.16657	1.70871	Up	9.83674e-24	1.91374e-22	QSER1	glutamine and serine rich 1
23518	4666	233	434	5.40352	11.1001	1.0386	Up	9.57424e-20	1.4428e-18	R3HDM1	R3H domain containing 1
10890	3785	486	898	13.8943	28.3133	1.02699	Up	1.94939e-38	7.77736e-37	RAB10	RAB10, member RAS oncogene family
22841	6077	44	101	0.783482	1.98341	1.34001	Up	8.16446e-08	4.27093e-07	RAB11FIP2	RAB11 family interacting protein 2 (class I)
64284	2018	19	1	1.01882	0.059137	-4.1067	Down	5.20976e-05	0.000189193	RAB17	RAB17, member RAS oncogene family
51715	3037	48	107	1.71026	4.20455	1.29774	Up	7.198e-08	3.78595e-07	RAB23	RAB23, member RAS oncogene family
10981	1234	43	2	3.77067	0.193417	-4.28503	Down	2.28428e-10	1.58717e-09	RAB32	RAB32, member RAS oncogene family
83452	3876	25	59	0.697946	1.81656	1.38002	Up	2.87416e-05	0.000108328	RAB33B	RAB33B, member RAS oncogene family
25782	7329	67	158	0.989226	2.57272	1.37892	Up	6.63978e-12	5.43583e-11	RAB3GAP2	RAB3 GTPase activating protein subunit 2 (non-catalytic)
5870	3419	211	412	6.67804	14.3806	1.10663	Up	1.04548e-20	1.68082e-19	RAB6A	RAB6A, member RAS oncogene family
9910	6874	42	104	0.661158	1.80553	1.44935	Up	7.56438e-09	4.46869e-08	RABGAP1L	RAB GTPase activating protein 1-like
285282	3883	54	107	1.50485	3.28849	1.12781	Up	1.43946e-06	6.44702e-06	RABL3	RAB, member of RAS oncogene family-like 3
56852	5739	71	180	1.33871	3.74297	1.48334	Up	9.54126e-15	9.8396e-14	RAD18	RAD18 homolog (S. cerevisiae)
10111	6597	46	94	0.754531	1.70044	1.17226	Up	3.19654e-06	1.37034e-05	RAD50	RAD50 homolog (S. cerevisiae)
10635	2269	55	125	2.62297	6.5744	1.32566	Up	3.20042e-09	1.96787e-08	RAD51AP1	RAD51 associated protein 1
26064	5362	264	630	5.32774	14.0215	1.39605	Up	1.1058e-43	5.47057e-42	RAI14	retinoic acid induced 14
10928	4368	297	625	7.35765	17.0757	1.21462	Up	3.05416e-35	1.06404e-33	RALBP1	ralA binding protein 1
253959	7882	58	167	0.796264	2.52849	1.66695	Up	4.4976e-16	5.13355e-15	RALGAPA1	Ral GTPase activating protein, alpha subunit 1 (catalytic)
9649	6342	51	100	0.870181	1.88172	1.11266	Up	4.07132e-06	1.71981e-05	RALGPS1	Ral GEF with PH domain and SH3 binding motif 1
55103	5834	56	107	1.03869	2.18876	1.07534	Up	3.53694e-06	1.50843e-05	RALGPS2	Ral GEF with PH domain and SH3 binding motif 2
5903	11711	29	94	0.26796	0.957887	1.83784	Up	7.23554e-11	5.31312e-10	RANBP2	RAN binding protein 2
51735	8395	20	63	0.257795	0.895571	1.79658	Up	1.60151e-07	8.09878e-07	RAPGEF6	Rap guanine nucleotide exchange factor (GEF) 6
65059	9615	197	441	2.21709	5.47356	1.30381	Up	3.8666e-28	9.57799e-27	RAPH1	Ras association (RalGDS/AF-6) and pleckstrin homology domains 1
5915	3142	25	59	0.860993	2.24092	1.38002	Up	2.87416e-05	0.000108305	RARB	retinoic acid receptor, beta
5921	4402	54	100	1.32742	2.71101	1.0302	Up	1.51021e-05	5.91213e-05	RASA1	RAS p21 protein activator (GTPase activating protein) 1
5924	8171	73	145	0.966748	2.11774	1.13132	Up	1.81976e-08	1.02736e-07	RASGRF2	Ras protein-specific guanine nucleotide-releasing factor 2
55225	4376	124	299	3.06627	8.15407	1.41104	Up	6.53682e-22	1.12175e-20	RAVER2	ribonucleoprotein, PTB-binding 2
9821	6670	19	49	0.308243	0.876699	1.50801	Up	4.7004e-05	0.000171994	RB1CC1	RB1-inducible coiled-coil 1
57786	6551	8	39	0.132144	0.710456	2.42663	Up	6.38256e-07	3.00228e-06	RBAK	RB-associated KRAB zinc finger
5932	3279	59	133	1.94705	4.8405	1.31387	Up	1.30841e-09	8.35984e-09	RBBP8	retinoblastoma binding protein 8
10741	3871	312	568	8.72162	17.5108	1.00558	Up	4.03086e-24	8.06871e-23	RBBP9	retinoblastoma binding protein 9
64062	3624	95	232	2.83662	7.63977	1.42936	Up	1.17813e-17	1.50216e-16	RBM26	RNA binding motif protein 26
54439	6555	112	304	1.84889	5.53454	1.5818	Up	4.39124e-26	9.72306e-25	RBM27	RNA binding motif protein 27
23029	1870	96	205	5.55514	13.0826	1.23575	Up	6.73092e-13	5.97365e-12	RBM34	RNA binding motif protein 34
84060	1734	37	86	2.30897	5.91875	1.35804	Up	5.80768e-07	2.74679e-06	RBM48	RNA binding motif protein 48
10179	2025	36	75	1.92373	4.41994	1.20012	Up	2.27882e-05	8.7238e-05	RBM7	RNA binding motif protein 7
5937	4305	153	360	3.84577	9.97952	1.3757	Up	3.92026e-25	8.27796e-24	RBMS1	RNA binding motif, single stranded interacting protein 1
494115	5128	95	195	2.00466	4.53803	1.17871	Up	1.48989e-11	1.17689e-10	RBMXL1	RNA binding motif protein, X-linked-like 1
5947	1487	90	37	6.54933	2.96942	-1.14117	Down	2.58424e-05	9.78913e-05	RBP1	retinol binding protein 1, cellular
3516	6008	153	377	2.75567	7.48845	1.44226	Up	4.45958e-28	1.0984e-26	RBPJ	recombination signal binding protein for immunoglobulin kappa J region
149041	10996	61	166	0.600289	1.80158	1.58553	Up	5.63778e-15	5.89126e-14	RC3H1	ring finger and CCCH-type domains 1
5962	4498	180	356	4.33031	9.4452	1.12511	Up	1.49364e-18	2.04608e-17	RDX	radixin
5965	3795	16	63	0.456219	1.98111	2.11851	Up	4.94846e-09	2.98754e-08	RECQL	RecQ protein-like (DNA helicase Q1-like)
5978	7333	37	75	0.545991	1.22056	1.1606	Up	3.72076e-05	0.000137955	REST	RE1-silencing transcription factor
51455	4751	64	131	1.45767	3.29054	1.17465	Up	3.54046e-08	1.93446e-07	REV1	REV1, polymerase (DNA directed)
5980	10719	13	52	0.131237	0.578935	2.14123	Up	9.18556e-08	4.7834e-07	REV3L	REV3-like, polymerase (DNA directed), zeta, catalytic subunit
5981	4899	83	199	1.83331	4.84759	1.40282	Up	5.7383e-15	5.99268e-14	RFC1	replication factor C (activator 1) 1, 145kDa
64864	7203	78	184	1.17178	3.04849	1.37939	Up	1.23801e-13	1.17201e-12	RFX7	regulatory factor X, 7
285704	4601	356	649	8.37266	16.8334	1.00757	Up	2.04774e-27	4.8438e-26	RGMB	RGM domain family, member B
5997	1375	20	51	1.57396	4.42637	1.49173	Up	3.7864e-05	0.000140329	RGS2	regulator of G-protein signaling 2, 24kDa
5998	4617	223	82	5.2265	2.1195	-1.30212	Down	1.65626e-13	1.55185e-12	RGS3	regulator of G-protein signaling 3
84236	5169	178	363	3.72631	8.3807	1.16932	Up	5.39764e-20	8.27081e-19	RHBDD1	rhomboid domain containing 1
23433	4542	181	333	4.31218	8.74938	1.02076	Up	4.12014e-15	4.36065e-14	RHOQ	ras homolog family member Q
253260	9535	17	46	0.192927	0.575728	1.57733	Up	4.62656e-05	0.000169471	RICTOR	RPTOR independent companion of MTOR, complex 2
55183	9950	34	101	0.369761	1.21138	1.71198	Up	1.27811e-10	9.14106e-10	RIF1	RAP1 interacting factor homolog (yeast)
60561	2990	93	265	3.36571	10.5768	1.65192	Up	2.5316e-24	5.13286e-23	RINT1	RAD50 interactor 1
55781	3980	47	93	1.27785	2.78856	1.1258	Up	7.2954e-06	2.98276e-05	RIOK2	RIO kinase 2
8780	4035	79	247	2.1186	7.30523	1.78582	Up	3.02032e-25	6.40108e-24	RIOK3	RIO kinase 3
6018	6266	28	57	0.483541	1.08559	1.16677	Up	0.000310654	0.00099666	RLF	rearranged L-myc fusion
64795	6201	372	680	6.49153	13.0866	1.01146	Up	8.07332e-29	2.04371e-27	RMND5A	required for meiotic nuclear division 5 homolog A (S. cerevisiae)
390	2807	46	84	1.77329	3.57123	1.00999	Up	9.62922e-05	0.000334128	RND3	Rho family GTPase 3
7844	3516	73	167	2.24667	5.66824	1.33511	Up	5.74326e-12	4.71972e-11	RNF103	ring finger protein 103
54941	5888	63	180	1.15781	3.64825	1.6558	Up	4.63966e-17	5.62969e-16	RNF125	ring finger protein 125, E3 ubiquitin protein ligase
51444	3585	174	359	5.25201	11.9505	1.18613	Up	3.27626e-20	5.08319e-19	RNF138	ring finger protein 138, E3 ubiquitin protein ligase
255488	5036	45	87	0.966924	2.06165	1.09232	Up	2.31354e-05	8.84499e-05	RNF144B	ring finger protein 144B
165918	5365	56	104	1.12949	2.31336	1.03432	Up	9.51848e-06	3.83018e-05	RNF168	ring finger protein 168, E3 ubiquitin protein ligase
254225	7840	71	137	0.979959	2.08538	1.08952	Up	1.12048e-07	5.78102e-07	RNF169	ring finger protein 169
55599	1901	19	47	1.08153	2.9505	1.44789	Up	0.000110604	0.000379756	RNPC3	RNA-binding region (RNP1, RRM) containing 3
6091	7550	395	745	5.66129	11.7758	1.05662	Up	1.23574e-33	3.90453e-32	ROBO1	roundabout, axon guidance receptor, homolog 1 (Drosophila)
6092	8689	41	146	0.510599	2.00523	1.9735	Up	1.41057e-17	1.78408e-16	ROBO2	roundabout, axon guidance receptor, homolog 2 (Drosophila)
6093	6650	16	62	0.260354	1.11263	2.09543	Up	8.36014e-09	4.90698e-08	ROCK1	Rho-associated, coiled-coil containing protein kinase 1
9475	6401	23	74	0.388817	1.37964	1.82712	Up	8.8524e-09	5.1801e-08	ROCK2	Rho-associated, coiled-coil containing protein kinase 2
4919	5871	39	115	0.718817	2.33758	1.70132	Up	8.27368e-12	6.69434e-11	ROR1	receptor tyrosine kinase-like orphan receptor 1
79871	3112	19	72	0.660662	2.76104	2.06323	Up	7.62982e-10	5.01367e-09	RPAP2	RNA polymerase II associated protein 2
79657	3687	54	98	1.58484	3.172	1.00105	Up	2.8739e-05	0.000108342	RPAP3	RNA polymerase II associated protein 3
84154	1078	113	211	11.3429	23.3585	1.04215	Up	2.09266e-10	1.46343e-09	RPF2	ribosome production factor 2 homolog (S. cerevisiae)
6103	4718	14	38	0.321097	0.961183	1.5818	Up	0.000212062	0.000699401	RPGR	retinitis pigmentosa GTPase regulator
644128	5811	56	106	1.0428	2.17688	1.0618	Up	4.93458e-06	2.05935e-05	RPL23AP53	ribosomal protein L23a pseudogene 53
55197	4283	206	509	5.20457	14.1824	1.44625	Up	1.75114e-37	6.79844e-36	RPRD1A	regulation of nuclear pre-mRNA domain containing 1A
56475	1496	345	5	24.9547	0.398858	-5.96729	Down	2.22642e-88	3.32332e-86	RPRM	reprimo, TP53 dependent G2 arrest mediator candidate
26750	4206	21	68	0.540276	1.92939	1.83638	Up	3.20546e-08	1.76031e-07	RPS6KC1	ribosomal protein S6 kinase, 52kDa, polypeptide 1
51018	7782	141	257	1.96062	3.94114	1.0073	Up	9.07368e-12	7.31428e-11	RRP15	ribosomal RNA processing 15 homolog (S. cerevisiae)
222194	3220	23	99	0.772925	3.6691	2.24703	Up	2.36838e-14	2.35546e-13	RSBN1L	round spermatid basic protein 1-like
51773	5138	31	70	0.65288	1.62586	1.31632	Up	1.0928e-05	4.36388e-05	RSF1	remodeling and spacing factor 1
26156	5137	1060	2173	22.3286	50.4813	1.17686	Up	2.03048e-112	4.75105e-110	RSL1D1	ribosomal L1 domain containing 1
51319	1766	26	64	1.59312	4.32484	1.44079	Up	6.69102e-06	2.74864e-05	RSRC1	arginine/serine-rich coiled-coil 1
65117	2449	112	207	4.94874	10.087	1.02736	Up	4.96758e-10	3.34034e-09	RSRC2	arginine/serine-rich coiled-coil 2
219790	6659	29	65	0.471253	1.16489	1.30562	Up	2.55564e-05	9.68715e-05	RTKN2	rhotekin 2
146760	3183	55	118	1.86978	4.42411	1.24251	Up	4.53714e-08	2.43901e-07	RTN4RL1	reticulon 4 receptor-like 1
51389	1323	155	395	12.6776	35.6301	1.49082	Up	9.45362e-31	2.62323e-29	RWDD1	RWD domain containing 1
112611	1432	20	49	1.51131	4.08351	1.43401	Up	8.84882e-05	0.000309467	RWDD2A	RWD domain containing 2A
201965	2593	86	165	3.5889	7.59385	1.08129	Up	7.07206e-09	4.19646e-08	RWDD4	RWD domain containing 4
1901	3050	75	150	2.66089	5.8691	1.14123	Up	8.15214e-09	4.79139e-08	S1PR1	sphingosine-1-phosphate receptor 1
26278	15639	43	93	0.297526	0.709667	1.25413	Up	1.02363e-06	4.68273e-06	SACS	spastic ataxia of Charlevoix-Saguenay (sacsin)
27164	5550	18	114	0.35095	2.45128	2.8042	Up	1.253e-20	2.007e-19	SALL3	sal-like 3 (Drosophila)
25939	3189	280	533	9.50099	19.9459	1.06994	Up	5.28718e-25	1.11101e-23	SAMHD1	SAM domain and HD domain 1
163786	3908	23	64	0.636852	1.95437	1.61767	Up	9.36104e-07	4.30852e-06	SASS6	spindle assembly 6 homolog (C. elegans)
6304	5652	268	505	5.13096	10.6628	1.05528	Up	2.80292e-23	5.29254e-22	SATB1	SATB homeobox 1
23314	5730	314	634	5.92981	13.2043	1.15495	Up	4.27424e-33	1.32394e-31	SATB2	SATB homeobox 2
51119	1605	184	351	12.4053	26.0983	1.073	Up	4.5341e-17	5.50547e-16	SBDS	Shwachman-Bodian-Diamond syndrome
81846	7447	48	130	0.69747	2.08325	1.57864	Up	5.70112e-12	4.68954e-11	SBF2	SET binding factor 2
55206	10981	138	254	1.35989	2.7604	1.02139	Up	6.94634e-12	5.67072e-11	SBNO1	strawberry notch homolog 1 (Drosophila)
6309	7019	129	278	1.98875	4.72661	1.24895	Up	3.16214e-17	3.8942e-16	SC5D	sterol-C5-desaturase
9522	6245	93	172	1.61145	3.28682	1.02834	Up	1.4041e-08	8.0211e-08	SCAMP1	secretory carrier membrane protein 1
49855	4874	17	59	0.377424	1.4446	1.93641	Up	9.58018e-08	4.97842e-07	SCAPER	S-phase cyclin A-associated protein in the ER
23256	2233	59	118	2.8591	6.30629	1.14123	Up	3.20744e-07	1.56662e-06	SCFD1	sec1 family domain containing 1
29106	3366	10	31	0.321478	1.09908	1.7735	Up	0.000294208	0.000946879	SCG3	secretogranin III
10389	4212	221	409	5.67766	11.5882	1.02929	Up	1.9126e-18	2.59535e-17	SCML2	sex comb on midleg-like 2 (Drosophila)
55800	6081	22	69	0.391483	1.35411	1.79032	Up	4.39836e-08	2.36882e-07	SCN3B	sodium channel, voltage-gated, type III, beta subunit
79634	3071	51	131	1.79703	5.09063	1.50223	Up	2.64186e-11	2.02855e-10	SCRN3	secernin 3
80274	3885	23	58	0.640623	1.78163	1.47565	Up	1.28851e-05	5.09956e-05	SCUBE1	signal peptide, CUB domain, EGF-like 1
55681	3818	38	107	1.07699	3.34448	1.63477	Up	1.50679e-10	1.07102e-09	SCYL2	SCY1-like 2 (S. cerevisiae)
55153	3031	68	154	2.42766	6.06339	1.32055	Up	5.54264e-11	4.11892e-10	SDAD1	SDA1 domain containing 1
11196	7306	308	563	4.5618	9.19622	1.01144	Up	3.87288e-24	7.76145e-23	SEC23IP	SEC23 interacting protein
10802	6400	190	356	3.21247	6.6382	1.04711	Up	1.12876e-16	1.33684e-15	SEC24A	SEC24 family, member A (S. cerevisiae)
10427	4649	109	246	2.53707	6.31475	1.31556	Up	1.36716e-16	1.61147e-15	SEC24B	SEC24 family, member B (S. cerevisiae)
22872	4273	658	1280	16.6632	35.7485	1.10122	Up	2.26682e-60	1.91463e-58	SEC31A	SEC31 homolog A (S. cerevisiae)
7095	6541	82	196	1.35655	3.57596	1.39839	Up	1.06152e-14	1.09017e-13	SEC62	SEC62 homolog (S. cerevisiae)
9728	7190	32	72	0.4816	1.19504	1.31116	Up	8.69364e-06	3.51542e-05	SECISBP2L	SECIS binding protein 2-like
10371	5672	4	29	0.0763114	0.610158	2.99921	Up	1.637e-06	7.27906e-06	SEMA3A	sema domain, immunoglobulin domain (Ig), short basic domain, secreted, (semaphorin) 3A
10512	5189	28	100	0.583902	2.29984	1.97773	Up	1.62115e-12	1.39583e-11	SEMA3C	sema domain, immunoglobulin domain (Ig), short basic domain, secreted, (semaphorin) 3C
80031	6109	29	79	0.513681	1.54325	1.58703	Up	7.45354e-08	3.91322e-07	SEMA6D	sema domain, transmembrane domain (TM), and cytoplasmic domain, (semaphorin) 6D
29843	5147	190	382	3.99452	8.85706	1.1488	Up	2.04002e-20	3.21703e-19	SENP1	SUMO1/sentrin specific peptidase 1
26054	6645	75	155	1.22133	2.78367	1.18854	Up	1.40734e-09	8.97533e-09	SENP6	SUMO1/sentrin specific peptidase 6
151011	3256	49	104	1.62846	3.81179	1.22696	Up	3.74578e-07	1.81472e-06	SEPT10	septin 10
4735	3598	1098	2944	33.0223	97.6466	1.56413	Up	1.16363e-233	1.11935e-230	SEPT2	septin 2
989	4380	85	160	2.09996	4.3594	1.05377	Up	2.38184e-08	1.32866e-07	SEPT7	septin 7
84947	3969	32	76	0.872438	2.28514	1.38916	Up	1.77388e-06	7.85745e-06	SERAC1	serine active site containing 1
57515	3144	231	442	7.95051	16.7772	1.07738	Up	3.16438e-21	5.20829e-20	SERINC1	serine incorporator 1
56256	2028	88	235	4.69548	13.8287	1.55832	Up	4.18044e-20	6.44562e-19	SERTAD4	SERTA domain containing 4
400120	3219	12	43	0.403391	1.59415	1.98253	Up	3.95352e-06	1.67372e-05	SERTM1	serine-rich and transmembrane domain containing 1
27244	3212	216	435	7.27686	16.162	1.15122	Up	4.19024e-23	7.82675e-22	SESN1	sestrin 1
143686	9443	88	208	1.00841	2.62866	1.38224	Up	2.89548e-15	3.1082e-14	SESN3	sestrin 3
91404	10448	48	131	0.497134	1.4963	1.58969	Up	3.68396e-12	3.07411e-11	SESTD1	SEC14 and spectrin domains 1
26040	9899	67	194	0.732401	2.33879	1.67505	Up	1.49969e-18	2.05112e-17	SETBP1	SET binding protein 1
29072	8452	107	244	1.3699	3.44517	1.3305	Up	9.88824e-17	1.17593e-15	SETD2	SET domain containing 2
80854	7012	350	660	5.40122	11.2327	1.05634	Up	5.65298e-30	1.51754e-28	SETD7	SET domain containing (lysine methyltransferase) 7
23064	11016	45	105	0.442032	1.13749	1.36362	Up	2.97022e-08	1.63527e-07	SETX	senataxin
23451	4314	548	1128	13.7457	31.2039	1.18275	Up	1.04246e-59	8.59535e-58	SF3B1	splicing factor 3b, subunit 1, 155kDa
57713	8024	201	411	2.71063	6.11267	1.17317	Up	1.53113e-22	2.75588e-21	SFMBT2	Scm-like with four mbt domains 2
6423	2005	51	5	2.75246	0.297602	-3.20927	Down	6.02856e-10	4.02252e-09	SFRP2	secreted frizzled-related protein 2
8910	1784	143	279	8.67375	18.6634	1.10548	Up	1.72131e-14	1.73888e-13	SGCE	sarcoglycan, epsilon
151648	4136	75	163	1.96221	4.70314	1.26114	Up	7.64228e-11	5.59282e-10	SGOL1	shugoshin-like 1 (S. pombe)
81537	3323	119	219	3.87509	7.86492	1.0212	Up	1.93193e-10	1.3565e-09	SGPP1	sphingosine-1-phosphate phosphatase 1
54557	5453	89	215	1.76612	4.70526	1.41369	Up	3.18156e-16	3.66281e-15	SGTB	small glutamine-rich tetratricopeptide repeat (TPR)-containing, beta
10044	3165	27	62	0.923115	2.33775	1.34054	Up	2.7268e-05	0.000103066	SH2D3C	SH2 domain containing 3C
6451	2090	41	77	2.12277	4.39668	1.05047	Up	0.000115625	0.000395818	SH3BGRL	SH3 domain binding glutamic acid-rich protein like
257218	7345	34	65	0.500902	1.05609	1.07614	Up	0.000305902	0.000982689	SHPRH	SNF2 histone linker PHD RING helicase, E3 ubiquitin protein ligase
80143	5569	98	202	1.90421	4.32867	1.18473	Up	5.2993e-12	4.36732e-11	SIKE1	suppressor of IKBKE 1
221150	2927	106	236	3.91876	9.6221	1.29595	Up	1.2104e-15	1.33917e-14	SKA3	spindle and kinetochore associated complex subunit 3
8935	3984	139	305	3.77538	9.1361	1.27496	Up	2.56752e-19	3.73271e-18	SKAP2	src kinase associated phosphoprotein 2
387640	6613	120	240	1.96358	4.33105	1.14123	Up	2.92536e-13	2.68287e-12	SKIDA1	SKI/DACH domain containing 1
23517	4222	134	285	3.43441	8.05577	1.22996	Up	3.07594e-17	3.79344e-16	SKIV2L2	superkiller viralicidic activity 2-like 2 (S. cerevisiae)
9990	7754	142	281	1.98166	4.32475	1.12591	Up	5.61374e-15	5.86968e-14	SLC12A6	solute carrier family 12 (potassium/chloride transporters), member 6
26266	2908	66	184	2.45593	7.55099	1.6204	Up	6.41572e-17	7.74134e-16	SLC13A4	solute carrier family 13 (sodium/sulfate symporters), member 4
6566	4390	922	1813	22.7265	49.2849	1.11677	Up	1.18454e-86	1.72356e-84	SLC16A1	solute carrier family 16, member 1 (monocarboxylic acid transporter 1)
80704	3775	17	44	0.487301	1.39096	1.5132	Up	0.00011177	0.000383454	SLC19A3	solute carrier family 19, member 3
6505	3757	79	160	2.27537	5.08229	1.15938	Up	1.62957e-09	1.03431e-08	SLC1A1	solute carrier family 1 (neuronal/epithelial high affinity glutamate transporter, system Xag), member 1
6507	4188	184	520	4.75419	14.8176	1.64004	Up	1.04573e-45	5.52037e-44	SLC1A3	solute carrier family 1 (glial high affinity glutamate transporter), member 3
55186	4677	85	169	1.9666	4.31221	1.13272	Up	1.17181e-09	7.50368e-09	SLC25A36	solute carrier family 25 (pyrimidine nucleotide carrier ), member 36
55972	3152	26	72	0.892591	2.72601	1.61072	Up	2.11172e-07	1.05161e-06	SLC25A40	solute carrier family 25, member 40
1836	8082	71	155	0.950616	2.28872	1.26761	Up	1.88232e-10	1.32274e-09	SLC26A2	solute carrier family 26 (sulfate transporter), member 2
154091	5599	51	135	0.985656	2.87742	1.54562	Up	4.81698e-12	3.9774e-11	SLC2A12	solute carrier family 2 (facilitated glucose transporter), member 12
55032	3261	52	95	1.72551	3.47659	1.01065	Up	3.31078e-05	0.000123815	SLC35A5	solute carrier family 35, member A5
159371	2428	58	119	2.58491	5.84896	1.17807	Up	1.40322e-07	7.15029e-07	SLC35G1	solute carrier family 35, member G1
54407	4961	230	452	5.01677	10.873	1.11592	Up	7.5081e-23	1.38007e-21	SLC38A2	solute carrier family 38, member 2
57181	5386	45	184	0.90409	4.07692	2.17294	Up	1.87038e-24	3.81907e-23	SLC39A10	solute carrier family 39 (zinc transporter), member 10
25800	3637	185	449	5.5042	14.7327	1.42042	Up	2.06638e-32	6.16886e-31	SLC39A6	solute carrier family 39 (zinc transporter), member 6
204962	3894	25	70	0.69472	2.14527	1.62666	Up	2.57134e-07	1.2699e-06	SLC44A5	solute carrier family 44, member 5
6526	11579	72	176	0.672864	1.81394	1.43074	Up	9.09916e-14	8.68533e-13	SLC5A3	solute carrier family 5 (sodium/myo-inositol cotransporter), member 3
6542	7584	225	578	3.21033	9.09515	1.50238	Up	1.01625e-44	5.17541e-43	SLC7A2	solute carrier family 7 (cationic amino acid transporter, y+ system), member 2
6586	9748	28	60	0.310819	0.734541	1.24077	Up	0.000102106	0.000352535	SLIT3	slit homolog 3 (Drosophila)
9748	5629	54	137	1.03807	2.90449	1.48438	Up	1.41327e-11	1.1184e-10	SLK	STE20-like kinase
7871	4420	65	129	1.59132	3.48295	1.13009	Up	1.14044e-07	5.87701e-07	SLMAP	sarcolemma associated protein
79811	4164	93	189	2.41678	5.41666	1.16431	Up	4.73684e-11	3.54291e-10	SLTM	SAFB-like, transcription modulator
10569	3570	130	241	3.9404	8.05618	1.03175	Up	1.62385e-11	1.2763e-10	SLU7	SLU7 splicing factor homolog (S. cerevisiae)
4089	8789	160	335	1.96991	4.54868	1.20732	Up	1.84537e-19	2.724e-18	SMAD4	SMAD family member 4
4090	7096	159	422	2.42465	7.09707	1.54945	Up	1.43471e-34	4.81433e-33	SMAD5	SMAD family member 5
6594	4102	44	184	1.16071	5.35307	2.20536	Up	6.93488e-25	1.44672e-23	SMARCA1	SWI/SNF related, matrix associated, actin dependent regulator of chromatin, subfamily a, member 1
56916	5185	39	104	0.813919	2.39367	1.55627	Up	1.11763e-09	7.18326e-09	SMARCAD1	SWI/SNF-related, matrix-associated actin-dependent regulator of chromatin, subfamily a, containing DEAD/H box 1
6605	2425	625	1168	27.8891	57.4793	1.04334	Up	9.91202e-51	6.19591e-49	SMARCE1	SWI/SNF related, matrix associated, actin dependent regulator of chromatin, subfamily e, member 1
10592	6054	34	130	0.607718	2.5626	2.07614	Up	8.58178e-17	1.02478e-15	SMC2	structural maintenance of chromosomes 2
9126	4131	76	171	1.99078	4.93994	1.31116	Up	6.36596e-12	5.22153e-11	SMC3	structural maintenance of chromosomes 3
10051	5297	134	428	2.73741	9.6426	1.81661	Up	1.50346e-43	7.33309e-42	SMC4	structural maintenance of chromosomes 4
23137	5965	28	73	0.507941	1.46047	1.5237	Up	5.2329e-07	2.49333e-06	SMC5	structural maintenance of chromosomes 5
79677	5275	21	76	0.430787	1.71938	1.99684	Up	6.05086e-10	4.03119e-09	SMC6	structural maintenance of chromosomes 6
23347	8672	47	214	0.586468	2.94493	2.32811	Up	1.43722e-30	3.96264e-29	SMCHD1	structural maintenance of chromosomes flexible hinge domain containing 1
57223	4470	64	151	1.54931	4.03134	1.37964	Up	1.90129e-11	1.48493e-10	SMEK2	SMEK homolog 2, suppressor of mek1 (Dictyostelium)
64750	3866	76	184	2.12724	5.67984	1.41687	Up	3.86394e-14	3.78846e-13	SMURF2	SMAD specific E3 ubiquitin protein ligase 2
6619	3095	96	184	3.35642	7.09476	1.07983	Up	1.0103e-09	6.53959e-09	SNAPC3	small nuclear RNA activating complex, polypeptide 3, 50kDa
11017	1452	161	293	11.9984	24.0814	1.00507	Up	3.59318e-13	3.27452e-12	SNRNP27	small nuclear ribonucleoprotein 27kDa (U4/U6.U5)
154007	4173	94	206	2.4375	5.89114	1.27314	Up	1.66774e-13	1.56176e-12	SNRNP48	small nuclear ribonucleoprotein 48kDa (U11/U12)
23161	6371	17	52	0.28874	0.974039	1.75421	Up	2.91642e-06	1.2571e-05	SNX13	sorting nexin 13
57231	3505	107	216	3.3034	7.35438	1.15465	Up	2.79376e-12	2.35626e-11	SNX14	sorting nexin 14
28966	2140	75	163	3.79239	9.0898	1.26114	Up	7.64228e-11	5.59518e-10	SNX24	sorting nexin 24
58533	3080	183	462	6.42933	17.9008	1.47728	Up	3.1498e-35	1.09516e-33	SNX6	sorting nexin 6
9306	5846	18	60	0.33318	1.22482	1.8782	Up	1.35942e-07	6.94143e-07	SOCS6	suppressor of cytokine signaling 6
23255	6092	135	290	2.39795	5.68092	1.24432	Up	8.25936e-18	1.06565e-16	SOGA2	SOGA family member 2
6654	8331	68	198	0.883237	2.83628	1.68312	Up	5.06912e-19	7.18852e-18	SOS1	son of sevenless homolog 1 (Drosophila)
6655	5313	19	52	0.386972	1.168	1.59374	Up	1.25469e-05	4.97479e-05	SOS2	son of sevenless homolog 2 (Drosophila)
3431	2591	92	36	3.84225	1.65812	-1.21241	Down	8.05608e-06	3.27444e-05	SP110	SP110 nuclear body protein
6670	6359	91	207	1.54852	3.88474	1.32692	Up	2.29752e-14	2.28761e-13	SP3	Sp3 transcription factor
6671	5811	27	74	0.502781	1.51971	1.5958	Up	1.73087e-07	8.71223e-07	SP4	Sp4 transcription factor
6683	5221	51	106	1.05702	2.42288	1.19673	Up	4.9055e-07	2.3412e-06	SPAST	spastin
166378	8152	50	105	0.663699	1.53711	1.21162	Up	4.29458e-07	2.06672e-06	SPATA5	spermatogenesis associated 5
54558	5020	20	47	0.431114	1.11731	1.37389	Up	0.00020256	0.000669593	SPATA6	spermatogenesis associated 6
26010	6335	223	492	3.80911	9.26827	1.28285	Up	1.81484e-30	4.95647e-29	SPATS2L	spermatogenesis associated, serine-rich 2-like
54908	2683	70	154	2.82321	6.84984	1.27873	Up	1.62092e-10	1.14931e-09	SPDL1	spindle apparatus coiled-coil protein 1
10290	10650	72	165	0.731557	1.84891	1.33763	Up	7.1654e-12	5.83031e-11	SPEG	SPEG complex locus
80208	7817	68	154	0.941314	2.35105	1.32055	Up	5.54264e-11	4.12069e-10	SPG11	spastic paraplegia 11 (autosomal recessive)
152185	5464	15	44	0.297061	0.960998	1.69377	Up	2.76994e-05	0.000104605	SPICE1	spindle and centriole associated protein 1
56907	5444	147	328	2.9219	7.19012	1.29911	Up	3.17792e-21	5.22561e-20	SPIRE1	spire homolog 1 (Drosophila)
8405	3105	188	352	6.55182	13.5289	1.04607	Up	1.76699e-16	2.06447e-15	SPOP	speckle-type POZ protein
83932	4618	87	189	2.03859	4.88414	1.26053	Up	2.44454e-12	2.0708e-11	SPRTN	SprT-like N-terminal domain
140890	6935	69	150	1.07663	2.58122	1.26153	Up	4.29094e-10	2.90339e-09	SREK1	splicing regulatory glutamine/lysine-rich protein 1
285672	6856	42	121	0.662894	2.10618	1.66778	Up	4.7766e-12	3.94594e-11	SREK1IP1	SREK1-interacting protein 1
6729	2298	153	279	7.20455	14.4889	1.00796	Up	1.1534e-12	1.00763e-11	SRP54	signal recognition particle 54kDa
6731	3893	291	679	8.08861	20.8145	1.36362	Up	2.3767e-45	1.23581e-43	SRP72	signal recognition particle 72kDa
6733	3737	208	557	6.0229	17.7874	1.56232	Up	1.26558e-45	6.64045e-44	SRPK2	SRSF protein kinase 2
9295	2811	242	578	9.3158	24.5385	1.39729	Up	2.8603e-40	1.23506e-38	SRSF11	serine/arginine-rich splicing factor 11
6741	1719	247	653	15.5484	45.3333	1.5438	Up	2.6964e-52	1.76182e-50	SSB	Sjogren syndrome antigen B (autoantigen La)
6744	5308	92	251	1.87552	5.64317	1.58921	Up	6.02172e-22	1.03644e-20	SSFA2	sperm specific antigen 2
117178	6025	61	113	1.09557	2.23821	1.03067	Up	4.16436e-06	1.75611e-05	SSX2IP	synovial sarcoma, X breakpoint 2 interacting protein
8869	2397	50	92	2.25719	4.58037	1.02094	Up	3.8084e-05	0.000141084	ST3GAL5	ST3 beta-galactoside alpha-2,3-sialyltransferase 5
10402	3571	34	79	1.03028	2.64008	1.35755	Up	1.69396e-06	7.52269e-06	ST3GAL6	ST3 beta-galactoside alpha-2,3-sialyltransferase 6
256435	3259	31	87	1.0293	3.18578	1.62998	Up	8.48994e-09	4.9781e-08	ST6GALNAC3	ST6 (alpha-N-acetyl-neuraminyl-2,3-beta-galactosyl-1,3)-N-acetylgalactosaminide alpha-2,6-sialyltransferase 3
10735	6277	112	265	1.93077	5.03819	1.38372	Up	4.57658e-19	6.51673e-18	STAG2	stromal antigen 2
8027	3882	157	289	4.37633	8.88429	1.02154	Up	2.52e-13	2.32714e-12	STAM	signal transducing adaptor molecule (SH3 domain and ITAM motif) 1
10254	5701	20	79	0.379616	1.6537	2.12308	Up	5.10146e-11	3.79922e-10	STAM2	signal transducing adaptor molecule (SH3 domain and ITAM motif) 2
6772	4326	130	311	3.25179	8.57935	1.39963	Up	1.80992e-22	3.24419e-21	STAT1	signal transducer and activator of transcription 1, 91kDa
27067	4225	77	166	1.9721	4.6888	1.24948	Up	7.04966e-11	5.18542e-10	STAU2	staufen, RNA binding protein, homolog 2 (Drosophila)
261729	7033	69	170	1.06163	2.88462	1.4421	Up	1.72457e-13	1.61236e-12	STEAP2	STEAP family member 2, metalloreductase
6491	5019	107	244	2.30692	5.80167	1.3305	Up	9.88824e-17	1.17673e-15	STIL	SCL/TAL1 interrupting locus
9262	5324	59	141	1.19917	3.16054	1.39814	Up	5.65666e-11	4.19285e-10	STK17B	serine/threonine kinase 17b
6788	3171	24	66	0.818994	2.48387	1.60066	Up	7.67072e-07	3.5656e-06	STK3	serine/threonine kinase 3
11037	5651	13	41	0.248934	0.865843	1.79834	Up	2.48164e-05	9.43557e-05	STON1	stonin 1
85439	12957	68	132	0.567898	1.21577	1.09816	Up	1.59329e-07	8.05953e-07	STON2	stonin 2
56977	4654	31	61	0.720777	1.56417	1.11777	Up	0.000311408	0.000998894	STOX2	storkhead box 2
55437	2328	332	644	15.4319	33.0129	1.09711	Up	4.75964e-31	1.35104e-29	STRADB	STE20-related kinase adaptor beta
55342	6426	131	248	2.20595	4.60565	1.062	Up	2.60014e-12	2.19724e-11	STRBP	spermatid perinuclear RNA binding protein
6801	14110	92	218	0.705548	1.84378	1.38585	Up	5.51304e-16	6.25546e-15	STRN	striatin, calmodulin binding protein
29966	4233	96	175	2.45408	4.93367	1.00748	Up	1.84107e-08	1.03871e-07	STRN3	striatin, calmodulin binding protein 3
55014	6910	78	161	1.22147	2.78053	1.18675	Up	7.1047e-10	4.69355e-09	STX17	syntaxin 17
6814	2522	27	68	1.15847	3.21769	1.47381	Up	2.32608e-06	1.01553e-05	STXBP3	syntaxin binding protein 3
252983	6046	26	66	0.46534	1.30274	1.48519	Up	2.88444e-06	1.24363e-05	STXBP4	syntaxin binding protein 4
8801	2363	137	268	6.27368	13.5348	1.10929	Up	4.7777e-14	4.64752e-13	SUCLG2	succinate-CoA ligase, GDP-forming, beta subunit
6817	1609	677	244	45.5301	18.0973	-1.33104	Down	3.75526e-39	1.54447e-37	SULT1A1	sulfotransferase family, cytosolic, 1A, phenol-preferring, member 1
79723	3148	58	150	1.9937	5.68639	1.51207	Up	7.53574e-13	6.66401e-12	SUV39H2	suppressor of variegation 3-9 homolog 2 (Drosophila)
54823	3871	3	21	0.0838617	0.647406	2.94859	Up	5.91896e-05	0.000212937	SWT1	SWT1 RNA endoribonuclease homolog (S. cerevisiae)
23224	21882	40	92	0.197806	0.501743	1.34287	Up	2.96408e-07	1.45227e-06	SYNE2	spectrin repeat containing, nuclear envelope 2
8867	7099	89	176	1.35662	2.95867	1.12493	Up	6.62822e-10	4.39386e-09	SYNJ1	synaptojanin 1
23118	4395	194	451	4.77649	12.2461	1.3583	Up	1.6442e-30	4.51895e-29	TAB2	TGF-beta activated kinase 1/MAP3K7 binding protein 2
9014	2306	32	95	1.50161	4.91637	1.71109	Up	4.60322e-10	3.10256e-09	TAF1B	TATA box binding protein (TBP)-associated factor, RNA polymerase I, B, 63kDa
6873	5049	60	157	1.28591	3.71086	1.52896	Up	1.4025e-13	1.32267e-12	TAF2	TAF2 RNA polymerase II, TATA box binding protein (TBP)-associated factor, 150kDa
6875	4777	66	179	1.49504	4.47176	1.58065	Up	5.72884e-16	6.49606e-15	TAF4B	TAF4b RNA polymerase II, TATA box binding protein (TBP)-associated factor, 105kDa
6877	3283	64	141	2.10948	5.12541	1.28078	Up	9.11156e-10	5.93554e-09	TAF5	TAF5 RNA polymerase II, TATA box binding protein (TBP)-associated factor, 100kDa
51616	2714	153	386	6.10024	16.973	1.4763	Up	1.12742e-29	2.98034e-28	TAF9B	TAF9B RNA polymerase II, TATA box binding protein (TBP)-associated factor, 31kDa
85461	7517	189	434	2.72071	6.8901	1.34054	Up	7.27576e-29	1.85537e-27	TANC1	tetratricopeptide repeat, ankyrin repeat and coiled-coil containing 1
26115	11747	253	492	2.33055	4.99826	1.10075	Up	3.17282e-24	6.41043e-23	TANC2	tetratricopeptide repeat, ankyrin repeat and coiled-coil containing 2
10010	2089	11	34	0.569797	1.94232	1.76926	Up	0.000151059	0.000508474	TANK	TRAF family member-associated NFKB activator
57551	12096	128	285	1.14507	2.81179	1.29605	Up	1.39762e-18	1.9191e-17	TAOK1	TAO kinase 1
51347	4399	44	119	1.08234	3.2283	1.57662	Up	4.66424e-11	3.49314e-10	TAOK3	TAO kinase 3
8887	3506	57	117	1.75925	3.98249	1.17871	Up	1.76587e-07	8.88324e-07	TAX1BP1	Tax1 (human T-cell leukemia virus type I) binding protein 1
23232	5749	50	104	0.941116	2.15884	1.19781	Up	6.17616e-07	2.9139e-06	TBC1D12	TBC1 domain family, member 12
64786	5852	61	111	1.12795	2.2636	1.00491	Up	7.90938e-06	3.22162e-05	TBC1D15	TBC1 domain family, member 15
55773	3886	32	67	0.891072	2.05756	1.20732	Up	5.80742e-05	0.000209447	TBC1D23	TBC1 domain family, member 23
9882	6363	219	471	3.72433	8.83363	1.24603	Up	5.26626e-28	1.28793e-26	TBC1D4	TBC1 domain family, member 4
9779	7869	182	377	2.50275	5.71745	1.19186	Up	2.68656e-21	4.44721e-20	TBC1D5	TBC1 domain family, member 5
93627	3541	10	38	0.30559	1.28067	2.06723	Up	8.5288e-06	3.45199e-05	TBCK	TBC1 domain containing kinase
6938	4806	113	250	2.54425	6.20778	1.28684	Up	2.55322e-16	2.95317e-15	TCF12	transcription factor 12
6925	8332	81	152	1.05197	2.17708	1.04931	Up	5.92654e-08	3.15166e-07	TCF4	transcription factor 4
7003	9433	163	310	1.86984	3.92186	1.06863	Up	3.67946e-15	3.90379e-14	TEAD1	TEA domain family member 1 (SV40 transcriptional enhancer factor)
79736	1357	36	69	2.8707	6.06806	1.07983	Up	0.000190745	0.000632833	TEFM	transcription elongation factor, mitochondrial
80312	9601	55	170	0.619886	2.11306	1.76926	Up	1.22659e-17	1.55936e-16	TET1	tet methylcytosine dioxygenase 1
54790	9796	20	56	0.220926	0.682212	1.62666	Up	4.17486e-06	1.75968e-05	TET2	tet methylcytosine dioxygenase 2
55852	5105	233	452	4.93885	10.5663	1.09722	Up	2.81856e-22	4.97994e-21	TEX2	testis expressed 2
7037	5241	318	778	6.56566	17.7152	1.43197	Up	1.4185e-55	1.01493e-53	TFRC	transferrin receptor (p90, CD71)
7041	1813	116	51	6.9235	3.35701	-1.04432	Down	8.48854e-06	3.4373e-05	TGFB1I1	transforming growth factor beta 1 induced transcript 1
7049	6572	113	213	1.86057	3.86779	1.05576	Up	1.09774e-10	7.91647e-10	TGFBR3	transforming growth factor, beta receptor III
7052	3937	91	27	2.50116	0.818425	-1.61168	Down	3.7683e-08	2.04861e-07	TGM2	transglutaminase 2 (C polypeptide, protein-glutamine-gamma-glutamyltransferase)
96764	3708	43	98	1.25486	3.15404	1.32968	Up	1.51072e-07	7.66649e-07	TGS1	trimethylguanosine synthase 1
55145	2189	31	83	1.53243	4.52494	1.56207	Up	4.97688e-08	2.66465e-07	THAP1	THAP domain containing, apoptosis associated protein 1
168451	3427	52	116	1.64193	4.03947	1.29877	Up	1.99007e-08	1.11986e-07	THAP5	THAP domain containing 5
7056	4048	43	12	1.14946	0.35377	-1.70007	Down	9.67806e-05	0.000335487	THBD	thrombomodulin
9984	2133	41	113	2.07998	6.3222	1.60386	Up	8.431e-11	6.15182e-10	THOC1	THO complex 1
57187	5625	68	146	1.30813	3.0975	1.24359	Up	1.12892e-09	7.24509e-09	THOC2	THO complex 2
7068	7651	73	204	1.03245	3.18194	1.62383	Up	1.19655e-18	1.65218e-17	THRB	thyroid hormone receptor, beta
55623	4416	54	142	1.32321	3.83742	1.53609	Up	1.70815e-12	1.46564e-11	THUMPD1	THUMP domain containing 1
7072	4653	73	157	1.69768	4.02668	1.24603	Up	2.5171e-10	1.74125e-09	TIA1	TIA1 cytotoxic granule-associated RNA binding protein
200765	2448	62	135	2.7406	6.58116	1.26385	Up	3.03136e-09	1.86724e-08	TIGD1	tigger transposable element derived 1
7082	7165	343	697	5.18016	11.6091	1.16418	Up	1.16068e-36	4.29428e-35	TJP1	tight junction protein 1
9874	5751	83	224	1.56171	4.6482	1.57355	Up	1.72732e-19	2.55628e-18	TLK1	tousled-like kinase 1
57458	5867	48	131	0.885301	2.66462	1.58969	Up	3.68396e-12	3.07263e-11	TMCC3	transmembrane and coiled-coil domain family 3
255104	2989	153	40	5.539	1.59704	-1.79423	Down	1.22764e-14	1.25334e-13	TMCO4	transmembrane and coiled-coil domains 4
50999	6154	172	344	3.02438	6.67085	1.14123	Up	2.32686e-18	3.13782e-17	TMED5	transmembrane emp24 protein transport domain containing 5
23671	1814	12	44	0.715829	2.89465	2.0157	Up	2.36632e-06	1.03206e-05	TMEFF2	transmembrane protein with EGF-like and two follistatin-like domains 2
84216	2706	24	56	0.95973	2.46968	1.36362	Up	5.4072e-05	0.000195788	TMEM117	transmembrane protein 117
114908	3605	340	639	10.2056	21.1532	1.05151	Up	7.2283e-29	1.84599e-27	TMEM123	transmembrane protein 123
23505	6657	227	453	3.68989	8.12082	1.13805	Up	1.38788e-23	2.67608e-22	TMEM131	transmembrane protein 131
65084	9098	49	119	0.582795	1.56092	1.42134	Up	1.11033e-09	7.14164e-09	TMEM135	transmembrane protein 135
100507421	10558	257	563	2.63401	6.36366	1.2726	Up	3.2435e-34	1.06165e-32	TMEM178B	transmembrane protein 178B
55751	2986	58	119	2.10186	4.75595	1.17807	Up	1.40322e-07	7.14819e-07	TMEM184C	transmembrane protein 184C
100131211	3637	20	48	0.595048	1.57499	1.40427	Up	0.000134239	0.000455665	TMEM194B	transmembrane protein 194B
130612	2239	126	237	6.08951	12.6321	1.05269	Up	1.111e-11	8.86906e-11	TMEM198	transmembrane protein 198
374882	1311	901	403	74.3683	36.6845	-1.01952	Down	2.47966e-34	8.17815e-33	TMEM205	transmembrane protein 205
84928	3560	280	612	8.51086	20.5155	1.26934	Up	6.61416e-37	2.46289e-35	TMEM209	transmembrane protein 209
65062	5592	162	407	3.13483	8.68576	1.47027	Up	5.08958e-31	1.43997e-29	TMEM237	transmembrane protein 237
79161	1083	73	153	7.2939	16.8594	1.20879	Up	1.08319e-09	6.98004e-09	TMEM243	transmembrane protein 243, mitochondrial
55026	3512	50	110	1.54057	3.73782	1.27873	Up	6.69478e-08	3.53847e-07	TMEM255A	transmembrane protein 255A
54916	4278	39	77	0.986483	2.14798	1.12262	Up	4.7212e-05	0.000172572	TMEM260	transmembrane protein 260
55151	3558	108	277	3.28461	9.29082	1.50009	Up	3.15288e-22	5.54235e-21	TMEM38B	transmembrane protein 38B
148534	6921	37	74	0.578493	1.27598	1.14123	Up	5.311e-05	0.000192627	TMEM56	transmembrane protein 56
25789	1712	88	176	5.56217	12.2684	1.14123	Up	4.19102e-10	2.84022e-09	TMEM59L	transmembrane protein 59-like
7110	6895	14	39	0.219715	0.675011	1.61928	Up	0.00013478	0.000457054	TMF1	TATA element modulatory factor 1
29767	9186	49	95	0.577212	1.23418	1.09638	Up	9.11898e-06	3.68054e-05	TMOD2	tropomodulin 2 (neuronal)
160335	4855	43	87	0.958396	2.13851	1.15791	Up	9.16524e-06	3.69835e-05	TMTC2	transmembrane and tetratricopeptide repeat containing 2
160418	7203	42	113	0.630959	1.87217	1.56909	Up	1.66106e-10	1.17681e-09	TMTC3	transmembrane and tetratricopeptide repeat containing 3
7128	4753	32	65	0.72853	1.63202	1.1636	Up	0.000120525	0.000411614	TNFAIP3	tumor necrosis factor, alpha-induced protein 3
25816	2015	49	111	2.6314	6.57398	1.32094	Up	2.66074e-08	1.47473e-07	TNFAIP8	tumor necrosis factor, alpha-induced protein 8
51330	1048	435	122	44.9152	13.8925	-1.6929	Down	5.63304e-36	2.02357e-34	TNFRSF12A	tumor necrosis factor receptor superfamily, member 12A
8711	2927	28	1	1.03514	0.0407716	-4.66612	Down	2.20058e-07	1.09397e-06	TNK1	tyrosine kinase, non-receptor, 1
8658	9599	367	679	4.13719	8.44159	1.02886	Up	1.48623e-29	3.90501e-28	TNKS	tankyrase, TRF1-interacting ankyrin-related ADP-ribose polymerase
3842	8559	376	835	4.75368	11.6424	1.29227	Up	4.30866e-51	2.74281e-49	TNPO1	transportin 1
23534	4583	750	1417	17.7083	36.8978	1.05911	Up	1.209e-62	1.07353e-60	TNPO3	transportin 3
23112	18297	233	432	1.37798	2.81763	1.03193	Up	1.8015e-19	2.66152e-18	TNRC6B	trinucleotide repeat containing 6B
7150	3734	562	1074	16.2865	34.325	1.07558	Up	4.319e-49	2.53503e-47	TOP1	topoisomerase (DNA) I
7153	5753	245	930	4.60826	19.2916	2.06568	Up	1.07574e-109	2.24415e-107	TOP2A	topoisomerase (DNA) II alpha 170kDa
7155	5360	139	261	2.80618	5.81107	1.0502	Up	1.1291e-12	9.88387e-12	TOP2B	topoisomerase (DNA) II beta 180kDa
11073	5378	128	274	2.57546	6.08009	1.23926	Up	8.21308e-17	9.82788e-16	TOPBP1	topoisomerase (DNA) II binding protein 1
10210	4183	23	79	0.594984	2.25382	1.92145	Up	7.67034e-10	5.03648e-09	TOPORS	topoisomerase I binding, arginine/serine-rich, E3 ubiquitin protein ligase
27324	3123	87	207	3.01448	7.91004	1.39177	Up	2.41918e-15	2.61474e-14	TOX3	TOX high mobility group box family member 3
7172	3258	97	193	3.22171	7.06947	1.13378	Up	7.6174e-11	5.57933e-10	TPMT	thiopurine S-methyltransferase
7174	4716	112	220	2.56986	5.5671	1.11524	Up	7.00194e-12	5.70803e-11	TPP2	tripeptidyl peptidase II
7175	9727	73	133	0.8121	1.63175	1.00669	Up	9.6122e-07	4.41473e-06	TPR	translocated promoter region, nuclear basket protein
26146	4183	85	177	2.19886	5.0497	1.19945	Up	7.08618e-11	5.21007e-10	TRAF3IP1	TNF receptor-associated factor 3 interacting protein 1
66008	6527	90	179	1.49209	3.2728	1.13319	Up	3.74814e-10	2.55709e-09	TRAK2	trafficking protein, kinesin binding 2
60684	4564	69	132	1.63595	3.45151	1.0771	Up	2.47574e-07	1.22478e-06	TRAPPC11	trafficking protein particle complex 11
6399	2869	69	165	2.60246	6.86331	1.39903	Up	1.30149e-12	1.12959e-11	TRAPPC2	trafficking protein particle complex 2
22878	6283	49	156	0.843907	2.96304	1.81192	Up	8.36388e-17	1.00014e-15	TRAPPC8	trafficking protein particle complex 8
89870	2241	23	2	1.11058	0.106505	-3.38233	Down	3.00944e-05	0.000113132	TRIM15	tripartite motif containing 15
8805	4007	96	338	2.59249	10.0665	1.95715	Up	2.8813e-38	1.14426e-36	TRIM24	tripartite motif containing 24
51592	8339	137	286	1.77776	4.09291	1.20307	Up	9.44162e-17	1.12591e-15	TRIM33	tripartite motif containing 33
4591	4520	121	274	2.89676	7.23423	1.3204	Up	2.10668e-18	2.85201e-17	TRIM37	tripartite motif containing 37
286827	3886	37	80	1.0303	2.45679	1.25371	Up	5.92578e-06	2.45056e-05	TRIM59	tripartite motif containing 59
9320	6428	412	956	6.93565	17.7485	1.3556	Up	1.39582e-62	1.23309e-60	TRIP12	thyroid hormone receptor interactor 12
81627	4421	121	228	2.96163	6.15453	1.05526	Up	2.487e-11	1.91559e-10	TRMT1L	tRNA methyltransferase 1 homolog (S. cerevisiae)-like
57570	5302	71	133	1.44905	2.99359	1.04677	Up	4.2029e-07	2.02542e-06	TRMT5	tRNA methyltransferase 5 homolog (S. cerevisiae)
6738	3257	31	80	1.02993	2.93125	1.50896	Up	1.81671e-07	9.12835e-07	TROVE2	TROVE domain family, member 2
7227	9990	29	75	0.314122	0.895934	1.51207	Up	4.24238e-07	2.0433e-06	TRPS1	trichorhinophalangeal syndrome I
142940	3412	141	302	4.47173	10.5628	1.24008	Up	2.15684e-18	2.91763e-17	TRUB1	TruB pseudouridine (psi) synthase homolog 1 (E. coli)
7257	2667	133	246	5.39628	11.0076	1.02846	Up	1.13566e-11	9.05339e-11	TSNAX	translin-associated factor X
23554	2579	161	309	6.75523	14.2984	1.08178	Up	2.16568e-15	2.34955e-14	TSPAN12	tetraspanin 12
706	1116	113	41	10.9567	4.3843	-1.3214	Down	1.18679e-07	6.10134e-07	TSPO	translocator protein (18kDa)
100131187	688	98	26	15.4136	4.50988	-1.77304	Down	1.00416e-09	6.50226e-09	TSTD1	thiosulfate sulfurtransferase (rhodanese)-like domain containing 1
79809	5491	17	73	0.335014	1.58654	2.24359	Up	6.40648e-11	4.73041e-10	TTC21B	tetratricopeptide repeat domain 21B
7267	9021	121	416	1.45143	5.50325	1.92281	Up	1.17001e-45	6.15766e-44	TTC3	tetratricopeptide repeat domain 3
92104	4686	36	80	0.831315	2.03736	1.29323	Up	3.48168e-06	1.48632e-05	TTC30A	tetratricopeptide repeat domain 30A
23548	5519	39	79	0.764662	1.70823	1.15961	Up	2.33006e-05	8.90421e-05	TTC33	tetratricopeptide repeat domain 33
9652	5704	76	157	1.44178	3.28474	1.18792	Up	1.12053e-09	7.19655e-09	TTC37	tetratricopeptide repeat domain 37
7272	3019	49	123	1.7563	4.86208	1.46904	Up	2.14374e-10	1.49552e-09	TTK	TTK protein kinase
57348	1924	1	14	0.056242	0.868367	3.94859	Up	0.000255086	0.00083054	TTYH1	tweety homolog 1 (Drosophila)
55000	7115	347	652	5.2774	10.9359	1.05117	Up	2.08962e-29	5.44906e-28	TUG1	taurine upregulated 1 (non-protein coding)
286319	2477	93	5	4.06277	0.240893	-4.076	Down	1.65794e-20	2.63128e-19	TUSC1	tumor suppressor candidate 1
221830	3892	48	101	1.33455	3.09691	1.21448	Up	6.80354e-07	3.18991e-06	TWISTNB	TWIST neighbor
57045	3779	86	262	2.46256	8.2738	1.74839	Up	5.94144e-26	1.30719e-24	TWSG1	twisted gastrulation homolog 1 (Drosophila)
55787	4418	237	553	5.80481	14.9376	1.36362	Up	2.996e-37	1.15279e-35	TXLNG	taxilin gamma
127253	3539	59	127	1.804	4.28256	1.24727	Up	1.26006e-08	7.23167e-08	TYW3	tRNA-yW synthesizing protein 3 homolog (S. cerevisiae)
23350	7464	165	383	2.39209	6.12361	1.35611	Up	4.30134e-26	9.54842e-25	U2SURP	U2 snRNP-associated SURP domain containing
55236	6462	27	79	0.452129	1.45895	1.69012	Up	1.8117e-08	1.02314e-07	UBA6	ubiquitin-like modifier activating enzyme 6
7321	2680	71	141	2.86675	6.27863	1.13104	Up	2.87758e-08	1.58882e-07	UBE2D1	ubiquitin-conjugating enzyme E2D 1
7328	5174	430	1003	8.99306	23.1342	1.36314	Up	4.07442e-66	3.9634e-64	UBE2H	ubiquitin-conjugating enzyme E2H
7337	5276	194	424	3.9789	9.5905	1.26924	Up	4.53904e-26	1.00247e-24	UBE3A	ubiquitin protein ligase E3A
254048	14461	85	205	0.636043	1.69175	1.41132	Up	1.67497e-15	1.83209e-14	UBN2	ubinuclein 2
197131	7758	46	107	0.641614	1.64594	1.35914	Up	2.37872e-08	1.32735e-07	UBR1	ubiquitin protein ligase E3 component n-recognin 1
23304	7898	97	193	1.32899	2.91622	1.13378	Up	7.6174e-11	5.58169e-10	UBR2	ubiquitin protein ligase E3 component n-recognin 2
130507	7969	49	113	0.665362	1.69221	1.3467	Up	1.22047e-08	7.01374e-08	UBR3	ubiquitin protein ligase E3 component n-recognin 3 (putative)
165324	1909	72	162	4.08124	10.1272	1.31116	Up	2.2739e-11	1.75849e-10	UBXN2A	UBX domain protein 2A
137886	5088	113	208	2.40324	4.87862	1.02149	Up	5.44298e-10	3.64444e-09	UBXN2B	UBX domain protein 2B
23190	4018	106	232	2.85471	6.89062	1.27129	Up	5.41306e-15	5.67012e-14	UBXN4	UBX domain protein 4
23376	4219	21	56	0.538611	1.58401	1.55627	Up	8.3107e-06	3.36765e-05	UFL1	UFM1-specific ligase 1
100885776	2967	68	139	2.48003	5.59085	1.17271	Up	1.41634e-08	8.08302e-08	UGDH-AS1	UGDH antisense RNA 1
55757	4947	12	36	0.262485	0.868442	1.72619	Up	0.000125487	0.000427802	UGGT2	UDP-glucose glycoprotein glucosyltransferase 2
167127	2385	71	13	3.22133	0.650482	-2.30808	Down	7.66944e-10	5.0378e-09	UGT3A2	UDP glycosyltransferase 3 family, polypeptide A2
7368	2906	62	118	2.30867	4.84581	1.06968	Up	1.23699e-06	5.59227e-06	UGT8	UDP glycosyltransferase 8
23074	5195	40	85	0.833182	1.9526	1.22869	Up	4.30616e-06	1.81238e-05	UHRF1BP1L	UHRF1 binding protein 1-like
80328	1362	81	24	6.43537	2.10288	-1.61366	Down	2.09576e-07	1.04456e-06	ULBP2	UL16 binding protein 2
9706	9165	73	163	0.861898	2.12244	1.30013	Up	2.66284e-11	2.04194e-10	ULK2	unc-51-like kinase 2 (C. elegans)
23025	9847	19	87	0.208793	1.05438	2.33625	Up	2.48664e-13	2.29755e-12	UNC13A	unc-13 homolog A (C. elegans)
26019	5387	49	90	0.984271	1.99377	1.01837	Up	4.80112e-05	0.000175235	UPF2	UPF2 regulator of nonsense transcripts homolog (yeast)
65109	2404	46	99	2.07057	4.91452	1.24703	Up	5.1458e-07	2.45318e-06	UPF3B	UPF3 regulator of nonsense transcripts homolog B (yeast)
7378	1857	141	62	8.21623	3.98437	-1.04412	Down	9.00086e-07	4.15157e-06	UPP1	uridine phosphorylase 1
8615	3998	66	188	1.78635	5.61171	1.65143	Up	1.08578e-17	1.38953e-16	USO1	USO1 vesicle transport factor
219333	4503	103	191	2.47515	5.06188	1.03216	Up	2.0072e-09	1.26335e-08	USP12	ubiquitin specific peptidase 12
9958	8367	36	69	0.465584	0.984146	1.07983	Up	0.000190745	0.000632711	USP15	ubiquitin specific peptidase 15
23358	10802	165	380	1.6529	4.19817	1.34476	Up	1.37218e-25	2.95513e-24	USP24	ubiquitin specific peptidase 24
57646	4642	176	446	4.10273	11.466	1.4827	Up	3.04234e-34	9.99585e-33	USP28	ubiquitin specific peptidase 28
84669	7026	95	199	1.46312	3.38007	1.208	Up	3.58874e-12	3.00044e-11	USP32	ubiquitin specific peptidase 32
23032	4551	112	271	2.66303	7.10629	1.41603	Up	4.20402e-20	6.47045e-19	USP33	ubiquitin specific peptidase 33
9736	11326	66	148	0.630569	1.55943	1.30629	Up	1.86358e-10	1.31011e-09	USP34	ubiquitin specific peptidase 34
57695	8032	44	123	0.592781	1.82752	1.62431	Up	8.02062e-12	6.50478e-11	USP37	ubiquitin specific peptidase 37
84640	5195	77	149	1.60388	3.4228	1.09361	Up	2.83508e-08	1.56635e-07	USP38	ubiquitin specific peptidase 38
55230	5623	98	203	1.88592	4.30832	1.19186	Up	3.71726e-12	3.09742e-11	USP40	ubiquitin specific peptidase 40
85015	6388	7	30	0.118577	0.56045	2.24077	Up	3.34968e-05	0.00012508	USP45	ubiquitin specific peptidase 45
55031	7777	25	64	0.347851	0.982083	1.49737	Up	3.57328e-06	1.52168e-05	USP47	ubiquitin specific peptidase 47
84196	4465	197	390	4.77431	10.4237	1.12651	Up	3.25496e-20	5.05468e-19	USP48	ubiquitin specific peptidase 48
54532	6612	7	28	0.114559	0.505365	2.14123	Up	9.94568e-05	0.000344281	USP53	ubiquitin specific peptidase 53
9712	4739	109	224	2.48889	5.64081	1.1804	Up	4.38698e-13	3.98325e-12	USP6NL	USP6 N-terminal like
9101	5866	28	76	0.516513	1.54615	1.5818	Up	1.4162e-07	7.20585e-07	USP8	ubiquitin specific peptidase 8
8239	12401	428	1206	3.73467	11.6057	1.63578	Up	2.8127e-103	5.29368e-101	USP9X	ubiquitin specific peptidase 9, X-linked
10208	3905	18	57	0.498789	1.74194	1.8042	Up	5.8522e-07	2.76633e-06	USPL1	ubiquitin specific peptidase like 1
27340	9029	78	297	0.934804	3.92552	2.07015	Up	2.71522e-36	9.83557e-35	UTP20	UTP20, small subunit (SSU) processome component, homolog (yeast)
84294	3693	36	69	1.05485	2.22972	1.07983	Up	0.000190745	0.000632954	UTP23	UTP23, small subunit (SSU) processome component, homolog (yeast)
7402	12436	42	96	0.365455	0.921236	1.33388	Up	1.8915e-07	9.48765e-07	UTRN	utrophin
7405	5166	53	116	1.11016	2.67969	1.27129	Up	3.38922e-08	1.85475e-07	UVRAG	UV radiation resistance associated
8674	5155	45	82	0.944603	1.8983	1.00693	Up	0.000121479	0.000414792	VAMP4	vesicle-associated membrane protein 4
7409	2944	72	23	2.64643	0.932332	-1.50513	Down	3.349e-06	1.43286e-05	VAV1	vav 1 guanine nucleotide exchange factor
10451	4776	20	57	0.453139	1.42427	1.65219	Up	2.65112e-06	1.14875e-05	VAV3	vav 3 guanine nucleotide exchange factor
1462	12416	118	395	1.02841	3.79661	1.8843	Up	2.61486e-42	1.22368e-40	VCAN	versican
7424	2076	23	1	1.19885	0.0574848	-4.38233	Down	4.65466e-06	1.95194e-05	VEGFC	vascular endothelial growth factor C
55591	4653	104	214	2.41861	5.48859	1.18226	Up	1.36081e-12	1.17753e-11	VEZT	vezatin, adherens junctions transmembrane protein
157680	14100	21	54	0.161163	0.457041	1.5038	Up	1.98475e-05	7.65731e-05	VPS13B	vacuolar protein sorting 13 homolog B (yeast)
9559	2707	99	183	3.95742	8.06758	1.02757	Up	4.96196e-09	2.99256e-08	VPS26A	vacuolar protein sorting 26 homolog A (S. pombe)
27072	4894	69	150	1.52564	3.6577	1.26153	Up	4.29094e-10	2.90225e-09	VPS41	vacuolar protein sorting 41 homolog (S. cerevisiae)
51542	3994	31	66	0.839884	1.97204	1.23143	Up	5.05892e-05	0.000184062	VPS54	vacuolar protein sorting 54 homolog (S. cerevisiae)
23355	5064	51	98	1.08979	2.30947	1.08352	Up	8.04474e-06	3.27136e-05	VPS8	vacuolar protein sorting 8 homolog (S. cerevisiae)
51322	5924	400	846	7.30652	17.0426	1.22189	Up	1.56881e-47	8.7064e-46	WAC	WW domain containing adaptor with coiled-coil
10352	2835	114	207	4.35128	8.7136	1.00183	Up	1.11441e-09	7.16526e-09	WARS2	tryptophanyl tRNA synthetase 2, mitochondrial
8976	4430	235	431	5.74024	11.6106	1.01626	Up	5.52856e-19	7.80171e-18	WASL	Wiskott-Aldrich syndrome-like
57590	4607	130	263	3.05345	6.81268	1.15778	Up	1.08226e-14	1.10949e-13	WDFY1	WD repeat and FYVE domain containing 1
23001	14329	92	240	0.694764	1.99883	1.52456	Up	6.72166e-20	1.02093e-18	WDFY3	WD repeat and FYVE domain containing 3
11169	6054	27	56	0.4826	1.10389	1.1937	Up	0.00027303	0.000883978	WDHD1	WD repeat and HMG-box DNA binding protein 1
55717	4746	159	351	3.62522	8.82592	1.28368	Up	3.24524e-22	5.69892e-21	WDR11	WD repeat domain 11
57539	6957	43	85	0.668824	1.45807	1.12436	Up	1.85228e-05	7.17659e-05	WDR35	WD repeat domain 35
23160	3501	257	517	7.9434	17.623	1.14963	Up	4.2193e-27	9.81951e-26	WDR43	WD repeat domain 43
126820	3026	0	21	0.01	0.828191	6.37189	Up	1.58222e-07	8.00588e-07	WDR63	WD repeat domain 63
93594	3520	16	47	0.491862	1.59344	1.69582	Up	1.4366e-05	5.64821e-05	WDR67	WD repeat domain 67
84128	2777	94	268	3.66284	11.517	1.65273	Up	1.34741e-24	2.77413e-23	WDR75	WD repeat domain 75
112840	3680	19	50	0.558691	1.62145	1.53716	Up	3.04102e-05	0.000114244	WDR89	WD repeat domain 89
151525	1944	26	75	1.44725	4.60411	1.66961	Up	5.45374e-08	2.91006e-07	WDSUB1	WD repeat, sterile alpha motif and U-box domain containing 1
7474	6194	171	338	2.98738	6.51217	1.12426	Up	1.13428e-17	1.44839e-16	WNT5A	wingless-type MMTV integration site family, member 5A
7486	5765	37	78	0.694493	1.61464	1.21718	Up	1.24969e-05	4.95612e-05	WRN	Werner syndrome, RecQ helicase-like
80014	8822	79	174	0.969004	2.35376	1.28039	Up	1.01403e-11	8.13242e-11	WWC2	WW and C2 domain containing 2
331	8460	138	310	1.76512	4.37292	1.30883	Up	2.31956e-20	3.63797e-19	XIAP	X-linked inhibitor of apoptosis
7503	19296	3300	8518	18.506	52.6806	1.50928	Up	0	0	XIST	X inactive specific transcript (non-protein coding)
7514	4830	710	1514	15.9066	37.4075	1.23371	Up	6.74504e-85	9.34323e-83	XPO1	exportin 1 (CRM1 homolog, yeast)
64328	9902	107	226	1.1693	2.72374	1.21994	Up	8.11184e-14	7.76861e-13	XPO4	exportin 4
9213	8500	223	415	2.83891	5.82652	1.0373	Up	6.50782e-19	9.14634e-18	XPR1	xenotropic and polytropic retrovirus receptor 1
7520	3448	2289	4425	71.8363	153.153	1.09219	Up	2.45414e-201	1.77056e-198	XRCC5	X-ray repair complementing defective repair in Chinese hamster cells 5 (double-strand-break rejoining)
8089	1404	108	205	8.32381	17.4248	1.06582	Up	1.77643e-10	1.25189e-09	YEATS4	YEATS domain containing 4
81555	3463	143	282	4.46837	9.718	1.12091	Up	6.2817e-15	6.54045e-14	YIPF5	Yip1 domain family, member 5
10730	4403	391	755	9.60934	20.4634	1.09054	Up	8.87482e-36	3.15539e-34	YME1L1	YME1-like 1 (S. cerevisiae)
55432	6291	52	104	0.894436	1.97285	1.14123	Up	1.6145e-06	7.18453e-06	YOD1	YOD1 OTU deubiquinating enzyme 1 homolog (S. cerevisiae)
64848	6308	103	220	1.7669	4.16209	1.23609	Up	9.66622e-14	9.2063e-13	YTHDC2	YTH domain containing 2
253943	5156	127	246	2.66536	5.69381	1.09506	Up	8.94062e-13	7.8702e-12	YTHDF3	YTH domain family, member 3
58486	2756	30	81	1.1779	3.50741	1.57419	Up	6.09506e-08	3.23531e-07	ZBED5	zinc finger, BED-type containing 5
22890	4119	20	71	0.525417	2.05706	1.96905	Up	3.13264e-09	1.92825e-08	ZBTB1	zinc finger and BTB domain containing 1
65986	9958	86	179	0.934527	2.14517	1.19878	Up	5.64728e-11	4.19128e-10	ZBTB10	zinc finger and BTB domain containing 10
27107	5132	15	61	0.316279	1.41848	2.16508	Up	5.41018e-09	3.24817e-08	ZBTB11	zinc finger and BTB domain containing 11
7541	3695	34	75	0.995704	2.4223	1.28259	Up	8.08844e-06	3.28605e-05	ZBTB14	zinc finger and BTB domain containing 14
49854	7479	82	248	1.18641	3.9572	1.73788	Up	1.87106e-24	3.81595e-23	ZBTB21	zinc finger and BTB domain containing 21
9841	5597	112	211	2.16535	4.49891	1.05498	Up	1.37647e-10	9.8242e-10	ZBTB24	zinc finger and BTB domain containing 24
57684	1935	12	41	0.671067	2.52862	1.91382	Up	1.08873e-05	4.34965e-05	ZBTB26	zinc finger and BTB domain containing 26
10009	5324	78	160	1.58534	3.58643	1.17776	Up	1.01301e-09	6.5522e-09	ZBTB33	zinc finger and BTB domain containing 33
403341	6577	72	147	1.1846	2.66729	1.17098	Up	5.67348e-09	3.40036e-08	ZBTB34	zinc finger and BTB domain containing 34
23099	5974	44	92	0.79699	1.83782	1.20536	Up	2.46676e-06	1.07343e-05	ZBTB43	zinc finger and BTB domain containing 43
10773	4111	9	41	0.236898	1.19019	2.32886	Up	6.19726e-07	2.92306e-06	ZBTB6	zinc finger and BTB domain containing 6
9877	4795	205	402	4.62627	10.005	1.1128	Up	2.06592e-20	3.25195e-19	ZC3H11A	zinc finger CCCH-type containing 11A
85463	8807	8	38	0.0982941	0.514916	2.38916	Up	1.12407e-06	5.11383e-06	ZC3H12C	zinc finger CCCH-type containing 12C
23091	6409	92	197	1.55333	3.66823	1.23972	Up	1.65752e-12	1.42502e-11	ZC3H13	zinc finger CCCH-type containing 13
79882	4208	144	302	3.70299	8.56469	1.20971	Up	9.58474e-18	1.23298e-16	ZC3H14	zinc finger CCCH-type containing 14
55854	2149	110	244	5.53888	13.5498	1.29061	Up	4.97544e-16	5.66402e-15	ZC3H15	zinc finger CCCH-type containing 15
54819	2136	44	87	2.22904	4.8607	1.12474	Up	1.46688e-05	5.75551e-05	ZCCHC10	zinc finger, CCHC domain containing 10
23318	5864	89	330	1.64233	6.71584	2.03182	Up	3.23194e-39	1.33878e-37	ZCCHC11	zinc finger, CCHC domain containing 11
170261	2212	656	131	32.0911	7.06751	-2.1829	Down	3.23218e-74	3.61066e-72	ZCCHC12	zinc finger, CCHC domain containing 12
79670	5696	24	52	0.455939	1.08947	1.25671	Up	0.000261446	0.00084965	ZCCHC6	zinc finger, CCHC domain containing 6
84186	2701	37	77	1.48232	3.4021	1.19856	Up	1.80473e-05	7.00176e-05	ZCCHC7	zinc finger, CCHC domain containing 7
84240	1802	59	135	3.54293	8.94045	1.3354	Up	6.04174e-10	4.02821e-09	ZCCHC9	zinc finger, CCHC domain containing 9
85437	1844	161	387	9.4478	25.0455	1.4065	Up	9.11508e-28	2.20122e-26	ZCRB1	zinc finger CCHC-type and RNA binding motif 1
57683	10146	21	115	0.22397	1.35264	2.5944	Up	3.21088e-19	4.62917e-18	ZDBF2	zinc finger, DBF-type containing 2
253832	5356	106	217	2.14156	4.83503	1.17486	Up	1.23014e-12	1.06927e-11	ZDHHC20	zinc finger, DHHC-type containing 20
6935	6278	20	56	0.344726	1.0645	1.62666	Up	4.17486e-06	1.75925e-05	ZEB1	zinc finger E-box binding homeobox 1
220930	2232	40	79	1.93924	4.2239	1.12308	Up	3.735e-05	0.000138453	ZEB1-AS1	ZEB1 antisense RNA 1
9839	9243	59	149	0.690724	1.92377	1.47776	Up	2.15346e-12	1.83771e-11	ZEB2	zinc finger E-box binding homeobox 2
79752	2212	43	94	2.10353	5.07134	1.26956	Up	7.02394e-07	3.28435e-06	ZFAND1	zinc finger, AN1-type domain 1
196441	7158	27	65	0.408167	1.08368	1.40871	Up	8.11116e-06	3.29373e-05	ZFC3H1	zinc finger, C3H1-type containing
463	16064	450	925	3.03127	6.87177	1.18076	Up	3.7368e-49	2.20077e-47	ZFHX3	zinc finger homeobox 3
79776	13975	111	280	0.859482	2.39104	1.4761	Up	5.89854e-22	1.01625e-20	ZFHX4	zinc finger homeobox 4
162239	3307	36	74	1.17797	2.67041	1.18076	Up	3.28052e-05	0.000122736	ZFP1	ZFP1 zinc finger protein
64397	10487	225	485	2.32165	5.51913	1.24929	Up	6.68886e-29	1.71075e-27	ZFP106	zinc finger protein 106 homolog (mouse)
22835	4611	43	122	1.00911	3.15751	1.6457	Up	6.2117e-12	5.09984e-11	ZFP30	ZFP30 zinc finger protein
284406	2635	35	71	1.43732	3.21557	1.1617	Up	5.9483e-05	0.000213904	ZFP82	ZFP82 zinc finger protein
23414	4507	24	85	0.576221	2.25067	1.96566	Up	9.10096e-11	6.62114e-10	ZFPM2	zinc finger protein, FOG family member 2
51663	4746	394	1131	8.98326	28.4391	1.66256	Up	3.19432e-99	5.58683e-97	ZFR	zinc finger RNA binding protein
7543	7740	31	140	0.433397	2.15858	2.31632	Up	2.12256e-20	3.33807e-19	ZFX	zinc finger protein, X-linked
11244	5234	34	84	0.702928	1.91525	1.44609	Up	2.22028e-07	1.1025e-06	ZHX1	zinc fingers and homeoboxes 1
7586	5494	118	298	2.32412	6.47304	1.47776	Up	2.64808e-23	5.00562e-22	ZKSCAN1	zinc finger with KRAB and SCAN domains 1
342357	7142	132	260	1.99995	4.34444	1.1192	Up	7.54932e-14	7.26203e-13	ZKSCAN2	zinc finger with KRAB and SCAN domains 2
23660	4361	127	251	3.15125	6.8686	1.12409	Up	1.66823e-13	1.56137e-12	ZKSCAN5	zinc finger with KRAB and SCAN domains 5
7745	5362	122	260	2.46206	5.78665	1.23286	Up	6.52952e-16	7.37019e-15	ZKSCAN8	zinc finger with KRAB and SCAN domains 8
79830	4172	23	58	0.596553	1.65907	1.47565	Up	1.28851e-05	5.0984e-05	ZMYM1	zinc finger, MYM-type 1
7750	10246	53	133	0.559741	1.54909	1.46859	Up	4.01088e-11	3.02081e-10	ZMYM2	zinc finger, MYM-type 2
9202	7011	170	444	2.62382	7.55759	1.52626	Up	1.59426e-35	5.61069e-34	ZMYM4	zinc finger, MYM-type 4
94039	1458	17	47	1.2617	3.84699	1.60836	Up	2.95358e-05	0.000111152	ZNF101	zinc finger protein 101
7690	2415	54	127	2.41959	6.27577	1.37503	Up	8.326e-10	5.45046e-09	ZNF131	zinc finger protein 131
7695	3035	15	40	0.534808	1.57283	1.55627	Up	0.000171677	0.000573968	ZNF136	zinc finger protein 136
7699	3067	38	86	1.34071	3.3463	1.31957	Up	1.018e-06	4.65942e-06	ZNF140	zinc finger protein 140
7702	2955	36	68	1.31829	2.7462	1.05877	Up	0.00026777	0.000868898	ZNF143	zinc finger protein 143
7705	3880	212	490	5.91248	15.0711	1.34995	Up	1.0361e-32	3.13636e-31	ZNF146	zinc finger protein 146
7707	9573	22	53	0.24868	0.660706	1.40972	Up	5.65192e-05	0.000204179	ZNF148	zinc finger protein 148
7728	3788	23	61	0.657027	1.92176	1.54841	Up	3.53672e-06	1.5087e-05	ZNF175	zinc finger protein 175
7748	3430	20	64	0.630959	2.22672	1.8193	Up	9.905e-08	5.13335e-07	ZNF195	zinc finger protein 195
7770	3075	139	278	4.89142	10.789	1.14123	Up	3.97888e-15	4.2163e-14	ZNF227	zinc finger protein 227
7773	4132	29	77	0.759457	2.22388	1.55004	Up	1.78986e-07	9.00128e-07	ZNF230	zinc finger protein 230
10780	4600	144	269	3.38743	6.9787	1.04277	Up	6.95944e-13	6.16698e-12	ZNF234	zinc finger protein 234
7572	6311	96	316	1.64603	5.97543	1.86005	Up	1.32259e-33	4.17135e-32	ZNF24	zinc finger protein 24
58500	6382	41	79	0.695173	1.47724	1.08746	Up	5.89158e-05	0.000211996	ZNF250	zinc finger protein 250
90987	3024	55	112	1.9681	4.41994	1.16723	Up	3.99328e-07	1.92977e-06	ZNF251	zinc finger protein 251
339324	5474	46	127	0.909324	2.76872	1.60635	Up	5.44818e-12	4.48575e-11	ZNF260	zinc finger protein 260
11179	2687	14	44	0.563801	1.95418	1.79331	Up	1.28663e-05	5.09562e-05	ZNF277	zinc finger protein 277
140883	5733	40	75	0.754994	1.5612	1.04812	Up	0.000146151	0.000493487	ZNF280B	zinc finger protein 280B
55609	4695	24	58	0.553148	1.47426	1.41425	Up	2.38882e-05	9.11267e-05	ZNF280C	zinc finger protein 280C
23528	3535	65	183	1.98971	6.17792	1.63456	Up	4.98262e-17	6.03315e-16	ZNF281	zinc finger protein 281
23036	10100	6	31	0.0642829	0.366286	2.51046	Up	6.3936e-06	2.6327e-05	ZNF292	zinc finger protein 292
55900	2665	48	98	1.94899	4.38843	1.17098	Up	2.01124e-06	8.83201e-06	ZNF302	zinc finger protein 302
79692	4892	40	113	0.884788	2.75659	1.63948	Up	4.20486e-11	3.16003e-10	ZNF322	zinc finger protein 322
284695	2729	97	204	3.84622	8.92087	1.21374	Up	1.59362e-12	1.3735e-11	ZNF326	zinc finger protein 326
55422	5163	83	177	1.73957	4.09121	1.2338	Up	2.62442e-11	2.01695e-10	ZNF331	zinc finger protein 331
55713	3957	4	23	0.109385	0.693653	2.66479	Up	6.43656e-05	0.000229697	ZNF334	zinc finger protein 334
195828	3714	52	105	1.51505	3.37387	1.15504	Up	1.13654e-06	5.16107e-06	ZNF367	zinc finger protein 367
7587	7058	24	69	0.367955	1.16667	1.66479	Up	1.98334e-07	9.91957e-07	ZNF37A	zinc finger protein 37A
151126	3320	44	104	1.4341	3.73831	1.38224	Up	2.48876e-08	1.38651e-07	ZNF385B	zinc finger protein 385B
84307	2644	24	57	0.982235	2.57273	1.38916	Up	3.6023e-05	0.000133936	ZNF397	zinc finger protein 397
23090	4706	60	114	1.37964	2.8909	1.06723	Up	1.96079e-06	8.62798e-06	ZNF423	zinc finger protein 423
79088	2320	29	59	1.35262	3.0349	1.16589	Up	0.00024502	0.000800627	ZNF426	zinc finger protein 426
126070	4181	10	37	0.258813	1.05609	2.02876	Up	1.43734e-05	5.64855e-05	ZNF440	zinc finger protein 440
26036	9558	73	137	0.826459	1.71054	1.04944	Up	2.65956e-07	1.31085e-06	ZNF451	zinc finger protein 451
92283	3192	45	91	1.52551	3.40219	1.15717	Up	5.75594e-06	2.38488e-05	ZNF461	zinc finger protein 461
58499	8306	109	215	1.42004	3.08906	1.12124	Up	9.8595e-12	7.91457e-11	ZNF462	zinc finger protein 462
90333	4308	8	30	0.200946	0.831048	2.04812	Up	8.85772e-05	0.000309654	ZNF468	zinc finger protein 468
440515	3341	13	51	0.421049	1.82169	2.11322	Up	1.5588e-07	7.89894e-07	ZNF506	zinc finger protein 506
22847	7730	72	168	1.0079	2.59364	1.36362	Up	2.22248e-12	1.89381e-11	ZNF507	zinc finger protein 507
22869	5154	14	59	0.293934	1.36612	2.21652	Up	5.8392e-09	3.49122e-08	ZNF510	zinc finger protein 510
85460	6936	37	88	0.577242	1.5141	1.39121	Up	2.60796e-07	1.28725e-06	ZNF518B	zinc finger protein 518B
162655	6810	14	43	0.222457	0.753532	1.76014	Up	2.07964e-05	7.99666e-05	ZNF519	zinc finger protein 519
25925	4985	30	83	0.651211	1.98698	1.60938	Up	2.51962e-08	1.4028e-07	ZNF521	zinc finger protein 521
57711	5242	112	204	2.31199	4.64423	1.0063	Up	1.27885e-09	8.17696e-09	ZNF529	zinc finger protein 529
147947	3752	138	280	3.97999	8.90585	1.16199	Up	1.25578e-15	1.38849e-14	ZNF542	zinc finger protein 542
147694	4565	49	97	1.1615	2.53578	1.12643	Up	4.58426e-06	1.92335e-05	ZNF548	zinc finger protein 548
84924	5262	47	113	0.966524	2.56276	1.40682	Up	3.85718e-09	2.35249e-08	ZNF566	zinc finger protein 566
126231	2516	14	45	0.60212	2.13443	1.82573	Up	7.92198e-06	3.22523e-05	ZNF573	zinc finger protein 573
199704	4144	26	58	0.678921	1.67028	1.29877	Up	7.55088e-05	0.00026666	ZNF585A	zinc finger protein 585A
92285	6210	85	196	1.48113	3.76656	1.34655	Up	5.8588e-14	5.66416e-13	ZNF585B	zinc finger protein 585B
84622	4877	14	41	0.310628	1.00326	1.69143	Up	5.35152e-05	0.000194015	ZNF594	zinc finger protein 594
253639	2776	52	96	2.02698	4.12698	1.02575	Up	2.3975e-05	9.13974e-05	ZNF620	zinc finger protein 620
9831	4087	180	331	4.76577	9.66504	1.02007	Up	5.15186e-15	5.41618e-14	ZNF623	zinc finger protein 623
199692	2864	20	49	0.755653	2.04175	1.43401	Up	8.84882e-05	0.00030953	ZNF627	zinc finger protein 627
27332	6842	34	117	0.537726	2.04072	1.92413	Up	6.09534e-14	5.88627e-13	ZNF638	zinc finger protein 638
51193	3013	56	109	2.0112	4.31726	1.10206	Up	1.80113e-06	7.9639e-06	ZNF639	zinc finger protein 639
84146	5776	43	101	0.805577	2.08677	1.37318	Up	4.62812e-08	2.48638e-07	ZNF644	zinc finger protein 644
339500	8593	25	62	0.314819	0.861048	1.45157	Up	8.33128e-06	3.3752e-05	ZNF678	zinc finger protein 678
90592	2901	5	28	0.186504	1.15184	2.62666	Up	1.12442e-05	4.48601e-05	ZNF700	zinc finger protein 700
7552	4182	265	565	6.85689	16.123	1.23349	Up	9.10608e-33	2.76617e-31	ZNF711	zinc finger protein 711
148206	8808	50	171	0.614269	2.31686	1.91523	Up	1.3526e-19	2.01552e-18	ZNF714	zinc finger protein 714
7627	2141	16	49	0.808665	2.73124	1.75594	Up	5.60418e-06	2.32645e-05	ZNF75A	zinc finger protein 75a
79970	3583	39	110	1.17783	3.66375	1.63719	Up	7.9586e-11	5.81693e-10	ZNF767	zinc finger family member 767
54989	5453	67	146	1.32955	3.1952	1.26497	Up	6.73996e-10	4.4611e-09	ZNF770	zinc finger protein 770
284323	4255	40	73	1.01725	2.0474	1.00913	Up	0.000282096	0.000911626	ZNF780A	zinc finger protein 780A
163131	8664	26	58	0.324729	0.798895	1.29877	Up	7.55088e-05	0.000266606	ZNF780B	zinc finger protein 780B
163049	2495	33	75	1.43123	3.58733	1.32566	Up	4.68072e-06	1.96144e-05	ZNF791	zinc finger protein 791
390927	7136	78	193	1.18278	3.22762	1.44829	Up	3.31402e-15	3.54869e-14	ZNF793	zinc finger protein 793
168850	4242	33	72	0.8418	2.02555	1.26676	Up	1.49272e-05	5.8476e-05	ZNF800	zinc finger protein 800
374899	5056	41	88	0.87749	2.07709	1.24311	Up	2.35664e-06	1.02836e-05	ZNF829	zinc finger protein 829
342892	7721	95	175	1.33142	2.70486	1.02259	Up	1.22716e-08	7.04988e-08	ZNF850	zinc finger protein 850
221302	2226	16	43	0.777786	2.30528	1.5675	Up	8.9044e-05	0.000311097	ZUFSP	zinc finger with UFM1-specific peptidase domain
55055	3289	93	175	3.05974	6.34972	1.05328	Up	5.34308e-09	3.209e-08	ZWILCH	zwilch kinetochore protein
158586	5651	55	104	1.05318	2.19628	1.06031	Up	6.21742e-06	2.56382e-05	ZXDB	zinc finger, X-linked, duplicated B
79699	8143	178	373	2.36538	5.46644	1.20853	Up	1.59598e-21	2.67516e-20	ZYG11B	zyg-11 family member B, cell cycle regulator
26009	4344	40	76	0.996405	2.08787	1.06723	Up	0.000104541	0.00036044	ZZZ3	zinc finger, ZZ-type containing 3
