# Supplementary material for: Distinct isoforms of Nrf1 diversely regulate different subsets of its cognate target genes
Source: Sci Rep. 2019 Feb 27;9:2960. doi: 10.1038/s41598-019-39536-0 (PMC6393581; doi:10.1038/s41598-019-39536-0)
Supplement: Supplementary file 2 — Dataset 1 [file 41598_2019_39536_MOESM2_ESM.zip › supplementary-TableS4-DEGs in Nrf1a├-VS-control.xlsx]

## Sheet: DEGs in Nrf1γ-VS-control
Differentially expressed genes of Nrf1g stable express versus control cells (FDR≤0.001, |log2 Ratio(Nrf1g/control)| ≥1)
GeneID	Gene_length	control-Expression	Nrf1g-Expression	control-RPKM	Nrf1g-RPKM	log2 Ratio(Nrf1g/control)	Up-Down-Regulation(Nrf1g/control)	P-value	FDR	Symbol	Description
9619	3142	111	26	3.82281	0.929873	-2.03953	Down	3.22528e-13	9.53133e-12	ABCG1	ATP-binding cassette, sub-family G (WHITE), member 1
55331	4387	41	103	1.0113	2.63831	1.3834	Up	4.9264e-08	7.50292e-07	ACER3	alkaline ceramidase 3
84883	3256	317	147	10.5351	5.07328	-1.05422	Down	3.66834e-14	1.17191e-12	AIFM2	apoptosis-inducing factor, mitochondrion-associated, 2
55745	3110	47	95	1.63532	3.43257	1.06972	Up	1.91292e-05	0.000182126	AP5M1	adaptor-related protein complex 5, mu 1 subunit
28990	2662	40	87	1.62599	3.67255	1.17546	Up	1.02388e-05	0.000104049	ASTE1	asteroid homolog 1 (Drosophila)
22903	4857	192	401	4.27759	9.27753	1.11694	Up	7.35914e-20	3.52649e-18	BTBD3	BTB (POZ) domain containing 3
84529	2595	40	87	1.66797	3.76737	1.17546	Up	1.02388e-05	0.000103989	C15orf41	chromosome 15 open reading frame 41
79020	1844	38	79	2.22991	4.81418	1.1103	Up	5.95216e-05	0.000504654	C7orf25	chromosome 7 open reading frame 25
51531	1646	47	102	3.08982	6.96348	1.17229	Up	1.84236e-06	2.14493e-05	C9orf156	chromosome 9 open reading frame 156
57524	5695	42	89	0.798034	1.75611	1.13786	Up	1.37125e-05	0.000134847	CASKIN1	CASK interacting protein 1
124808	2147	220	440	11.0881	23.0291	1.05445	Up	7.56932e-20	3.61722e-18	CCDC43	coiled-coil domain containing 43
900	2484	536	1235	23.3496	55.8691	1.25865	Up	1.82424e-69	4.86849e-67	CCNG1	cyclin G1
1053	1550	867	195	60.5275	14.1371	-2.09811	Down	2.32854e-96	1.06298e-93	CEBPE	CCAAT/enhancer binding protein (C/EBP), epsilon
10669	1934	197	76	11.0224	4.41584	-1.31968	Down	1.01448e-12	2.82023e-11	CGREF1	cell growth regulator with EF-hand domain 1
26038	9663	24	67	0.26876	0.779146	1.53558	Up	2.0785e-06	2.39573e-05	CHD5	chromodomain helicase DNA binding protein 5
1114	2666	48	103	1.94826	4.34144	1.15599	Up	2.13514e-06	2.45449e-05	CHGB	chromogranin B (secretogranin 1)
56650	2500	91	188	3.93883	8.45034	1.10124	Up	6.8874e-10	1.38925e-08	CLDND1	claudin domain containing 1
64084	4882	55	106	1.21908	2.43986	1.00101	Up	1.88775e-05	0.000180026	CLSTN2	calsyntenin 2
1191	3012	2298	1026	82.5583	38.2779	-1.1089	Down	2.18282e-100	1.11369e-97	CLU	clusterin
171425	5779	26	60	0.48684	1.16669	1.2609	Up	0.000111119	0.000882191	CLYBL	citrate lyase beta like
25904	2829	124	245	4.74301	9.73172	1.03689	Up	1.98067e-11	4.79202e-10	CNOT10	CCR4-NOT transcription complex, subunit 10
8161	2649	190	370	7.76135	15.6955	1.01597	Up	5.07832e-16	1.84683e-14	COIL	coilin
10814	4726	33	120	0.755589	2.85328	1.91695	Up	9.58182e-14	2.94709e-12	CPLX2	complexin 2
1490	2358	45	10	2.06507	0.476554	-2.11548	Down	2.45604e-06	2.80111e-05	CTGF	connective tissue growth factor
54849	3902	865	399	23.988	11.4906	-1.06186	Down	2.2745e-36	2.70245e-34	DEF8	differentially expressed in FDCP 8 homolog (mouse)
8632	13723	54	110	0.425805	0.900741	1.08092	Up	3.4592e-06	3.84166e-05	DNAH17	dynein, axonemal, heavy chain 17
285605	4974	71	143	1.54461	3.23062	1.06457	Up	1.68842e-07	2.36393e-06	DTWD2	DTW domain containing 2
83939	3894	108	211	3.00119	6.08895	1.02066	Up	8.09844e-10	1.62221e-08	EIF2A	eukaryotic translation initiation factor 2A, 65kDa
64097	4707	26	62	0.597716	1.48014	1.30821	Up	5.26214e-05	0.00045369	EPB41L4A	erythrocyte membrane protein band 4.1 like 4A
2117	2002	52	101	2.81064	5.66909	1.01222	Up	2.5139e-05	0.000232952	ETV3	ets variant 3
5394	2834	744	1451	28.4079	57.5339	1.01812	Up	2.60024e-58	5.30663e-56	EXOSC10	exosome component 10
51011	1313	157	75	12.939	6.41878	-1.01135	Down	2.70424e-07	3.66488e-06	FAHD2A	fumarylacetoacetate hydrolase domain containing 2A
23172	3008	53	107	1.90662	3.99726	1.068	Up	5.82248e-06	6.21937e-05	FAM175B	family with sequence similarity 175, member B
26224	3572	68	163	2.05998	5.12782	1.31571	Up	3.80958e-11	8.88236e-10	FBXL3	F-box and leucine-rich repeat protein 3
254170	5149	45	113	0.945704	2.46611	1.38277	Up	1.11278e-08	1.87048e-07	FBXO33	F-box protein 33
2335	8815	928	2664	11.3918	33.96	1.57585	Up	8.63846e-207	1.49851e-203	FN1	fibronectin 1
51083	778	20	0	2.78174	0.01	-8.11984	Down	1.41214e-06	1.68592e-05	GAL	galanin/GMAP prepropeptide
2631	2019	142	300	7.61058	16.6971	1.13352	Up	1.43913e-15	5.0638e-14	GBAS	glioblastoma amplified sequence
51659	1196	1416	669	128.114	62.8566	-1.02729	Down	1.87666e-55	3.6578e-53	GINS2	GINS complex subunit 2 (Psf2 homolog)
116444	3270	11	37	0.364008	1.27148	1.80447	Up	8.34606e-05	0.000684211	GRIN3B	glutamate receptor, ionotropic, N-methyl-D-aspartate 3B
79807	4122	49	111	1.28633	3.02602	1.23415	Up	2.16748e-07	2.97463e-06	GSTCD	glutathione S-transferase, C-terminal domain containing
2950	986	481	70	52.7878	7.97769	-2.72616	Down	2.56452e-73	7.29291e-71	GSTP1	glutathione S-transferase pi 1
3038	4288	88	38	2.22072	0.99583	-1.15706	Down	1.83218e-05	0.000175112	HAS3	hyaluronan synthase 3
3227	2100	99	195	5.10131	10.4345	1.03242	Up	2.5129e-09	4.68723e-08	HOXC11	homeobox C11
3298	2697	97	188	3.89185	7.83309	1.00912	Up	9.28734e-09	1.5857e-07	HSF2	heat shock transcription factor 2
3422	2150	156	463	7.85148	24.1991	1.62391	Up	5.21248e-39	6.69784e-37	IDI1	isopentenyl-diphosphate delta isomerase 1
3459	2138	57	112	2.88491	5.88663	1.02891	Up	6.83582e-06	7.22174e-05	IFNGR1	interferon gamma receptor 1
3488	6333	519	2323	8.86795	41.2189	2.21663	Up	4.31908e-286	1.07033e-282	IGFBP5	insulin-like growth factor binding protein 5
9235	1157	48	102	4.48925	9.90656	1.14191	Up	2.99884e-06	3.36052e-05	IL32	interleukin 32
9118	3245	360	804	12.0048	27.8418	1.21365	Up	2.2148e-43	3.28377e-41	INA	internexin neuronal intermediate filament protein, alpha
54556	2221	36	75	1.75396	3.79463	1.11334	Up	8.87594e-05	0.000722868	ING3	inhibitor of growth family, member 3
83729	2453	23	70	1.0146	3.20669	1.66017	Up	2.83768e-07	3.82778e-06	INHBE	inhibin, beta E
3638	3020	827	1728	29.6322	64.2973	1.11759	Up	3.74768e-80	1.25021e-77	INSIG1	insulin induced gene 1
8660	7014	274	585	4.22718	9.3723	1.14871	Up	1.78527e-29	1.58816e-27	IRS2	insulin receptor substrate 2
84078	3008	41	88	1.47493	3.28746	1.15633	Up	1.18772e-05	0.000117801	KBTBD7	kelch repeat and BTB (POZ) domain containing 7
55425	1431	45	94	3.40282	7.3815	1.11718	Up	1.06084e-05	0.000106928	KIAA1704	KIAA1704
3872	1574	8	34	0.549985	2.42734	2.14191	Up	2.47632e-05	0.000229838	KRT17	keratin 17
3936	3808	465	1211	13.2136	35.7358	1.43534	Up	5.37692e-83	1.86547e-80	LCP1	lymphocyte cytosolic protein 1 (L-plastin)
378938	8708	139	284	1.72728	3.66485	1.08525	Up	6.52106e-14	2.02725e-12	MALAT1	metastasis associated lung adenocarcinoma transcript 1 (non-protein coding)
4135	4338	28	78	0.698448	2.02051	1.5325	Up	3.0979e-07	4.15617e-06	MAP6	microtubule-associated protein 6
79648	3773	88	204	2.52384	6.07575	1.26744	Up	6.58524e-13	1.85445e-11	MCPH1	microcephalin 1
84206	3534	60	129	1.83717	4.10185	1.15879	Up	1.04373e-07	1.51385e-06	MEX3B	mex-3 homolog B (C. elegans)
79906	1641	81	36	5.34124	2.46519	-1.11548	Down	6.61172e-05	0.000554611	MORN1	MORN repeat containing 1
10240	1344	72	148	5.79694	12.3742	1.09398	Up	5.29494e-08	8.00796e-07	MRPS31	mitochondrial ribosomal protein S31
6307	2241	170	350	8.20867	17.5502	1.09627	Up	4.72332e-17	1.85795e-15	MSMO1	methylsterol monooxygenase 1
9107	5222	32	69	0.663099	1.4848	1.16297	Up	9.95834e-05	0.000799386	MTMR6	myotubularin related protein 6
4624	5941	17	0	0.309638	0.01	-4.95251	Down	1.06811e-05	0.000107411	MYH6	myosin, heavy chain 6, cardiac muscle, alpha
4779	4891	3130	34153	69.2488	784.671	3.50223	Up	0	0	NFE2L1	nuclear factor (erythroid-derived 2)-like 1
23057	5579	30	80	0.581876	1.61135	1.46949	Up	5.0448e-07	6.56505e-06	NMNAT2	nicotinamide nucleotide adenylyltransferase 2
1728	2601	105	40	4.36832	1.72813	-1.33787	Down	1.53908e-07	2.17946e-06	NQO1	NAD(P)H dehydrogenase, quinone 1
84955	3965	27	63	0.736862	1.78547	1.27684	Up	6.3192e-05	0.000532649	NUDCD1	NudC domain containing 1
55003	1511	66	157	4.72656	11.6759	1.30468	Up	1.15064e-10	2.55245e-09	PAK1IP1	PAK1 interacting protein 1
56666	3069	207	66	7.29859	2.41659	-1.59464	Down	3.79264e-17	1.49865e-15	PANX2	pannexin 2
50855	1273	74	31	6.29026	2.73646	-1.20081	Down	5.29518e-05	0.000455858	PARD6A	par-6 partitioning defective 6 homolog alpha (C. elegans)
57526	9773	203	438	2.24768	5.03619	1.1639	Up	6.49516e-23	3.95339e-21	PCDH19	protocadherin 19
283970	4298	49	100	1.23366	2.61451	1.0836	Up	9.29592e-06	9.5531e-05	PDXDC2P	pyridoxal-dependent decarboxylase domain containing 2, pseudogene
196500	2739	28	109	1.10619	4.47189	2.01528	Up	2.23906e-13	6.71989e-12	PIANP	PILR alpha associated neural protein
5699	1019	109	45	11.5749	4.96243	-1.22188	Down	6.22922e-07	7.95131e-06	PSMB10	proteasome (prosome, macropain) subunit, beta type, 10
5693	1379	2521	1179	197.822	96.074	-1.04198	Down	1.50873e-99	7.4777e-97	PSMB5	proteasome (prosome, macropain) subunit, beta type, 5
118672	1730	46	102	2.87725	6.62537	1.20331	Up	1.11591e-06	1.35844e-05	PSTK	phosphoseryl-tRNA kinase
5777	2464	111	44	4.8747	2.00663	-1.28054	Down	1.8119e-07	2.51851e-06	PTPN6	protein tyrosine phosphatase, non-receptor type 6
56852	5739	71	147	1.33871	2.87831	1.10437	Up	4.6469e-08	7.10218e-07	RAD18	RAD18 homolog (S. cerevisiae)
153020	2269	17	48	0.810737	2.37719	1.55195	Up	5.39e-05	0.000463332	RASGEF1B	RasGEF domain family, member 1B
254225	7840	71	144	0.979959	2.06397	1.07463	Up	1.22685e-07	1.7647e-06	RNF169	ring finger protein 169
10557	1673	118	235	7.63223	15.7844	1.04832	Up	3.40108e-11	7.98356e-10	RPP38	ribonuclease P/MRP 38kDa subunit
51389	1323	155	401	12.6776	34.0597	1.42578	Up	2.38212e-28	1.99626e-26	RWDD1	RWD domain containing 1
27164	5550	18	1	0.35095	0.0202471	-4.11548	Down	5.61582e-05	0.000479182	SALL3	sal-like 3 (Drosophila)
6322	2923	315	609	11.6613	23.4123	1.00554	Up	5.74408e-25	3.96982e-23	SCML1	sex comb on midleg-like 1 (Drosophila)
5054	3207	25	3	0.843542	0.105118	-3.00445	Down	2.34986e-05	0.000219628	SERPINE1	serpin peptidase inhibitor, clade E (nexin, plasminogen activator inhibitor type 1), member 1
6450	1246	46	135	3.99489	12.1751	1.6077	Up	2.78998e-12	7.46879e-11	SH3BGR	SH3 domain binding glutamic acid-rich protein
23161	6371	17	48	0.28874	0.846623	1.55195	Up	5.39e-05	0.000463102	SNX13	sorting nexin 13
79723	3148	58	119	1.9937	4.24784	1.09129	Up	1.13662e-06	1.38171e-05	SUV39H2	suppressor of variegation 3-9 homolog 2 (Drosophila)
6879	2310	251	494	11.7578	24.031	1.03127	Up	2.3368e-21	1.26282e-19	TAF7	TAF7 RNA polymerase II, TATA box binding protein (TBP)-associated factor, 55kDa
7052	3937	91	40	2.50116	1.1417	-1.13142	Down	1.86731e-05	0.000178274	TGM2	transglutaminase 2 (C polypeptide, protein-glutamine-gamma-glutamyltransferase)
55145	2189	31	84	1.53243	4.31211	1.49257	Up	1.88822e-07	2.61204e-06	THAP1	THAP domain containing, apoptosis associated protein 1
7057	5820	36	5	0.669337	0.0965391	-2.79355	Down	8.09342e-07	1.0086e-05	THBS1	thrombospondin 1
284339	1779	70	148	4.25782	9.3485	1.13462	Up	2.09742e-08	3.36888e-07	TMEM145	transmembrane protein 145
51330	1048	435	202	44.9152	21.6594	-1.05221	Down	7.9965e-19	3.61238e-17	TNFRSF12A	tumor necrosis factor receptor superfamily, member 12A
388630	7029	46	91	0.708157	1.4548	1.03868	Up	4.43174e-05	0.000388074	TRABD2B	TraB domain containing 2B
51693	637	307	147	52.1512	25.9319	-1.00797	Down	6.85778e-13	1.92495e-11	TRAPPC2L	trafficking protein particle complex 2-like
8805	4007	96	185	2.59249	5.1881	1.00087	Up	1.5268e-08	2.51523e-07	TRIM24	tripartite motif containing 24
55757	4947	12	38	0.262485	0.863173	1.71741	Up	0.000116249	0.000917043	UGGT2	UDP-glucose glycoprotein glucosyltransferase 2
80328	1362	81	36	6.43537	2.97017	-1.11548	Down	6.61172e-05	0.000554343	ULBP2	UL16 binding protein 2
23025	9847	19	83	0.208793	0.947175	2.18156	Up	1.76951e-11	4.31119e-10	UNC13A	unc-13 homolog A (C. elegans)
27340	9029	78	161	0.934804	2.00375	1.09996	Up	1.1888e-08	1.98672e-07	UTP20	UTP20, small subunit (SSU) processome component, homolog (yeast)
10352	2835	114	223	4.35128	8.8391	1.02246	Up	2.53268e-10	5.39072e-09	WARS2	tryptophanyl tRNA synthetase 2, mitochondrial
84240	1802	59	124	3.54293	7.73256	1.126	Up	3.47774e-07	4.64779e-06	ZCCHC9	zinc finger, CCHC domain containing 9
85416	4607	196	397	4.60366	9.68342	1.07273	Up	1.57937e-18	6.90111e-17	ZIC5	Zic family member 5
7699	3067	38	84	1.34071	3.07767	1.19884	Up	1.06771e-05	0.000107433	ZNF140	zinc finger protein 140
23090	4706	60	119	1.37964	2.84152	1.04238	Up	2.76172e-06	3.11898e-05	ZNF423	zinc finger protein 423
10794	3849	13	41	0.365478	1.19699	1.71156	Up	6.41584e-05	0.00054027	ZNF460	zinc finger protein 460
199692	2864	20	66	0.755653	2.58957	1.77691	Up	1.72138e-07	2.40619e-06	ZNF627	zinc finger protein 627
79970	3583	39	92	1.17783	2.88534	1.29261	Up	1.00744e-06	1.23681e-05	ZNF767	zinc finger family member 767
