# Supplementary material for: Distinct isoforms of Nrf1 diversely regulate different subsets of its cognate target genes
Source: Sci Rep. 2019 Feb 27;9:2960. doi: 10.1038/s41598-019-39536-0 (PMC6393581; doi:10.1038/s41598-019-39536-0)
Supplement: Supplementary file 2 — Dataset 1 [file 41598_2019_39536_MOESM2_ESM.zip › supplementary-TableS5-GO terms- Nrf1a┴-VS-control.xlsx]

## Sheet: All terms in Nrf1alpha
Category	Term	Count	%	PValue	Genes	List Total	Pop Hits	Pop Total	Fold Enrichment	Bonferroni	Benjamini	FDR
GOTERM_MF_FAT	GO:0043167~ion binding	280	29.5983	3.73378e-06	UTRN, ZNF639, ITSN2, ZNF638, REST, ATP2B1, PLOD2, RNF219, PIK3C3, ZNF248, PLS1, ZNF107, ZNF43, POLK, ESCO1, OPA1, NUDT12, ZNF644, ROCK1, ROCK2, ZNF507, ZHX1, F8, UBR3, ZNF791, ZNF793, ZUFSP, UBR1, LIG4, LPCAT2, ESCO2, ZNF37A, DCLRE1C, ZFP82, BAZ1A, MTF2, ACAP2, EIF2S2, ZZZ3, RYR2, PIAS1, CHORDC1, ADD3, ZNF614, PPP2R3A, NEK1, ZNF131, ZCRB1, MYO9A, ZNF227, FBXO5, DHX57, ZC3H13, MGAT4A, ZC3H15, PTGR…	687	4241	12983	1.24769	0.00272567	0.000151622	0.00566327
GOTERM_MF_FAT	GO:0043169~cation binding	280	29.5983	9.70983e-07	UTRN, ZNF639, ITSN2, ZNF638, REST, ATP2B1, PLOD2, RNF219, PIK3C3, ZNF248, PLS1, ZNF107, ZNF43, POLK, ESCO1, OPA1, NUDT12, ZNF644, ROCK1, ROCK2, ZNF507, ZHX1, F8, UBR3, ZNF791, ZNF793, ZUFSP, UBR1, LIG4, LPCAT2, ESCO2, ZNF37A, DCLRE1C, ZFP82, BAZ1A, MTF2, ACAP2, EIF2S2, ZZZ3, RYR2, PIAS1, CHORDC1, ADD3, ZNF614, PPP2R3A, NEK1, ZNF131, ZCRB1, MYO9A, ZNF227, FBXO5, DHX57, ZC3H13, MGAT4A, ZC3H15, PTGR…	687	4179	12983	1.2662	0.000709537	4.73181e-05	0.00147278
GOTERM_MF_FAT	GO:0046872~metal ion binding	280	29.5983	3.88307e-07	UTRN, ZNF639, ITSN2, ZNF638, REST, ATP2B1, PLOD2, RNF219, PIK3C3, ZNF248, PLS1, ZNF107, ZNF43, POLK, ESCO1, OPA1, NUDT12, ZNF644, ROCK1, ROCK2, ZNF507, ZHX1, F8, UBR3, ZNF791, ZNF793, ZUFSP, UBR1, LIG4, LPCAT2, ESCO2, ZNF37A, DCLRE1C, ZFP82, BAZ1A, MTF2, ACAP2, EIF2S2, ZZZ3, RYR2, PIAS1, CHORDC1, ADD3, ZNF614, PPP2R3A, NEK1, ZNF131, ZCRB1, MYO9A, ZNF227, FBXO5, DHX57, ZC3H13, MGAT4A, ZC3H15, PTGR…	687	4140	12983	1.27813	0.000283812	2.0275e-05	0.000588985
GOTERM_MF_FAT	GO:0046914~transition metal ion binding	227	23.9958	4.9805e-13	UTRN, ZNF639, REST, ZNF638, PLOD2, RNF219, PIK3C3, ZNF248, ZNF107, ZNF43, ESCO1, POLK, NUDT12, ROCK1, ZNF644, ROCK2, ZNF507, ZHX1, F8, ZNF791, UBR3, ZNF793, ZUFSP, UBR1, ESCO2, ZNF37A, ZFP82, BAZ1A, MTF2, ACAP2, EIF2S2, ZZZ3, PIAS1, CHORDC1, ZNF614, ZNF131, ZCRB1, MYO9A, ZNF227, FBXO5, DHX57, ZC3H13, ZC3H15, PTGR2, KLF12, ZNF121, ATR, CSRP1, ZNF585A, ZNF627, ZNF585B, TAX1BP1, ZFHX4, DCP2, CDC42BP…	687	2785	12983	1.54035	3.64072e-10	1.21357e-10	7.5544e-10
GOTERM_CC_FAT	GO:0043228~non-membrane-bounded organelle	225	23.7844	1.97577e-28	XRCC4, DYNC2LI1, UTRN, STRN, REST, CD2AP, HOOK3, WDR75, INTS6, DYNC2H1, STAG2, KRR1, MRPL50, KIF5B, ROCK1, ROCK2, MYH6, LIG4, PCM1, BAZ1A, CEP350, RFC1, LCA5, RARS, ADD3, SDAD1, DNAH14, NOC3L, AHCTF1, MYEF2, AKAP11, MYBL1, MYO9A, VRK1, FRG1, CEP170, STX17, BRIX1, FBXO5, WDHD1, KIF3A, PTGR2, NUF2, PTPN13, ALMS1, NDC80, ATR, RPF2, CDC27, ATM, FXR1, CSPP1, SYNE2, MCPH1, TMOD2, UTP20, RBPJ, MAP9, UTP…	558	2596	12782	1.98537	8.95026e-26	8.95026e-26	2.80569e-25
GOTERM_CC_FAT	GO:0043232~intracellular non-membrane-bounded organelle	225	23.7844	1.97577e-28	XRCC4, DYNC2LI1, UTRN, STRN, REST, CD2AP, HOOK3, WDR75, INTS6, DYNC2H1, STAG2, KRR1, MRPL50, KIF5B, ROCK1, ROCK2, MYH6, LIG4, PCM1, BAZ1A, CEP350, RFC1, LCA5, RARS, ADD3, SDAD1, DNAH14, NOC3L, AHCTF1, MYEF2, AKAP11, MYBL1, MYO9A, VRK1, FRG1, CEP170, STX17, BRIX1, FBXO5, WDHD1, KIF3A, PTGR2, NUF2, PTPN13, ALMS1, NDC80, ATR, RPF2, CDC27, ATM, FXR1, CSPP1, SYNE2, MCPH1, TMOD2, UTP20, RBPJ, MAP9, UTP…	558	2596	12782	1.98537	8.95026e-26	8.95026e-26	2.80569e-25
GOTERM_BP_FAT	GO:0045449~regulation of transcription	213	22.5159	1.32548e-11	NAA15, ZNF639, BBX, NAA16, MED23, REST, WWP1, ZNF248, ZNF107, CCAR1, ZNF43, ZNF644, ZNF507, ZHX1, ZNF791, ZNF793, MED13, ZNF37A, ZFP82, BAZ1A, RFC1, ASCC3, PARP14, ZZZ3, VGLL3, PIAS1, IRAK1BP1, ZNF614, ZNF131, TAF9B, MYBL1, ZNF227, LEO1, KLF12, ZNF121, SMAD5, ZNF585A, ZNF627, ZNF585B, ABCG1, ZFHX4, DMTF1, TGFBR3, RAD54B, RBPJ, CCNT2, TAF1B, COPS2, ZNF292, ZBTB33, ELF1, ELF2, ZNF518B, CCNT1, ZEB1,…	725	2601	13528	1.52804	3.33622e-08	2.56632e-09	2.34007e-08
GOTERM_MF_FAT	GO:0003677~DNA binding	213	22.5159	8.76489e-18	XRCC4, ZNF639, BBX, REST, ZNF638, ZNF248, ZNF107, LUC7L3, ZNF43, ESCO1, POLK, ZNF644, ZNF507, ZHX1, ZNF791, ZNF793, LIG4, TOX3, ESCO2, ZNF37A, ZFP82, RFC1, MTF2, ZZZ3, PIAS1, ZNF614, TAF9B, ZNF131, AHCTF1, MYEF2, MYBL1, ZNF227, WDHD1, KLF12, ZNF121, SMAD5, ATR, ZNF627, ATM, ZFHX4, DMTF1, RAD54B, RBPJ, TAF1B, CLSPN, ZNF292, ZBTB33, ELF1, ELF2, ZNF518B, CCNT1, ZEB1, ZNF518A, ZNF678, ZNF148, HSF2, Z…	687	2331	12983	1.72685	6.40714e-15	6.40714e-15	1.32947e-14
GOTERM_MF_FAT	GO:0008270~zinc ion binding	211	22.3044	1.49484e-17	UTRN, ZNF639, REST, ZNF638, RNF219, ZNF248, ZNF107, ZNF43, ESCO1, POLK, ROCK1, ZNF644, ROCK2, ZNF507, ZHX1, ZNF791, UBR3, ZNF793, ZUFSP, UBR1, ESCO2, ZNF37A, ZFP82, BAZ1A, MTF2, ACAP2, EIF2S2, ZZZ3, PIAS1, CHORDC1, ZNF614, ZNF131, ZCRB1, MYO9A, ZNF227, FBXO5, DHX57, ZC3H13, ZC3H15, PTGR2, KLF12, ZNF121, CSRP1, ZNF585A, ZNF627, ZNF585B, TAX1BP1, ZFHX4, CDC42BPA, ZNF292, ZBTB33, ZNF518B, ZEB1, ZNF5…	687	2311	12983	1.72544	1.09273e-14	5.46363e-15	2.26738e-14
GOTERM_BP_FAT	GO:0006350~transcription	191	20.1903	1.6288e-14	ZNF451, BBX, ZNF639, NAA15, MED23, REST, ZNF829, PNN, ESF1, ZNF184, ZNF181, MLL5, CASP8AP2, MIER1, ZNF248, ZNF302, MIER3, PSIP1, ZNF107, TGS1, ZNF180, CCAR1, ZNF43, ZNF644, ZNF507, GABPA, RBL1, ZHX1, ZNF189, ZNF791, FOXN2, MED13, ZNF793, ZNF37A, ZFP82, ZNF195, HIF1A, BAZ1A, RFC1, TRIM33, ASCC3, PARP14, ZZZ3, MGA, NFE2L1, DNTTIP2, VGLL3, TFAP2C, PIAS1, NFE2L2, SMARCA1, LRPPRC, IRAK1BP1, ZNF614, ZN…	725	2101	13528	1.6963	4.10781e-11	8.21565e-12	2.88103e-11
GOTERM_MF_FAT	GO:0000166~nucleotide binding	171	18.0761	2.17609e-07	FASTKD2, PRPF4B, TBK1, IDE, EIF5B, TTK, SETX, ATP2B1, DDX18, PIK3C3, RAB23, DYNC2H1, DHX36, DDX21, GNL2, MAGI3, OPA1, MYO6, ROCK1, KIF5B, ROCK2, RPS6KC1, MYH6, LIG4, CDKL2, STK3, PNPLA8, MAP4K5, MAPK6, DHX29, RFC1, SCYL2, ASCC3, RARS, ROR1, SMARCA1, EIF2AK2, SEPT7, BLM, DNAH14, NEK1, OAS3, ZCRB1, MYEF2, UBA6, MTIF2, MYO9A, RIOK2, VRK1, DDX46, SKIL, SLC30A9, HELLS, ERCC6L, DHX57, KIF3A, SMCHD1, SH…	687	2245	12983	1.43945	0.000159059	1.22362e-05	0.00033007
GOTERM_CC_FAT	GO:0031974~membrane-enclosed lumen	162	17.1247	1.62249e-19	IDE, NAA15, NAA16, MED23, ZNF638, CD2AP, IQGAP1, SETX, PNN, ESF1, WDR75, INTS8, MLL5, INTS6, DDX21, GNL2, TGS1, LUC7L3, KRR1, OPA1, MYO6, USP1, GABPA, RBL1, ANAPC4, F8, TOPBP1, MYH6, MED13, HIF1A, RFC1, RARS, SLU7, PIAS1, UGGT2, LRPPRC, SDAD1, BLM, TAF9B, NOC3L, ZCRB1, MYEF2, AHCTF1, MYBL1, VRK1, MUT, DDX46, ZNF326, FRG1, EIF3E, STX17, BRIX1, NPM1, LEO1, FBXO5, MBNL3, WDHD1, PRPF40A, TAF2, ZMYM2,…	558	1856	12782	1.99941	7.34989e-17	1.46998e-17	2.30401e-16
GOTERM_CC_FAT	GO:0043233~organelle lumen	161	17.019	5.82531e-20	IDE, NAA15, NAA16, MED23, ZNF638, CD2AP, IQGAP1, SETX, PNN, ESF1, WDR75, INTS8, MLL5, INTS6, DDX21, GNL2, TGS1, LUC7L3, KRR1, MYO6, USP1, GABPA, RBL1, ANAPC4, F8, TOPBP1, MYH6, MED13, HIF1A, RFC1, RARS, SLU7, PIAS1, UGGT2, LRPPRC, SDAD1, BLM, TAF9B, NOC3L, ZCRB1, MYEF2, AHCTF1, MYBL1, VRK1, MUT, DDX46, ZNF326, FRG1, EIF3E, STX17, BRIX1, NPM1, LEO1, FBXO5, MBNL3, WDHD1, PRPF40A, TAF2, ZMYM2, PTGR2…	558	1820	12782	2.02637	2.63887e-17	8.79622e-18	8.2722e-17
GOTERM_CC_FAT	GO:0070013~intracellular organelle lumen	158	16.7019	1.02721e-19	IDE, NAA15, NAA16, MED23, ZNF638, CD2AP, IQGAP1, SETX, PNN, ESF1, WDR75, INTS8, MLL5, INTS6, DDX21, GNL2, TGS1, LUC7L3, KRR1, MYO6, USP1, GABPA, RBL1, ANAPC4, TOPBP1, MYH6, MED13, HIF1A, RFC1, RARS, SLU7, PIAS1, UGGT2, LRPPRC, SDAD1, BLM, TAF9B, NOC3L, ZCRB1, MYEF2, AHCTF1, MYBL1, VRK1, MUT, DDX46, ZNF326, FRG1, EIF3E, STX17, BRIX1, NPM1, LEO1, FBXO5, MBNL3, WDHD1, PRPF40A, TAF2, ZMYM2, PTGR2, TA…	558	1779	12782	2.03444	4.65327e-17	1.16332e-17	1.45869e-16
GOTERM_MF_FAT	GO:0017076~purine nucleotide binding	153	16.1734	7.12303e-08	FASTKD2, PRPF4B, TBK1, IDE, EIF5B, TTK, SETX, ATP2B1, DDX18, PIK3C3, RAB23, DYNC2H1, DHX36, DDX21, GNL2, MAGI3, OPA1, MYO6, ROCK1, KIF5B, ROCK2, RPS6KC1, LIG4, MYH6, CDKL2, STK3, PNPLA8, MAP4K5, MAPK6, DHX29, RFC1, SCYL2, ASCC3, RARS, ROR1, SMARCA1, EIF2AK2, SEPT7, BLM, DNAH14, NEK1, OAS3, UBA6, MTIF2, RIOK2, MYO9A, VRK1, DDX46, HELLS, ERCC6L, DHX57, KIF3A, SMCHD1, SHPRH, NIN, TAOK1, MYO1B, TAOK3…	687	1918	12983	1.50751	5.2068e-05	4.3391e-06	0.000108043
GOTERM_MF_FAT	GO:0032553~ribonucleotide binding	153	16.1734	3.72955e-09	FASTKD2, PRPF4B, TBK1, IDE, EIF5B, TTK, SETX, ATP2B1, DDX18, PIK3C3, RAB23, DYNC2H1, DHX36, DDX21, GNL2, MAGI3, OPA1, MYO6, ROCK1, KIF5B, ROCK2, RPS6KC1, LIG4, MYH6, CDKL2, STK3, PNPLA8, MAP4K5, MAPK6, DHX29, RFC1, SCYL2, ASCC3, RARS, ROR1, SMARCA1, EIF2AK2, SEPT7, BLM, DNAH14, NEK1, OAS3, UBA6, MTIF2, RIOK2, MYO9A, VRK1, DDX46, HELLS, ERCC6L, DHX57, KIF3A, SMCHD1, SHPRH, NIN, TAOK1, MYO1B, TAOK3…	687	1836	12983	1.57484	2.7263e-06	2.7263e-07	5.65702e-06
GOTERM_MF_FAT	GO:0032555~purine ribonucleotide binding	153	16.1734	3.72955e-09	FASTKD2, PRPF4B, TBK1, IDE, EIF5B, TTK, SETX, ATP2B1, DDX18, PIK3C3, RAB23, DYNC2H1, DHX36, DDX21, GNL2, MAGI3, OPA1, MYO6, ROCK1, KIF5B, ROCK2, RPS6KC1, LIG4, MYH6, CDKL2, STK3, PNPLA8, MAP4K5, MAPK6, DHX29, RFC1, SCYL2, ASCC3, RARS, ROR1, SMARCA1, EIF2AK2, SEPT7, BLM, DNAH14, NEK1, OAS3, UBA6, MTIF2, RIOK2, MYO9A, VRK1, DDX46, HELLS, ERCC6L, DHX57, KIF3A, SMCHD1, SHPRH, NIN, TAOK1, MYO1B, TAOK3…	687	1836	12983	1.57484	2.7263e-06	2.7263e-07	5.65702e-06
GOTERM_CC_FAT	GO:0031981~nuclear lumen	151	15.9619	1.26407e-25	NAA15, NAA16, MED23, ZNF638, CD2AP, IQGAP1, SETX, PNN, ESF1, WDR75, INTS8, MLL5, INTS6, DDX21, TGS1, GNL2, LUC7L3, KRR1, MYO6, USP1, GABPA, RBL1, ANAPC4, TOPBP1, MYH6, MED13, HIF1A, RFC1, RARS, SLU7, PIAS1, LRPPRC, SDAD1, BLM, TAF9B, NOC3L, ZCRB1, MYEF2, AHCTF1, MYBL1, VRK1, DDX46, ZNF326, FRG1, EIF3E, STX17, BRIX1, NPM1, LEO1, FBXO5, MBNL3, WDHD1, PRPF40A, TAF2, ZMYM2, PTGR2, TAF5, SMAD5, MPHOSP…	558	1450	12782	2.38547	5.72624e-23	2.86312e-23	1.79503e-22
GOTERM_MF_FAT	GO:0001882~nucleoside binding	141	14.9049	8.08167e-10	FASTKD2, PRPF4B, TBK1, IDE, TTK, SETX, ATP2B1, DDX18, PIK3C3, DYNC2H1, DDX21, DHX36, MAGI3, MYO6, ROCK1, KIF5B, ROCK2, RPS6KC1, LIG4, MYH6, CDKL2, STK3, PNPLA8, MAP4K5, MAPK6, DHX29, RFC1, ASCC3, SCYL2, RARS, ROR1, EIF2AK2, SMARCA1, BLM, DNAH14, NEK1, OAS3, UBA6, RIOK2, MYO9A, VRK1, DDX46, HELLS, ERCC6L, DHX57, KIF3A, SMCHD1, SHPRH, NIN, TAOK1, MYO1B, TAOK3, ATP11B, SACS, EPRS, ATAD2, BRIP1, ABCB…	687	1612	12983	1.653	5.9077e-07	7.38463e-08	1.22583e-06
GOTERM_MF_FAT	GO:0001883~purine nucleoside binding	140	14.7992	9.29504e-10	PRPF4B, FASTKD2, TBK1, IDE, TTK, SETX, ATP2B1, DDX18, PIK3C3, DYNC2H1, DDX21, DHX36, MAGI3, MYO6, ROCK1, KIF5B, ROCK2, RPS6KC1, LIG4, MYH6, CDKL2, STK3, PNPLA8, MAP4K5, MAPK6, DHX29, RFC1, ASCC3, SCYL2, RARS, ROR1, EIF2AK2, SMARCA1, BLM, DNAH14, NEK1, OAS3, UBA6, RIOK2, MYO9A, VRK1, DDX46, HELLS, ERCC6L, DHX57, KIF3A, SMCHD1, SHPRH, NIN, TAOK1, MYO1B, TAOK3, ATP11B, SACS, EPRS, ATAD2, BRIP1, ABCB…	687	1601	12983	1.65255	6.79467e-07	7.54964e-08	1.40988e-06
GOTERM_MF_FAT	GO:0030554~adenyl nucleotide binding	139	14.6934	6.456e-10	PRPF4B, FASTKD2, TBK1, IDE, TTK, SETX, ATP2B1, DDX18, PIK3C3, DYNC2H1, DDX21, DHX36, MAGI3, MYO6, ROCK1, KIF5B, ROCK2, RPS6KC1, LIG4, MYH6, CDKL2, STK3, PNPLA8, MAP4K5, MAPK6, DHX29, RFC1, ASCC3, SCYL2, RARS, ROR1, EIF2AK2, SMARCA1, BLM, DNAH14, NEK1, OAS3, UBA6, RIOK2, MYO9A, VRK1, DDX46, HELLS, ERCC6L, DHX57, KIF3A, SMCHD1, SHPRH, NIN, TAOK1, MYO1B, TAOK3, ATP11B, SACS, EPRS, ATAD2, BRIP1, ABCB…	687	1577	12983	1.66572	4.71933e-07	6.74191e-08	9.79251e-07
GOTERM_MF_FAT	GO:0032559~adenyl ribonucleotide binding	139	14.6934	1.66599e-11	PRPF4B, FASTKD2, TBK1, IDE, TTK, SETX, ATP2B1, DDX18, PIK3C3, DYNC2H1, DDX21, DHX36, MAGI3, MYO6, ROCK1, KIF5B, ROCK2, RPS6KC1, LIG4, MYH6, CDKL2, STK3, PNPLA8, MAP4K5, MAPK6, DHX29, RFC1, ASCC3, SCYL2, RARS, ROR1, EIF2AK2, SMARCA1, BLM, DNAH14, NEK1, OAS3, UBA6, RIOK2, MYO9A, VRK1, DDX46, HELLS, ERCC6L, DHX57, KIF3A, SMCHD1, SHPRH, NIN, TAOK1, MYO1B, TAOK3, ATP11B, SACS, EPRS, ATAD2, BRIP1, ABCB…	687	1497	12983	1.75473	1.21784e-08	2.43568e-09	2.52699e-08
GOTERM_MF_FAT	GO:0005524~ATP binding	139	14.6934	6.2498e-12	PRPF4B, FASTKD2, TBK1, IDE, TTK, SETX, ATP2B1, DDX18, PIK3C3, DYNC2H1, DDX21, DHX36, MAGI3, MYO6, ROCK1, KIF5B, ROCK2, RPS6KC1, LIG4, MYH6, CDKL2, STK3, PNPLA8, MAP4K5, MAPK6, DHX29, RFC1, ASCC3, SCYL2, RARS, ROR1, EIF2AK2, SMARCA1, BLM, DNAH14, NEK1, OAS3, UBA6, RIOK2, MYO9A, VRK1, DDX46, HELLS, ERCC6L, DHX57, KIF3A, SMCHD1, SHPRH, NIN, TAOK1, MYO1B, TAOK3, ATP11B, SACS, EPRS, ATAD2, BRIP1, ABCB…	687	1477	12983	1.77849	4.56859e-09	1.14215e-09	9.47972e-09
GOTERM_BP_FAT	GO:0051252~regulation of RNA metabolic process	129	13.6364	0.000480519	ZNF639, NAA15, NAA16, MED23, REST, ZNF829, ZNF184, MLL5, ZNF181, ZNF248, ZNF302, ZNF180, ZNF43, MYO6, GABPA, RBL1, ZHX1, ZNF791, FOXN2, ZNF189, MED13, ZNF793, ZNF37A, ZFP82, ZNF195, HIF1A, MGA, NFE2L1, TFAP2C, NFE2L2, PIAS1, SMARCA1, ZNF614, ZNF131, TAF9B, ONECUT2, MYBL1, LIN28B, ATF2, ZNF227, HOXA6, NPM1, SKIL, ZNF420, HELLS, TAF2, KLF12, RFX7, SMAD5, BRCA2, BRIP1, ZNF585A, ZNF627, BRCA1, ZNF585…	725	1813	13528	1.32766	0.70173	0.0277418	0.844952
GOTERM_BP_FAT	GO:0006355~regulation of transcription, DNA-dependent	126	13.3192	0.000608717	ZNF639, NAA15, NAA16, MED23, REST, ZNF829, ZNF184, MLL5, ZNF181, ZNF248, ZNF302, ZNF180, ZNF43, MYO6, GABPA, RBL1, ZHX1, ZNF791, FOXN2, ZNF189, MED13, ZNF793, ZNF37A, ZFP82, ZNF195, HIF1A, MGA, NFE2L1, TFAP2C, NFE2L2, PIAS1, SMARCA1, ZNF614, ZNF131, ONECUT2, TAF9B, MYBL1, LIN28B, ATF2, ZNF227, HOXA6, SKIL, ZNF420, HELLS, TAF2, KLF12, RFX7, SMAD5, BRCA2, BRIP1, ZNF585A, ZNF627, BRCA1, ZNF585B, FOX…	725	1773	13528	1.32604	0.784028	0.0327686	1.06924
GOTERM_CC_FAT	GO:0005856~cytoskeleton	108	11.4165	1.33133e-09	UTRN, DYNC2LI1, KNTC1, STRN, TTK, IQGAP2, CD2AP, IQGAP1, HOOK3, PNN, ANK3, INTS6, DYNC2H1, STAG2, ASPM, MYO6, KIF5B, ROCK1, ROCK2, RAI14, TOPBP1, MYH6, PCM1, CEP350, LCA5, FNBP1L, CLIP1, SEPT7, ADD3, DST, LRPPRC, DNAH14, ANLN, AKAP11, MYO9A, CEP170, NPM1, FBXO5, MNS1, SLC30A9, FGD6, CKAP2, KIF3A, NIN, TAF5, MYO1B, SMEK2, PTPN13, BRCA2, ALMS1, CDC27, BRCA1, ATM, CSPP1, PLK4, NEDD1, UACA, SYNE2, MA…	558	1381	12782	1.79141	6.0309e-07	4.30779e-08	1.89054e-06
GOTERM_BP_FAT	GO:0007049~cell cycle	104	10.9937	1.84123e-18	KNTC1, TTK, CD2AP, MLL5, CUL5, CASP8AP2, DNAJC2, STAG2, ASPM, CCAR1, ESCO1, SGOL2, RBL1, ANAPC4, SGOL1, LIG4, ESCO2, DCLRE1A, MAPK6, CLIP1, SEPT7, DST, BLM, NEK1, ANLN, CCNG1, SESN3, NIPBL, NPM1, FBXO5, MNS1, HELLS, ERCC6L, CKAP2, TAF2, NUF2, BRCA2, NDC80, ATR, SUGT1, CDC27, BRCA1, ATM, SUV39H2, NEDD1, PSMC6, DMTF1, RAD54B, MAP9, UTP14C, GAS2L3, KIF23, CCNT2, CLSPN, NBN, CDC14A, CCNT1, CCNE2, CGR…	725	776	13528	2.50073	4.63438e-15	4.63438e-15	3.25063e-15
GOTERM_MF_FAT	GO:0030528~transcription regulator activity	97	10.2537	0.0308866	ZNF639, MED23, REST, MLL5, CASP8AP2, ZHX1, GABPA, FOXN2, ZNF189, MED13, ZNF37A, HIF1A, RFC1, MGA, VGLL3, NFE2L1, NFE2L2, PIAS1, TFAP2C, SMARCA1, ONECUT2, TAF9B, ZNF131, MYEF2, MYBL1, ATF2, HOXA6, NPM1, SKIL, SLC30A9, KLF12, TAF5, SMAD5, BRCA2, ATAD2, KIAA2018, VAV1, BRCA1, FOXP2, ZFHX4, DMTF1, GTF2F2, HIVEP1, RBPJ, TAF1B, COPS2, ELF1, ELF2, RSF1, DEK, ZEB1, RLIM, TMF1, ZNF148, HSF2, USP16, ZNF281…	687	1512	12983	1.21238	1	0.336043	37.8661
GOTERM_CC_FAT	GO:0005654~nucleoplasm	93	9.83087	1.59136e-15	TAF1B, KIF23, CCNT2, CLSPN, NBN, CRNKL1, CCNT1, NAA15, NAA16, MED23, ZEB1, ZNF638, RLIM, WBP4, SETX, PNN, CCNE2, ESF1, INTS8, CASP3, MLL5, INTS6, TGS1, TPR, TOP2B, TOP2A, LUC7L3, MYO6, USP1, RBL1, ANAPC4, TOPBP1, RB1, TOPORS, MED13, CDC5L, NRIP1, HIF1A, RFC1, LARP7, SLU7, MDM2, PIAS1, LRPPRC, CLOCK, THOC1, ING3, BLM, LIN9, NOC3L, TAF9B, POLA1, AHCTF1, ZCRB1, CDC73, POT1, CIR1, DDX46, MORC3, FRG1,…	558	882	12782	2.41534	7.04103e-13	1.00586e-13	2.20934e-12
GOTERM_CC_FAT	GO:0005829~cytosol	89	9.40803	3.80759e-05	XRCC4, ENOX2, TBK1, IDE, PPIP5K2, NBEA, CCNE2, CUL5, CASP3, PLCB4, AASDHPPT, PEX1, COPB1, HMOX1, GAB1, PIK3C3, PSIP1, RANBP2, PLCB1, TOP2B, FNDC3A, CLINT1, CHUK, DLG1, HSP90AA1, MYO6, CCDC88A, ROCK1, ROCK2, PIK3C2A, ANAPC4, STXBP3, UBR1, OSTM1, CDO1, PCM1, ECT2, TARS, RARS, NUCB2, EIF2S2, USO1, MDM2, NFE2L2, VPS26A, LCP1, XIAP, UBE3A, STAM2, EEA1, AKAP9, NR3C1, ATF2, CHMP2B, EIF3A, CEP57, MAP3K2,…	558	1330	12782	1.53286	0.0171008	0.000663192	0.0540559
GOTERM_CC_FAT	GO:0044430~cytoskeletal part	81	8.56237	6.97176e-09	KIF23, CDC14A, UTRN, DYNC2LI1, KNTC1, STRN, TTK, CD2AP, IQGAP1, HOOK3, PNN, DYNC2H1, DLG4, TOP2A, ASPM, DLG1, KIF14, MYO6, KIF11, KIF5B, ROCK1, ROCK2, KIF15, TOPBP1, RB1, MYH6, PCM1, PJA2, SASS6, RIF1, CEP350, LCA5, CLIP1, SEPT7, LCP1, MYO5A, HAUS6, CEP120, DNAH14, ANLN, AKAP9, AKAP11, CEP55, MYO9A, MYOM2, CEP57, SOS1, CEP170, NPM1, BUB1, FBXO5, MNS1, KIF21A, TERF1, APC, CKAP2, KIF3A, NIN, MYO1B,…	558	952	12782	1.949	3.1582e-06	2.10547e-07	9.90021e-06
GOTERM_BP_FAT	GO:0022402~cell cycle process	79	8.35095	6.23089e-15	GAS2L3, KIF23, NBN, KNTC1, TTK, CD2AP, CGREF1, MLL5, CUL5, USP16, DNAJC2, STAG2, ASPM, KIF11, SGOL2, SGOL1, ANAPC4, KIF15, PAPD5, RB1, RAD50, RBBP8, SASS6, DCLRE1A, CLIP1, MDM2, DST, SEPT7, HAUS6, CEP120, BLM, NEK1, POLA1, ANLN, CEP55, CCNG1, SESN3, NIPBL, NCAPG, NPM1, NPAT, BUB1, FBXO5, MNS1, ZWILCH, THBS1, HELLS, TERF1, ERCC6L, APC, TAF2, PDS5B, PDS5A, MSH2, DLGAP5, NUF2, BRCA2, CENPF, NDC80, C…	725	565	13528	2.609	1.56488e-11	3.9122e-12	1.09801e-11
GOTERM_CC_FAT	GO:0005730~nucleolus	77	8.13953	7.1167e-14	NKAP, CCNT2, COPS2, ZBTB33, NBN, LYAR, CCNT1, SKIV2L2, CD2AP, IQGAP1, SETX, PNN, ESF1, WDR75, CASP3, ZNF148, HMOX1, ZNF146, INTS6, DDX21, TOP2B, GNL2, TWISTNB, TOP2A, KRR1, NOL8, GABPA, ZFX, MBD4, CDC5L, MYH6, ZFR, HIF1A, RARS, IPO5, MDM2, CLOCK, SMARCAD1, RBM34, SDAD1, BLM, ZBTB10, ZBTB11, NOC3L, POLA1, MYEF2, NR3C1, MYBL1, KIAA0020, VRK1, CIR1, FRG1, STX17, NPM1, BRIX1, GPSM2, RSL24D1, MBNL3, W…	558	698	12782	2.52697	3.22379e-11	4.02978e-12	1.01052e-10
GOTERM_BP_FAT	GO:0009057~macromolecule catabolic process	72	7.61099	6.88042e-06	USPL1, IDE, RLIM, CD2AP, SENP6, CASP3, USP53, CUL5, WWP1, RANBP2, YOD1, USP16, USP15, ABCE1, ZCCHC11, USP1, ANAPC4, SOCS6, UBR3, MBD4, SOCS4, UBR1, TOPORS, HLTF, PJA2, MIB1, DCUN1D1, TRIM33, MDM2, RAD18, PIAS1, USP25, USP24, FBXL3, USP8, XIAP, UBE3A, UBA6, EDEM3, FEM1B, LIN28B, MYCBP2, EIF3E, HECTD2, FBXO5, RNF168, USP34, USP33, ERCC4, MYSM1, UPF2, SHPRH, BIRC6, MALT1, SUGT1, CDC27, ABCG1, ATM, B…	725	781	13528	1.72019	0.017169	0.000596997	0.0121464
GOTERM_BP_FAT	GO:0044265~cellular macromolecule catabolic process	71	7.50529	9.7168e-07	USPL1, IDE, RLIM, CD2AP, SENP6, CASP3, USP53, CUL5, WWP1, RANBP2, YOD1, USP16, USP15, ABCE1, ZCCHC11, USP1, ANAPC4, SOCS6, UBR3, MBD4, SOCS4, UBR1, TOPORS, HLTF, PJA2, MIB1, DCUN1D1, TRIM33, MDM2, RAD18, PIAS1, USP25, USP24, FBXL3, USP8, XIAP, UBE3A, UBA6, EDEM3, FEM1B, LIN28B, MYCBP2, EIF3E, HECTD2, FBXO5, RNF168, USP34, USP33, ERCC4, MYSM1, UPF2, SHPRH, BIRC6, MALT1, SUGT1, CDC27, ATM, BRCA1, D…	725	725	13528	1.82733	0.00244273	0.000111163	0.00171545
GOTERM_BP_FAT	GO:0008104~protein localization	69	7.29387	0.00140937	RAB3GAP2, SEC31B, VPS54, CHMP4A, NBEA, HOOK3, PEX1, VPS13C, ANK3, COPB1, RANBP6, DYNC2H1, RAB23, VPS13A, VPS13B, RANBP2, TPR, SCAMP1, MYO6, RPGR, PGAP1, SGOL2, STXBP3, TOPORS, STXBP4, ZDHHC17, RAB11FIP2, LCA5, IPO7, IPO5, USO1, SRP72, SNX13, VPS26A, SDAD1, STAM2, SNX2, CCDC91, LMAN1, SEC62, CHMP2B, MIA3, CEP57, CSE1L, MORC3, DDX19B, STX17, NPM1, PIKFYVE, BCAP29, EXOC6, EXOC5, DOPEY1, EXOC1, VTA1,…	725	882	13528	1.45974	0.971272	0.0636244	2.4592
GOTERM_BP_FAT	GO:0033554~cellular response to stress	69	7.29387	2.3041e-10	XRCC4, CLSPN, NBN, SETX, CASP3, ATG5, SLK, HMOX1, GAB1, TOP2A, ESCO1, POLK, MYO6, GEN1, USP1, MBD4, TOPBP1, TOPORS, LIG4, RAD50, ESCO2, RBBP8, DCLRE1C, EYA4, RECQL, MAP4K5, DCLRE1A, HIF1A, RFC1, RIF1, RAD18, VCAN, NFE2L2, EIF2AK2, REV3L, BLM, XIAP, NEK1, POLA1, MAP3K2, RB1CC1, RNF168, THBS1, ERCC4, APC, SHPRH, RAD51AP1, MSH3, MSH2, MAP1B, TAOK3, SMC5, BRIP1, BRCA2, SMC6, ATAD5, ATR, CEP63, SMC3, …	725	566	13528	2.27472	5.79942e-07	3.86628e-08	4.06781e-07
GOTERM_BP_FAT	GO:0006508~proteolysis	68	7.18816	0.0772838	USPL1, AGTPBP1, IDE, RLIM, CD2AP, SENP6, PIGK, CASP3, USP53, CUL5, WWP1, CD46, TPP2, DPP8, RANBP2, YOD1, USP16, USP15, USP1, ANAPC4, SOCS6, UBR3, SOCS4, UBR1, TOPORS, HLTF, PJA2, MIB1, DCUN1D1, TRIM33, MDM2, RAD18, PIAS1, USP25, USP24, FBXL3, USP8, XIAP, UBE3A, UBA6, EDEM3, FEM1B, MYCBP2, HECTD2, FBXO5, PREPL, RNF168, USP34, USP33, MYSM1, PCSK4, SHPRH, BIRC6, MALT1, SUGT1, CDC27, BRCA1, HSP90B1, …	725	1054	13528	1.20383	1	0.724591	75.8292
GOTERM_BP_FAT	GO:0006259~DNA metabolic process	67	7.08245	1.19338e-11	XRCC4, CLSPN, NBN, SETX, CCNE2, MLL5, CASP3, SLK, CTGF, PSIP1, TOP2B, TOP2A, DNAJC2, ESCO1, POLK, CCDC88A, GEN1, USP1, NOL8, MBD4, PAPD5, TOPBP1, LIG4, RMI1, RAD50, ESCO2, RBBP8, DCLRE1C, EYA4, RECQL, DCLRE1A, RFC1, RAD18, REV3L, BLM, DNAH14, LIN9, POLA1, POT1, TFAM, TRDMT1, RNF168, ERCC4, HELLS, TERF1, GINS2, RAD51AP1, SHPRH, MSH3, MSH2, SMC5, BRIP1, CENPF, SMC6, BRCA2, ATR, SMC3, BRCA1, ATM, AT…	725	506	13528	2.4707	3.00373e-08	2.50311e-09	2.10687e-08
GOTERM_CC_FAT	GO:0005694~chromosome	67	7.08245	3.56957e-18	XRCC4, CLSPN, NBN, PRPF4B, ARID4B, KNTC1, REST, TOP2B, TPR, TOP2A, STAG2, SGOL2, SGOL1, MBD4, TOPBP1, RB1, LIG4, RAD50, BAZ1A, RFC1, RIF1, CLIP1, RAD18, LIN54, SEPT7, ADD3, LRPPRC, BLM, POLA1, AHCTF1, POT1, CHD9, NCAPG, EIF3E, BUB1, CHD1, RNF168, ZWILCH, ERCC4, HELLS, ERCC6L, TERF1, APC, PDS5B, SHPRH, SMCHD1, PDS5A, CREB1, SMC5, NUF2, CASC5, SMC6, CENPF, NDC80, CENPE, TRIM24, ATR, SUGT1, BIRC2, S…	558	460	12782	3.33643	1.61702e-15	2.69503e-16	5.06895e-15
GOTERM_BP_FAT	GO:0022403~cell cycle phase	66	6.97674	2.80656e-15	KIF23, NBN, KNTC1, TTK, CD2AP, CUL5, USP16, DNAJC2, STAG2, ASPM, KIF11, SGOL2, SGOL1, ANAPC4, KIF15, PAPD5, RB1, RAD50, RBBP8, DCLRE1A, CLIP1, MDM2, SEPT7, HAUS6, CEP120, BLM, NEK1, POLA1, ANLN, CEP55, CCNG1, NIPBL, NCAPG, NPAT, BUB1, FBXO5, MNS1, ZWILCH, HELLS, ERCC6L, TERF1, APC, TAF2, PDS5B, PDS5A, DLGAP5, NUF2, CENPF, BRCA2, NDC80, CENPE, SUGT1, CEP63, CDC27, SMC2, SMC3, ATM, SUV39H2, SMC4, M…	725	414	13528	2.97467	6.98608e-12	2.32869e-12	4.89608e-12
GOTERM_CC_FAT	GO:0015630~microtubule cytoskeleton	64	6.76533	1.19926e-12	KIF23, CDC14A, DYNC2LI1, KNTC1, TTK, HOOK3, DYNC2H1, TOP2A, ASPM, KIF14, KIF11, KIF5B, ROCK1, ROCK2, KIF15, TOPBP1, RB1, PCM1, SASS6, RIF1, CEP350, LCA5, CLIP1, SEPT7, DST, HAUS6, CEP120, DNAH14, AKAP9, CEP55, AKAP11, MYCBP2, CEP57, CEP170, NPM1, BUB1, FBXO5, KIF21A, TERF1, APC, CKAP2, KIF3A, NIN, DLGAP5, MAP1B, SMEK2, ALMS1, CENPF, BRCA2, CENPE, CEP63, CDC27, LRRC49, CENPJ, SMC3, BRCA1, ATM, CSP…	558	549	12782	2.67037	5.43266e-10	4.93878e-11	1.703e-09
GOTERM_CC_FAT	GO:0005794~Golgi apparatus	63	6.65962	8.31267e-05	NBN, NBEA, SLC35A3, TMF1, HOOK3, ARHGAP21, ANK3, ZNF148, TRAPPC6B, COPB1, B3GALNT1, DYNC2H1, JAKMIP2, FNDC3A, CLINT1, GOLGA4, MTUS1, CCAR1, EBAG9, SCAMP1, MYO6, CCDC88A, RPGR, ROCK1, PIK3C2A, GAL, LPCAT2, GCC2, ERGIC2, PJA2, PNPLA8, MAN2A1, ZDHHC17, SCYL2, LARP7, NUCB2, USO1, GALNT3, GALNT1, GALNT7, MYEF2, AKAP9, CCDC91, LMAN1, NUFIP2, CEP57, B3GNT5, MANEA, GPSM2, MBNL3, DOPEY1, FGD6, ACER3, MGAT…	558	872	12782	1.65496	0.0369577	0.00129771	0.117979
GOTERM_MF_FAT	GO:0003723~RNA binding	63	6.65962	8.16637e-05	CRNKL1, DICER1, CCNT1, EIF2A, ZNF638, DDX18, DDX21, PUM2, LUC7L3, RC3H1, KRR1, NOL8, MBNL2, CDC5L, MBNL1, ZFR, LARP4, LARP7, EIF2S2, SLU7, SRP72, EIF2AK2, TRUB1, THOC2, CPSF2, MATR3, LRPPRC, THOC1, RBM34, OAS3, MYEF2, ZCRB1, LIN28B, NUFIP2, NSUN6, KIAA0020, TROVE2, DDX46, TRDMT1, DDX19B, NPM1, CSDE1, RBM27, RBM25, RBM26, UPF2, TTC14, RAD51AP1, AIMP1, EPRS, SSB, FXR1, DIS3, HSP90B1, PAPOLA, UPF3B,…	687	718	12983	1.65819	0.0579515	0.0031371	0.123796
GOTERM_BP_FAT	GO:0010605~negative regulation of macromolecule metabolic process	60	6.34249	0.00107489	COPS2, RSF1, DICER1, IDE, ZNF639, REST, ZEB1, RLIM, ATG5, ZNF148, WWP1, RAB23, IBTK, ZNF281, ZCCHC11, GABPA, RBL1, ZHX1, ANAPC4, ZNF189, RB1, NRIP1, TRIM33, BPTF, MDM2, ZFPM2, LCOR, BTAF1, BCLAF1, BLM, TAF9B, LIN28B, POT1, CIR1, EIF3E, NPM1, POU2F1, FBXO5, SKIL, THBS1, ERCC4, HELLS, TERF1, MSH3, KLF12, MSH2, ZNF24, CENPF, BRCA2, TRIM24, ATR, CDC27, BRCA1, FOXP2, PSMC6, NEDD4, ID1, HIVEP1, RBPJ, B…	725	734	13528	1.52528	0.933261	0.0516937	1.88079
GOTERM_BP_FAT	GO:0045184~establishment of protein localization	59	6.23679	0.00508676	RAB3GAP2, SEC31B, VPS54, CHMP4A, HOOK3, PEX1, ANK3, COPB1, RANBP6, RAB23, VPS13A, VPS13B, RANBP2, TPR, SCAMP1, MYO6, RPGR, PGAP1, STXBP3, STXBP4, ZDHHC17, RAB11FIP2, LCA5, IPO7, IPO5, USO1, SRP72, SNX13, VPS26A, SDAD1, STAM2, SNX2, CCDC91, LMAN1, SEC62, CHMP2B, MIA3, CEP57, CSE1L, DDX19B, STX17, NPM1, BCAP29, EXOC6, EXOC5, DOPEY1, EXOC1, VTA1, ITGA2, CENPF, CENPE, ABCG1, EPS15, HSP90B1, COG6, CHM…	725	769	13528	1.4316	0.999997	0.161245	8.60999
GOTERM_BP_FAT	GO:0030163~protein catabolic process	59	6.23679	2.33138e-05	USPL1, IDE, RLIM, CD2AP, SENP6, USP53, CUL5, WWP1, RANBP2, YOD1, USP16, USP15, USP1, ANAPC4, SOCS6, UBR3, SOCS4, UBR1, TOPORS, HLTF, PJA2, MIB1, DCUN1D1, TRIM33, RAD18, MDM2, PIAS1, USP25, USP24, FBXL3, USP8, XIAP, UBE3A, UBA6, EDEM3, FEM1B, MYCBP2, HECTD2, FBXO5, RNF168, USP34, USP33, MYSM1, SHPRH, BIRC6, MALT1, SUGT1, CDC27, BRCA1, HSP90B1, PSMC6, KLHL36, NEDD4, FBXO30, USP47, FBXO33, CUL4B, US…	725	622	13528	1.76993	0.056993	0.00172444	0.0411517
GOTERM_BP_FAT	GO:0044257~cellular protein catabolic process	59	6.23679	9.46031e-06	USPL1, IDE, RLIM, CD2AP, SENP6, USP53, CUL5, WWP1, RANBP2, YOD1, USP16, USP15, USP1, ANAPC4, SOCS6, UBR3, SOCS4, UBR1, TOPORS, HLTF, PJA2, MIB1, DCUN1D1, TRIM33, RAD18, MDM2, PIAS1, USP25, USP24, FBXL3, USP8, XIAP, UBE3A, UBA6, EDEM3, FEM1B, MYCBP2, HECTD2, FBXO5, RNF168, USP34, USP33, MYSM1, SHPRH, BIRC6, MALT1, SUGT1, CDC27, BRCA1, HSP90B1, PSMC6, KLHL36, NEDD4, FBXO30, USP47, FBXO33, CUL4B, US…	725	603	13528	1.8257	0.0235304	0.000767825	0.0167005
GOTERM_BP_FAT	GO:0051603~proteolysis involved in cellular protein catabolic process	59	6.23679	8.1101e-06	USPL1, IDE, RLIM, CD2AP, SENP6, USP53, CUL5, WWP1, RANBP2, YOD1, USP16, USP15, USP1, ANAPC4, SOCS6, UBR3, SOCS4, UBR1, TOPORS, HLTF, PJA2, MIB1, DCUN1D1, TRIM33, RAD18, MDM2, PIAS1, USP25, USP24, FBXL3, USP8, XIAP, UBE3A, UBA6, EDEM3, FEM1B, MYCBP2, HECTD2, FBXO5, RNF168, USP34, USP33, MYSM1, SHPRH, BIRC6, MALT1, SUGT1, CDC27, BRCA1, HSP90B1, PSMC6, KLHL36, NEDD4, FBXO30, USP47, FBXO33, CUL4B, US…	725	600	13528	1.83483	0.0202063	0.000680208	0.0143171
GOTERM_BP_FAT	GO:0019941~modification-dependent protein catabolic process	58	6.13108	4.2909e-06	USPL1, RLIM, CD2AP, SENP6, USP53, CUL5, WWP1, RANBP2, YOD1, USP16, USP15, USP1, ANAPC4, SOCS6, UBR3, SOCS4, UBR1, TOPORS, HLTF, PJA2, MIB1, DCUN1D1, TRIM33, RAD18, MDM2, PIAS1, USP25, USP24, FBXL3, USP8, XIAP, UBE3A, UBA6, EDEM3, FEM1B, MYCBP2, HECTD2, FBXO5, RNF168, USP34, USP33, MYSM1, SHPRH, BIRC6, MALT1, SUGT1, CDC27, BRCA1, HSP90B1, PSMC6, KLHL36, NEDD4, FBXO30, USP47, CUL4B, FBXO33, USP45, …	725	574	13528	1.88544	0.0107421	0.000399928	0.00757515
GOTERM_BP_FAT	GO:0043632~modification-dependent macromolecule catabolic process	58	6.13108	4.2909e-06	USPL1, RLIM, CD2AP, SENP6, USP53, CUL5, WWP1, RANBP2, YOD1, USP16, USP15, USP1, ANAPC4, SOCS6, UBR3, SOCS4, UBR1, TOPORS, HLTF, PJA2, MIB1, DCUN1D1, TRIM33, RAD18, MDM2, PIAS1, USP25, USP24, FBXL3, USP8, XIAP, UBE3A, UBA6, EDEM3, FEM1B, MYCBP2, HECTD2, FBXO5, RNF168, USP34, USP33, MYSM1, SHPRH, BIRC6, MALT1, SUGT1, CDC27, BRCA1, HSP90B1, PSMC6, KLHL36, NEDD4, FBXO30, USP47, CUL4B, FBXO33, USP45, …	725	574	13528	1.88544	0.0107421	0.000399928	0.00757515
GOTERM_BP_FAT	GO:0051276~chromosome organization	58	6.13108	1.57776e-08	NBN, RSF1, ARID4B, MLL5, USP16, TOP2A, SGOL2, RBL1, RB1, LIG4, HLTF, RAD50, DCLRE1C, EYA4, RFC1, BPTF, ASH1L, JMJD1C, SMARCA1, SMARCAD1, ING3, BLM, CDC73, NR3C1, ARID2, POT1, CHD9, NIPBL, NCAPG, NPM1, LEO1, CHD1, RNF168, ERCC4, MYSM1, HELLS, TERF1, APC, PDS5B, SMCHD1, SETDB2, SHPRH, MSH3, TAF5, MSH2, DLGAP5, CENPF, BRCA2, NDC80, CENPE, SMC2, SMC3, CTR9, SUV39H2, SMC4, TEX15, SETD2, MPHOSPH8	725	485	13528	2.23142	3.97114e-05	2.48201e-06	2.78548e-05
GOTERM_BP_FAT	GO:0000279~M phase	58	6.13108	1.9055e-15	KIF23, NBN, KNTC1, TTK, CD2AP, USP16, STAG2, ASPM, KIF11, SGOL2, ANAPC4, KIF15, SGOL1, PAPD5, RB1, RAD50, DCLRE1A, CLIP1, SEPT7, HAUS6, CEP120, NEK1, ANLN, CEP55, CCNG1, NIPBL, NCAPG, BUB1, MNS1, FBXO5, ZWILCH, HELLS, ERCC6L, TERF1, APC, PDS5B, PDS5A, DLGAP5, NUF2, CENPF, BRCA2, NDC80, CENPE, CEP63, SUGT1, CDC27, SMC2, SMC3, ATM, SMC4, SUV39H2, MPHOSPH9, NEDD1, TEX15, KIF20B, RAD54B, MAP9, UTP14C	725	329	13528	3.28948	4.75053e-12	2.37521e-12	3.33067e-12
GOTERM_BP_FAT	GO:0015031~protein transport	56	5.91966	0.0139186	RAB3GAP2, SEC31B, VPS54, CHMP4A, HOOK3, PEX1, COPB1, RANBP6, RAB23, VPS13A, VPS13B, RANBP2, TPR, SCAMP1, MYO6, RPGR, PGAP1, STXBP3, STXBP4, ZDHHC17, RAB11FIP2, LCA5, IPO7, IPO5, USO1, SRP72, SNX13, VPS26A, SDAD1, STAM2, SNX2, CCDC91, LMAN1, SEC62, CHMP2B, MIA3, CEP57, CSE1L, DDX19B, STX17, NPM1, BCAP29, EXOC6, EXOC5, DOPEY1, EXOC1, VTA1, CENPF, ABCG1, EPS15, HSP90B1, COG6, CHML, ERBB2IP, NEDD4, N…	725	762	13528	1.37129	1	0.292398	21.9213
GOTERM_BP_FAT	GO:0006974~response to DNA damage stimulus	56	5.91966	5.66704e-12	CLSPN, XRCC4, NBN, SETX, CASP3, SLK, HMOX1, TOP2A, ESCO1, POLK, MYO6, GEN1, USP1, TOPBP1, MBD4, LIG4, TOPORS, RAD50, ESCO2, RBBP8, DCLRE1C, EYA4, RECQL, DCLRE1A, RIF1, RFC1, RAD18, REV3L, BLM, XIAP, NEK1, POLA1, RNF168, ERCC4, APC, RAD51AP1, SHPRH, MSH3, MSH2, SMC5, BRIP1, SMC6, BRCA2, ATAD5, ATR, CEP63, SMC3, BRCA1, ATM, ATRX, DNA2, ATXN3, UACA, RAD54B, CUL4B, BARD1	725	373	13528	2.8014	1.42639e-08	1.29672e-09	1.00049e-08
GOTERM_BP_FAT	GO:0000278~mitotic cell cycle	56	5.91966	4.07899e-12	KIF23, KNTC1, TTK, CD2AP, CUL5, USP16, DNAJC2, STAG2, ASPM, KIF11, ANAPC4, KIF15, SGOL1, PAPD5, RB1, RBBP8, DCLRE1A, CLIP1, MDM2, SEPT7, HAUS6, BLM, NEK1, POLA1, ANLN, CEP55, CCNG1, NIPBL, NCAPG, NPAT, BUB1, FBXO5, ZWILCH, HELLS, ERCC6L, APC, TERF1, TAF2, PDS5B, PDS5A, DLGAP5, NUF2, CENPF, NDC80, CENPE, CEP63, SUGT1, CDC27, SMC2, SMC3, SMC4, MPHOSPH9, NEDD1, PSMC6, KIF20B, MAP9	725	370	13528	2.82411	1.02667e-08	1.02667e-09	7.20125e-09
GOTERM_CC_FAT	GO:0044451~nucleoplasm part	55	5.81395	2.19344e-08	CRNKL1, NAA15, NAA16, MED23, ZNF638, ZEB1, RLIM, WBP4, PNN, INTS8, MLL5, INTS6, TGS1, LUC7L3, MYO6, RBL1, TOPBP1, RB1, CDC5L, MED13, TOPORS, NRIP1, HIF1A, SLU7, PIAS1, CLOCK, THOC1, ING3, BLM, TAF9B, NOC3L, CDC73, DDX46, CIR1, MORC3, FRG1, EIF3E, NPM1, NPAT, POU2F1, LEO1, WAC, RBM27, RBM25, PRPF40A, TAF2, ZMYM2, TAF5, CREB1, SMAD5, APPL1, CTR9, PPIG, RSRC1, GTF2F2	558	555	12782	2.27004	9.93622e-06	5.22961e-07	3.11478e-05
GOTERM_BP_FAT	GO:0043933~macromolecular complex subunit organization	53	5.60254	0.0127642	RSF1, CRNKL1, DICER1, IDE, ATL3, KNTC1, EIF2A, MED23, CD2AP, DLG4, TGS1, USP16, HSP90AA1, STXBP3, DECR1, MED13, MBNL1, IPO7, SBF2, IPO5, SLU7, MDM2, SEPT7, SMARCAD1, BLM, TAF9B, AASS, AHCTF1, ANLN, MTIF3, TFAM, EIF3A, CSE1L, NPM1, FBXO5, SKIL, PRKAA2, HELLS, APC, TERF1, TAF2, SHPRH, TAF5, CENPF, EPRS, MTRF1L, MALT1, CENPE, TRIM24, CENPJ, BIRC2, ABCG1, GTF2F2	725	710	13528	1.39288	1	0.285959	20.2918
GOTERM_BP_FAT	GO:0046907~intracellular transport	53	5.60254	0.0028702	RAB3GAP2, VPS54, ATL3, HOOK3, PEX1, COPB1, VPS13A, RANBP2, TPR, CLINT1, SCAMP1, HSP90AA1, RPGR, OPA1, MYO6, KIF5B, PGAP1, MYH6, STXBP4, ERGIC2, IPO7, IPO5, USO1, RYR2, SRP72, THOC2, VPS26A, DST, LRPPRC, THOC1, MYO5A, STAM2, SNX2, EEA1, LMAN1, SEC62, CEP57, CSE1L, DDX19B, STX17, PIKFYVE, NPM1, BCAP29, DOPEY1, EXOC5, UPF2, MALT1, ABCG1, CHML, ERBB2IP, NEDD4, RSRC1, NOP58	725	657	13528	1.50524	0.999279	0.102355	4.94791
GOTERM_CC_FAT	GO:0044427~chromosomal part	52	5.49683	1.00061e-12	NBN, ARID4B, KNTC1, REST, TOP2B, TPR, STAG2, SGOL2, SGOL1, MBD4, RB1, RAD50, RIF1, RFC1, CLIP1, RAD18, SEPT7, BLM, POLA1, AHCTF1, POT1, CHD9, NCAPG, EIF3E, BUB1, CHD1, ZWILCH, ERCC4, HELLS, APC, TERF1, ERCC6L, SHPRH, PDS5B, PDS5A, CREB1, NUF2, CENPF, CASC5, NDC80, CENPE, ATR, TRIM24, SUGT1, BIRC2, SMC2, SMC3, SMC4, SUV39H2, ATRX, NEDD4, MPHOSPH8	558	386	12782	3.08589	4.53292e-10	4.53292e-11	1.42096e-09
GOTERM_BP_FAT	GO:0051301~cell division	51	5.39112	2.63935e-13	CDK19, CCNT2, KIF23, CDC14A, CCNT1, KNTC1, CD2AP, CCNE2, USP16, STAG2, ASPM, KIF11, ROCK1, ROCK2, SGOL2, ANAPC4, SGOL1, PAPD5, RB1, LIG4, DCLRE1A, SEPT7, HAUS6, NEK1, AHCTF1, ANLN, CEP55, CCNG1, NCAPG, BUB1, FBXO5, ZWILCH, HELLS, APC, TERF1, ERCC6L, PDS5B, PDS5A, NUF2, CENPF, BRCA2, NDC80, CENPE, CEP63, CENPJ, SMC2, SMC3, SMC4, NEDD1, KIF20B, MAP9	725	295	13528	3.22585	6.64236e-10	7.38041e-11	4.65905e-10
GOTERM_BP_FAT	GO:0016265~death	50	5.28541	0.0510468	FASTKD2, SETX, BAG4, CASP3, ATG5, CASP8AP2, SLK, HMOX1, SPG20, TOP2A, LUC7L3, CCAR1, EBAG9, MAGI3, OPA1, ROCK1, LIG4, TOPORS, ECT2, STK3, HSPB8, TNFAIP8, NAIP, EIF2AK2, THOC1, XIAP, TAF9B, EGLN3, FEM1B, CSE1L, SOS1, SOS2, BCAP29, THBS1, TERF1, CKAP2, DNM1L, AIMP1, MSH2, ALMS1, BIRC6, VAV1, BIRC2, BRCA1, ATM, TAX1BP1, NCKAP1, FXR1, ATXN3, SPG11	725	724	13528	1.28863	1	0.618112	60.348
GOTERM_BP_FAT	GO:0008219~cell death	50	5.28541	0.0462815	FASTKD2, SETX, BAG4, CASP3, ATG5, CASP8AP2, SLK, HMOX1, SPG20, TOP2A, LUC7L3, CCAR1, EBAG9, MAGI3, OPA1, ROCK1, LIG4, TOPORS, ECT2, STK3, HSPB8, TNFAIP8, NAIP, EIF2AK2, THOC1, XIAP, TAF9B, EGLN3, FEM1B, CSE1L, SOS1, SOS2, BCAP29, THBS1, TERF1, CKAP2, DNM1L, AIMP1, MSH2, ALMS1, BIRC6, VAV1, BIRC2, BRCA1, ATM, TAX1BP1, NCKAP1, FXR1, ATXN3, SPG11	725	719	13528	1.29759	1	0.594883	56.6817
GOTERM_BP_FAT	GO:0065003~macromolecular complex assembly	50	5.28541	0.0139399	RSF1, CRNKL1, DICER1, IDE, ATL3, KNTC1, EIF2A, MED23, CD2AP, DLG4, TGS1, USP16, HSP90AA1, STXBP3, DECR1, MED13, MBNL1, IPO7, SBF2, IPO5, SLU7, MDM2, SEPT7, SMARCAD1, BLM, TAF9B, AHCTF1, AASS, ANLN, TFAM, EIF3A, CSE1L, NPM1, FBXO5, SKIL, PRKAA2, HELLS, APC, TERF1, TAF2, SHPRH, TAF5, CENPF, EPRS, MALT1, CENPE, TRIM24, CENPJ, BIRC2, GTF2F2	725	665	13528	1.40296	1	0.290394	21.9512
GOTERM_BP_FAT	GO:0006396~RNA processing	50	5.28541	0.000274175	PRPF4B, CRNKL1, DICER1, TYW3, ZCRB1, SKIV2L2, ZNF638, LIN28B, WBP4, SETX, PNN, ZFC3H1, INTS8, CIR1, DDX46, AGGF1, FRG1, TRDMT1, INTS6, TGS1, PPWD1, RBM25, LUC7L3, PRPF40A, CCAR1, KRR1, ZCCHC11, MPHOSPH10, SSB, CDC5L, MBNL1, DIS3, PAPOLA, SNRNP48, UPF3B, PPIG, TRMT11, LARP7, RSRC1, GTF2F2, ZRANB2, NOP58, SLU7, THOC2, TRUB1, PAPOLG, CPSF2, PRPF38B, UTP14C, THOC1	725	547	13528	1.7056	0.498521	0.017999	0.482943
GOTERM_CC_FAT	GO:0012505~endomembrane system	49	5.1797	0.00978496	CHMP4A, NBEA, SLC35A3, TMF1, PIGK, COPB1, DLG4, RANBP2, ELOVL6, TPR, FRS2, FNDC3A, DLG1, SCAMP1, MYO6, PGAP1, KTN1, MAN2A1, IPO7, IPO5, NUCB2, USO1, MDM2, RYR2, VPS26A, MATR3, LRPPRC, POLA1, AHCTF1, LMAN1, MIA3, CSE1L, DDX19B, MNS1, DOPEY1, MTMR6, PCSK4, ACER3, ATP11B, CENPF, APPL1, TRIM23, ITPR2, EPS15, HSP90B1, UACA, SYNE2, UBXN4, GOLGB1	558	782	12782	1.43534	0.988373	0.105384	13.0324
GOTERM_MF_FAT	GO:0019899~enzyme binding	49	5.1797	0.000128493	SHOC2, STRN, NBEA, IQGAP1, MLL5, CUL5, DMXL2, HMOX1, SERPINE1, RAPGEF6, RANBP2, PLCB1, TOP2B, TOP2A, DOCK11, DLG1, IBTK, CCDC88A, ROCK1, RB1, TOPORS, ECT2, NRIP1, HIF1A, IPO7, SBF2, IPO5, MDM2, RAD18, RYR2, PIAS1, ADD3, DIAPH3, AKAP11, DAAM1, POT1, SKIL, FGD6, APC, ZMYM2, TAOK1, DOCK7, CENPE, TRIM24, APPL1, BRCA1, NEDD4, CUL4B, BARD1	687	523	12983	1.77057	0.0896578	0.00468572	0.194722
GOTERM_MF_FAT	GO:0042802~identical protein binding	48	5.074	0.0137509	IL6ST, IDE, ATL3, KITLG, EEA1, CCDC91, LMAN1, MYCBP2, HOOK3, TP53I3, CASP8AP2, CEP57, HSF2, NPM1, GPSM2, ROBO2, THBS1, TOP2A, CHUK, TERF1, UPF2, HSP90AA1, PDS5B, CCDC88A, PDS5A, MSH3, AIMP1, CEBPE, ROCK1, MSH2, CENPF, ITGA2, MYH6, ITGA4, BRCA1, GCC2, ABCG1, TAX1BP1, FOXP2, TARS, SBF2, HSPB8, CDC42BPA, MDM2, CLIP1, RYR2, LCP1, BARD1	687	640	12983	1.41736	0.99996	0.218757	18.9433
GOTERM_BP_FAT	GO:0006468~protein amino acid phosphorylation	47	4.96829	0.0446435	CDK19, PRPF4B, TBK1, NEK1, CCNT1, TTK, AKAP9, EIF2A, RIOK2, VRK1, SLK, MORC3, MAP3K2, GAB1, PIK3C3, BUB1, PRKAA1, MASTL, PRKAA2, YES1, THBS1, FRS2, CHUK, AKT3, NIN, ROCK1, TAOK1, ROCK2, TRPM7, CREB1, TAOK3, PKN2, RPS6KC1, ATR, TRIM24, CDKL2, STK3, ATM, PLK4, MAP4K5, MAPK6, SCYL2, RSRC1, CDC42BPA, ROR1, TGFBR3, EIF2AK2	725	667	13528	1.31482	1	0.586979	55.3493
GOTERM_BP_FAT	GO:0051172~negative regulation of nitrogen compound metabolic process	47	4.96829	0.000506	BTAF1, COPS2, BCLAF1, RSF1, BLM, TAF9B, ZNF639, REST, ZEB1, RLIM, POT1, CIR1, ZNF148, WWP1, NPM1, POU2F1, SKIL, ERCC4, HELLS, TERF1, ZNF281, KLF12, MSH3, MSH2, GABPA, RBL1, ZHX1, ZNF24, CENPF, BRCA2, ZNF189, RB1, ATR, TRIM24, BRCA1, NRIP1, FOXP2, TRIM33, BPTF, ID1, NEDD4, MDM2, ZFPM2, HIVEP1, RBPJ, LCOR, BARD1	725	519	13528	1.68976	0.720268	0.0285377	0.889569
GOTERM_BP_FAT	GO:0045934~negative regulation of nucleobase, nucleoside, nucleotide and nucleic acid metabolic process	47	4.96829	0.000378711	BTAF1, COPS2, BCLAF1, RSF1, BLM, TAF9B, ZNF639, REST, ZEB1, RLIM, POT1, CIR1, ZNF148, WWP1, NPM1, POU2F1, SKIL, ERCC4, HELLS, TERF1, ZNF281, KLF12, MSH3, MSH2, GABPA, RBL1, ZHX1, ZNF24, CENPF, BRCA2, ZNF189, RB1, ATR, TRIM24, BRCA1, NRIP1, FOXP2, TRIM33, BPTF, ID1, NEDD4, MDM2, ZFPM2, HIVEP1, RBPJ, LCOR, BARD1	725	512	13528	1.71287	0.61457	0.0224442	0.666496
GOTERM_BP_FAT	GO:0048285~organelle fission	46	4.86258	1.8084e-14	KIF23, HAUS6, NEK1, KNTC1, ANLN, CEP55, CCNG1, CD2AP, NIPBL, NCAPG, BUB1, FBXO5, USP16, ZWILCH, STAG2, ASPM, HELLS, TERF1, ERCC6L, APC, DNM1L, PDS5B, OPA1, KIF11, PDS5A, DLGAP5, SGOL1, ANAPC4, KIF15, NUF2, CENPF, CENPE, NDC80, PAPD5, SUGT1, CEP63, CDC27, SMC2, SMC3, SMC4, NEDD1, DCLRE1A, KIF20B, CLIP1, MAP9, SEPT7	725	229	13528	3.74816	4.55492e-11	7.59148e-12	3.19522e-11
GOTERM_BP_FAT	GO:0006281~DNA repair	45	4.75687	1.57874e-10	CLSPN, XRCC4, NBN, BLM, POLA1, SETX, SLK, RNF168, TOP2A, ERCC4, ESCO1, POLK, RAD51AP1, SHPRH, MSH3, MSH2, GEN1, USP1, SMC5, BRIP1, BRCA2, SMC6, TOPBP1, MBD4, LIG4, ATR, RAD50, BRCA1, SMC3, ATM, ESCO2, RBBP8, ATRX, DCLRE1C, RECQL, EYA4, DNA2, ATXN3, DCLRE1A, RFC1, RAD18, RAD54B, CUL4B, BARD1, REV3L	725	284	13528	2.95658	3.97368e-07	2.83834e-08	2.7872e-07
GOTERM_BP_FAT	GO:0000087~M phase of mitotic cell cycle	45	4.75687	3.60314e-14	KIF23, HAUS6, NEK1, KNTC1, ANLN, CEP55, CCNG1, CD2AP, NIPBL, NCAPG, BUB1, FBXO5, USP16, ZWILCH, STAG2, ASPM, HELLS, TERF1, ERCC6L, APC, PDS5B, KIF11, PDS5A, DLGAP5, SGOL1, ANAPC4, KIF15, NUF2, CENPF, CENPE, NDC80, PAPD5, SUGT1, CEP63, CDC27, SMC2, SMC3, SMC4, MPHOSPH9, NEDD1, DCLRE1A, KIF20B, CLIP1, MAP9, SEPT7	725	224	13528	3.74852	9.0819e-11	1.29742e-11	6.37046e-11
GOTERM_BP_FAT	GO:0012501~programmed cell death	44	4.65116	0.0387787	FASTKD2, XIAP, TAF9B, EGLN3, FEM1B, BAG4, CASP3, CSE1L, CASP8AP2, ATG5, SLK, SOS1, SOS2, BCAP29, THBS1, TOP2A, LUC7L3, CCAR1, TERF1, EBAG9, CKAP2, MAGI3, DNM1L, OPA1, AIMP1, ROCK1, MSH2, BIRC6, ALMS1, LIG4, TOPORS, VAV1, BIRC2, ECT2, BRCA1, STK3, ATM, TAX1BP1, FXR1, NCKAP1, TNFAIP8, NAIP, EIF2AK2, THOC1	725	611	13528	1.34371	1	0.546187	50.2546
GOTERM_BP_FAT	GO:0009890~negative regulation of biosynthetic process	44	4.65116	0.0149494	BTAF1, COPS2, BCLAF1, RSF1, BLM, TAF9B, ZNF639, REST, ZEB1, RLIM, POT1, CIR1, ZNF148, EIF3E, WWP1, POU2F1, PRKAA1, SKIL, HELLS, TERF1, ZNF281, KLF12, GABPA, RBL1, ZHX1, ZNF24, CENPF, BRCA2, ZNF189, RB1, ATR, TRIM24, BRCA1, NRIP1, FOXP2, TRIM33, BPTF, ID1, NEDD4, MDM2, ZFPM2, HIVEP1, RBPJ, LCOR	725	573	13528	1.43283	1	0.305482	23.3499
GOTERM_BP_FAT	GO:0031327~negative regulation of cellular biosynthetic process	44	4.65116	0.0109469	BTAF1, COPS2, BCLAF1, RSF1, BLM, TAF9B, ZNF639, REST, ZEB1, RLIM, POT1, CIR1, ZNF148, EIF3E, WWP1, POU2F1, PRKAA1, SKIL, HELLS, TERF1, ZNF281, KLF12, GABPA, RBL1, ZHX1, ZNF24, CENPF, BRCA2, ZNF189, RB1, ATR, TRIM24, BRCA1, NRIP1, FOXP2, TRIM33, BPTF, ID1, NEDD4, MDM2, ZFPM2, HIVEP1, RBPJ, LCOR	725	561	13528	1.46348	1	0.27009	17.6614
GOTERM_MF_FAT	GO:0016887~ATPase activity	44	4.65116	5.18104e-08	RSF1, BLM, DICER1, IDE, SKIV2L2, ATP2B1, DDX46, DDX18, PEX1, DDX19B, DYNC2H1, ABCD3, CHD1, DDX21, DHX36, TOP2A, DHX57, ABCE1, MSH2, ATP11B, BRIP1, ATAD2, ABCB1, MYH6, ATP11C, HLTF, ABCG1, ATP6V1C1, RECQL, DNA2, PSMC6, CRBN, RFC1, BPTF, DHX29, ASCC3, GTF2F2, DDX59, DDX50, KIF20B, RAD54B, DHX40, SMARCA1, ATP8A1	687	334	12983	2.48957	3.78727e-05	3.44303e-06	7.85864e-05
GOTERM_BP_FAT	GO:0007067~mitosis	44	4.65116	8.51351e-14	KIF23, HAUS6, NEK1, KNTC1, ANLN, CEP55, CCNG1, CD2AP, NIPBL, NCAPG, BUB1, FBXO5, USP16, ZWILCH, STAG2, ASPM, HELLS, TERF1, ERCC6L, APC, PDS5B, KIF11, PDS5A, DLGAP5, SGOL1, ANAPC4, KIF15, NUF2, CENPF, CENPE, NDC80, PAPD5, SUGT1, CEP63, CDC27, SMC2, SMC3, SMC4, NEDD1, DCLRE1A, KIF20B, CLIP1, MAP9, SEPT7	725	220	13528	3.73186	2.14333e-10	2.67916e-11	1.50335e-10
GOTERM_BP_FAT	GO:0000280~nuclear division	44	4.65116	8.51351e-14	KIF23, HAUS6, NEK1, KNTC1, ANLN, CEP55, CCNG1, CD2AP, NIPBL, NCAPG, BUB1, FBXO5, USP16, ZWILCH, STAG2, ASPM, HELLS, TERF1, ERCC6L, APC, PDS5B, KIF11, PDS5A, DLGAP5, SGOL1, ANAPC4, KIF15, NUF2, CENPF, CENPE, NDC80, PAPD5, SUGT1, CEP63, CDC27, SMC2, SMC3, SMC4, NEDD1, DCLRE1A, KIF20B, CLIP1, MAP9, SEPT7	725	220	13528	3.73186	2.14333e-10	2.67916e-11	1.50335e-10
GOTERM_BP_FAT	GO:0006915~apoptosis	43	4.54545	0.0455838	FASTKD2, XIAP, EGLN3, FEM1B, BAG4, CASP3, CSE1L, CASP8AP2, ATG5, SLK, SOS1, SOS2, BCAP29, THBS1, TOP2A, LUC7L3, CCAR1, TERF1, EBAG9, CKAP2, MAGI3, DNM1L, OPA1, AIMP1, ROCK1, MSH2, BIRC6, ALMS1, LIG4, TOPORS, VAV1, BIRC2, ECT2, BRCA1, STK3, ATM, TAX1BP1, FXR1, NCKAP1, TNFAIP8, NAIP, EIF2AK2, THOC1	725	602	13528	1.33281	1	0.591974	56.1188
GOTERM_BP_FAT	GO:0010558~negative regulation of macromolecule biosynthetic process	43	4.54545	0.0118757	BTAF1, COPS2, BCLAF1, RSF1, BLM, TAF9B, ZNF639, REST, ZEB1, RLIM, POT1, CIR1, ZNF148, EIF3E, WWP1, POU2F1, SKIL, HELLS, TERF1, ZNF281, KLF12, GABPA, RBL1, ZHX1, ZNF24, CENPF, BRCA2, ZNF189, RB1, ATR, TRIM24, BRCA1, NRIP1, FOXP2, TRIM33, BPTF, ID1, NEDD4, MDM2, ZFPM2, HIVEP1, RBPJ, LCOR	725	547	13528	1.46682	1	0.271324	19.0157
GOTERM_CC_FAT	GO:0019898~extrinsic to membrane	42	4.43975	5.52017e-05	SEC31B, CHMP4A, EPB41L4A, STRN, EEA1, CCDC91, NBEA, CHMP2B, ARHGAP21, DMXL2, ARHGAP5, DLG4, DYNC2H1, CLINT1, GOLGA4, AKT3, DLG1, IBTK, MAGI3, DNM1L, MYO6, ROCK1, ROCK2, VTA1, TAOK3, APPL1, TAB2, GCC2, NKTR, PJA2, MPHOSPH9, RAB11FIP2, CRBN, COG6, SBF2, KRIT1, EPB41L5, NUCB2, USO1, VPS26A, UBXN4, PLEKHA1	558	494	12782	1.94754	0.024697	0.000925758	0.0783602
GOTERM_MF_FAT	GO:0004672~protein kinase activity	41	4.33404	0.0847508	CDK19, FASTKD2, PRPF4B, TBK1, NEK1, TTK, AKAP9, RIOK2, VRK1, SLK, MAP3K2, PIK3C3, BUB1, PRKAA1, MASTL, PRKAA2, YES1, CHUK, AKT3, NIN, ROCK1, TAOK1, ROCK2, TRPM7, TAOK3, PKN2, RPS6KC1, ATR, TRIM24, CDKL2, STK3, ATM, PLK4, MAP4K5, MAPK6, SCYL2, HSPB8, ROR1, CDC42BPA, TGFBR3, EIF2AK2	687	606	12983	1.27858	1	0.568607	73.9009
GOTERM_MF_FAT	GO:0046983~protein dimerization activity	41	4.33404	0.0198887	RAB3GAP2, IL6ST, IDE, POLA1, EEA1, MYCBP2, ATF2, TP53I3, CEP57, HSF2, NPM1, ROBO2, TOP2B, TOP2A, TERF1, HSP90AA1, CCDC88A, MSH3, AIMP1, CEBPE, MSH2, TAF5, CREB1, CENPF, ITGA2, MYH6, SMC2, STK3, SMC3, ABCG1, SMC4, FOXP2, TARS, HIF1A, DBP, SBF2, CLIP1, NFE2L1, TFAP2C, NFE2L2, BARD1	687	542	12983	1.42956	1	0.268347	26.2665
GOTERM_BP_FAT	GO:0006461~protein complex assembly	41	4.33404	0.00820565	SMARCAD1, RSF1, BLM, TAF9B, IDE, ATL3, KNTC1, AASS, AHCTF1, ANLN, MED23, CD2AP, TFAM, CSE1L, NPM1, DLG4, FBXO5, SKIL, PRKAA2, USP16, TERF1, APC, TAF2, HSP90AA1, TAF5, CENPF, EPRS, MALT1, CENPE, STXBP3, DECR1, MED13, TRIM24, CENPJ, BIRC2, SBF2, IPO7, GTF2F2, IPO5, MDM2, SEPT7	725	505	13528	1.51491	1	0.223464	13.538
GOTERM_BP_FAT	GO:0070271~protein complex biogenesis	41	4.33404	0.00820565	SMARCAD1, RSF1, BLM, TAF9B, IDE, ATL3, KNTC1, AASS, AHCTF1, ANLN, MED23, CD2AP, TFAM, CSE1L, NPM1, DLG4, FBXO5, SKIL, PRKAA2, USP16, TERF1, APC, TAF2, HSP90AA1, TAF5, CENPF, EPRS, MALT1, CENPE, STXBP3, DECR1, MED13, TRIM24, CENPJ, BIRC2, SBF2, IPO7, GTF2F2, IPO5, MDM2, SEPT7	725	505	13528	1.51491	1	0.223464	13.538
GOTERM_BP_FAT	GO:0010629~negative regulation of gene expression	40	4.22833	0.0127716	BTAF1, COPS2, BCLAF1, RSF1, DICER1, TAF9B, ZNF639, REST, ZEB1, RLIM, LIN28B, CIR1, ZNF148, WWP1, POU2F1, SKIL, HELLS, ZNF281, ZCCHC11, KLF12, GABPA, RBL1, ZHX1, ZNF24, CENPF, ZNF189, RB1, TRIM24, BRCA1, FOXP2, NRIP1, TRIM33, BPTF, ID1, NEDD4, MDM2, ZFPM2, HIVEP1, RBPJ, LCOR	725	504	13528	1.4809	1	0.283615	20.3024
GOTERM_MF_FAT	GO:0008134~transcription factor binding	39	4.12262	0.0218828	COPS2, NBN, TAF9B, MYEF2, HCFC2, MED23, ZEB1, RLIM, TMF1, ATF2, MLL5, CIR1, CASP8AP2, HSF2, NPM1, NPAT, SKIL, USP16, MYSM1, KLF12, CREB1, GABPA, RBL1, ZFX, CENPF, RB1, MED13, TRIM24, BRCA1, NRIP1, HIF1A, BPTF, SP4, NFE2L1, ZFPM2, PIAS1, JMJD1C, LCOR, NFIA	687	513	12983	1.4367	1	0.276373	28.5095
GOTERM_MF_FAT	GO:0008092~cytoskeletal protein binding	37	3.91121	0.0393929	MYO5A, DIAPH3, UTRN, EPB41L4A, IQGAP2, ANLN, DAAM1, ARFGEF1, MYO9A, HOOK3, NRCAM, PLS1, SSX2IP, DLG1, APC, TERF1, PHACTR2, MYO6, CCDC88A, KIF5B, MYO1B, TRPM7, MAP1B, BRCA2, MYH6, CENPJ, BRCA1, NEBL, PPP1R9A, SYNE2, EPB41L5, TMOD2, CLIP1, ADD3, DST, LRPPRC, LCP1	687	504	12983	1.38736	1	0.392221	45.6433
GOTERM_BP_FAT	GO:0016481~negative regulation of transcription	37	3.91121	0.0134986	COPS2, BTAF1, BCLAF1, RSF1, TAF9B, ZNF639, REST, ZEB1, RLIM, CIR1, ZNF148, WWP1, POU2F1, SKIL, HELLS, ZNF281, KLF12, GABPA, RBL1, ZHX1, ZNF24, CENPF, ZNF189, RB1, TRIM24, BRCA1, FOXP2, NRIP1, TRIM33, BPTF, ID1, NEDD4, MDM2, ZFPM2, HIVEP1, RBPJ, LCOR	725	459	13528	1.50413	1	0.289704	21.3322
GOTERM_BP_FAT	GO:0051726~regulation of cell cycle	37	3.91121	3.9692e-05	CCNT2, NBN, BLM, CCNT1, KNTC1, TTK, ANLN, CCNG1, GPR3, MYCBP2, CCNE2, CASP3, NPM1, BUB1, FBXO5, THAP1, TPR, ZWILCH, TERF1, DLG1, APC, ROCK2, MSH2, DLGAP5, CENPF, BRIP1, BRCA2, CENPE, RB1, ATR, CEP63, BRCA1, ATM, RBBP8, PLK4, KIF20B, MDM2	725	331	13528	2.08578	0.0950783	0.00285041	0.0700517
GOTERM_BP_FAT	GO:0007010~cytoskeleton organization	36	3.8055	0.0105475	KIF23, HAUS6, CEP120, VPS54, DIAPH3, TTK, ANLN, DAAM1, HOOK3, ANK3, NPM1, FBXO5, FGD6, DLG1, KIF11, ROCK1, TRPM7, ROCK2, MAP1B, BRCA2, DOCK7, NDC80, MYH6, RICTOR, CEP63, PCM1, CENPJ, BRCA1, SMC3, PPP1R9A, SASS6, MAFIP, ERBB2IP, CDC42BPA, DST, LCP1	725	436	13528	1.54068	1	0.26418	17.0723
GOTERM_MF_FAT	GO:0042623~ATPase activity, coupled	35	3.69979	2.58493e-06	BLM, DICER1, SKIV2L2, ATP2B1, DDX18, DDX46, PEX1, DDX19B, ABCD3, CHD1, DDX21, DHX36, TOP2A, DHX57, ATP11B, BRIP1, ABCB1, MYH6, ATP11C, ABCG1, ATP6V1C1, RECQL, DNA2, CRBN, BPTF, RFC1, DHX29, ASCC3, DDX59, GTF2F2, DDX50, RAD54B, DHX40, SMARCA1, ATP8A1	687	272	12983	2.43174	0.0018878	0.000118092	0.00392076
GOTERM_MF_FAT	GO:0004674~protein serine/threonine kinase activity	34	3.59408	0.0199125	CDK19, PRPF4B, TBK1, NEK1, TTK, AKAP9, RIOK2, VRK1, SLK, MAP3K2, BUB1, PRKAA1, MASTL, PRKAA2, CHUK, AKT3, ROCK1, TAOK1, TRPM7, ROCK2, TAOK3, PKN2, RPS6KC1, ATR, CDKL2, STK3, ATM, PLK4, MAP4K5, MAPK6, HSPB8, CDC42BPA, TGFBR3, EIF2AK2	687	430	12983	1.49427	1	0.263842	26.2937
GOTERM_MF_FAT	GO:0060589~nucleoside-triphosphatase regulator activity	34	3.59408	0.0116303	RAB3GAP2, RABGAP1L, IQGAP2, ITSN2, ARFGEF1, MYO9A, IQGAP1, ARHGAP21, TBC1D15, ARHGAP5, DMXL2, SOS1, SOS2, RAPGEF6, GPSM2, FGD6, DOCK11, RPGR, DOCK7, DEPDC1, ARHGAP29, RICTOR, VAV1, ECT2, DIS3, TBC1D23, WDR67, MAP4K5, CHML, IPO7, KRIT1, ACAP2, IPO5, CDC42BPA	687	413	12983	1.55578	0.999807	0.196897	16.2592
GOTERM_MF_FAT	GO:0030695~GTPase regulator activity	34	3.59408	0.00844809	RAB3GAP2, RABGAP1L, IQGAP2, ITSN2, ARFGEF1, MYO9A, IQGAP1, ARHGAP21, TBC1D15, ARHGAP5, DMXL2, SOS1, SOS2, RAPGEF6, GPSM2, FGD6, DOCK11, RPGR, DOCK7, DEPDC1, ARHGAP29, RICTOR, VAV1, ECT2, DIS3, TBC1D23, WDR67, MAP4K5, CHML, IPO7, KRIT1, ACAP2, IPO5, CDC42BPA	687	404	12983	1.59043	0.997974	0.15825	12.075
GOTERM_CC_FAT	GO:0005815~microtubule organizing center	34	3.59408	1.60812e-08	HAUS6, CEP120, CDC14A, AKAP9, CEP55, AKAP11, CEP57, CEP170, NPM1, BUB1, TOP2A, APC, NIN, ROCK1, ROCK2, DLGAP5, KIF15, SMEK2, BRCA2, ALMS1, TOPBP1, CEP63, PCM1, CDC27, CENPJ, BRCA1, CSPP1, PLK4, NEDD1, SASS6, CEP350, LCA5, MCPH1, KIF20B	558	253	12782	3.07839	7.28475e-06	4.0471e-07	2.2836e-05
GOTERM_CC_FAT	GO:0030529~ribonucleoprotein complex	33	3.48837	0.02807	PRPF4B, CRNKL1, DICER1, ZCRB1, SKIV2L2, MRPS31, WBP4, NUFIP2, PNN, TROVE2, FRG1, NPM1, WAC, RSL24D1, RBM25, PPWD1, KRR1, MRPL50, MPHOSPH10, RPS6KC1, SSB, CDC5L, BRCA1, FXR1, SNRNP48, DCP2, LARP7, SLU7, NOP58, SRP72, UTP20, PRPF38B, UTP14C	558	515	12782	1.46782	0.999997	0.227368	33.2561
GOTERM_BP_FAT	GO:0016071~mRNA metabolic process	33	3.48837	0.00498625	PRPF4B, CRNKL1, ZCRB1, SKIV2L2, WBP4, PNN, CIR1, DDX46, FRG1, EIF3E, TGS1, RBM25, LUC7L3, PPWD1, PRPF40A, CCAR1, UPF2, SSB, MBNL1, CDC5L, SNRNP48, PAPOLA, UPF3B, DCP2, RSRC1, GTF2F2, ZRANB2, SLU7, THOC2, PAPOLG, CPSF2, PRPF38B, THOC1	725	370	13528	1.66421	0.999997	0.16033	8.44685
GOTERM_BP_FAT	GO:0007017~microtubule-based process	33	3.48837	5.13889e-06	KIF23, HAUS6, CEP120, DNAH14, TTK, HOOK3, PEX1, NPM1, DYNC2H1, FBXO5, KIF21A, KIF14, KIF11, KIF3A, OPA1, KIF5B, MAP1B, KIF15, BRCA2, KTN1, DOCK7, CENPE, NDC80, CEP63, PCM1, CENPJ, BRCA1, SMC3, SASS6, MAFIP, KIF20B, DST, LRPPRC	725	253	13528	2.43382	0.0128513	0.000461844	0.00907214
GOTERM_MF_FAT	GO:0016563~transcription activator activity	32	3.38266	0.0281873	ELF1, RSF1, ELF2, MYEF2, HCFC2, MED23, ZEB1, MYBL1, ATF2, MLL5, ZNF148, HSF2, NPM1, NPAT, POU2F1, USP16, MYSM1, ZNF281, CEBPE, GABPA, SMAD5, ZFX, BRCA2, RB1, MED13, TRIM24, HLTF, BRCA1, NRIP1, SP4, NFE2L2, PIAS1	687	410	12983	1.47497	1	0.320945	35.1885
GOTERM_BP_FAT	GO:0006325~chromatin organization	32	3.38266	0.0117356	SMARCAD1, ING3, RSF1, ARID4B, CDC73, NR3C1, ARID2, CHD9, MLL5, NPM1, LEO1, CHD1, RNF168, USP16, MYSM1, HELLS, TERF1, SHPRH, SETDB2, TAF5, RBL1, RB1, HLTF, CTR9, SUV39H2, EYA4, BPTF, ASH1L, JMJD1C, SETD2, SMARCA1, MPHOSPH8	725	378	13528	1.57962	1	0.273486	18.8129
GOTERM_CC_FAT	GO:0005813~centrosome	32	3.38266	1.07937e-08	HAUS6, CEP120, CDC14A, AKAP9, CEP55, AKAP11, CEP57, CEP170, NPM1, TOP2A, APC, ROCK1, NIN, ROCK2, DLGAP5, KIF15, SMEK2, BRCA2, ALMS1, TOPBP1, CEP63, PCM1, CDC27, CENPJ, CSPP1, PLK4, NEDD1, SASS6, CEP350, LCA5, MCPH1, KIF20B	558	224	12782	3.2724	4.88955e-06	2.87622e-07	1.53276e-05
GOTERM_BP_FAT	GO:0008283~cell proliferation	31	3.27696	0.0914181	COPS2, NBN, USP8, CEP120, CDC14A, POLA1, KITLG, ZEB1, CUL5, CSE1L, HMOX1, GAB1, BUB1, THAP1, FRS2, ASPM, HELLS, DLG1, PDS5B, DLGAP5, KIF15, CENPF, BRCA2, ALMS1, ITGA2, MALT1, LIG4, APPL1, CDC27, EPS15, TGFBR3	725	436	13528	1.32669	1	0.758152	81.5951
GOTERM_MF_FAT	GO:0003712~transcription cofactor activity	31	3.27696	0.0100927	COPS2, TAF9B, MYEF2, MED23, HCFC2, ZEB1, RLIM, ATF2, TMF1, MLL5, CIR1, CASP8AP2, HSF2, NPM1, NPAT, SKIL, USP16, MYSM1, KLF12, CREB1, ZFX, GABPA, RB1, TRIM24, MED13, BRCA1, NRIP1, SP4, NFE2L1, ZFPM2, PIAS1	687	363	12983	1.61389	0.999398	0.17728	14.2612
GOTERM_BP_FAT	GO:0008380~RNA splicing	31	3.27696	0.000286393	PRPF4B, CRNKL1, ZCRB1, SKIV2L2, ZNF638, WBP4, PNN, CIR1, DDX46, FRG1, TGS1, RBM25, LUC7L3, PPWD1, PRPF40A, CCAR1, MPHOSPH10, MBNL1, CDC5L, SNRNP48, PAPOLA, PPIG, UPF3B, RSRC1, GTF2F2, ZRANB2, SLU7, THOC2, CPSF2, PRPF38B, THOC1	725	284	13528	2.03676	0.513712	0.0183162	0.504412
GOTERM_CC_FAT	GO:0016604~nuclear body	31	3.27696	3.4298e-11	CRNKL1, BLM, NOC3L, ZNF638, WBP4, PNN, MLL5, CIR1, DDX46, MORC3, FRG1, EIF3E, NPM1, NPAT, WAC, TGS1, RBM27, RBM25, LUC7L3, PRPF40A, ZMYM2, TOPBP1, RB1, CDC5L, TOPORS, CTR9, PPIG, RSRC1, SLU7, PIAS1, THOC1	558	168	12782	4.22685	1.5537e-08	1.29475e-09	4.87047e-08
GOTERM_MF_FAT	GO:0004386~helicase activity	31	3.27696	3.35428e-11	SMARCAD1, BTAF1, BLM, DICER1, SKIV2L2, SETX, CHD9, DDX18, DDX46, DDX19B, CHD1, DDX21, DHX36, HELLS, DHX57, ERCC6L, SHPRH, BRIP1, YTHDC2, HLTF, ATRX, RECQL, DNA2, DHX29, ASCC3, DDX59, GTF2F2, DDX50, RAD54B, DHX40, SMARCA1	687	140	12983	4.18458	2.45198e-08	4.08664e-09	5.0878e-08
GOTERM_CC_FAT	GO:0005819~spindle	31	3.27696	9.65487e-13	KIF23, HAUS6, CDC14A, KNTC1, TTK, CEP170, NPM1, BUB1, FBXO5, ASPM, TERF1, CKAP2, KIF14, KIF11, ROCK2, DLGAP5, KIF15, CENPF, CENPE, RB1, CEP63, CDC27, SMC3, ATM, CSPP1, NEDD1, RIF1, CEP350, KIF20B, MAP9, SEPT7	558	147	12782	4.83069	4.37349e-10	4.85944e-11	1.37098e-09
GOTERM_BP_FAT	GO:0070727~cellular macromolecule localization	30	3.17125	0.083404	RAB3GAP2, STAM2, SNX2, SEC62, CSE1L, PEX1, CEP57, MORC3, COPB1, STX17, PIKFYVE, NPM1, BCAP29, RANBP2, TPR, MYO6, RPGR, PGAP1, STXBP4, TOPORS, TEX15, ERBB2IP, CHML, ID1, NEDD4, IPO7, IPO5, USO1, NOP58, SRP72	725	414	13528	1.35212	1	0.737261	78.5085
GOTERM_BP_FAT	GO:0034613~cellular protein localization	30	3.17125	0.0755507	RAB3GAP2, STAM2, SNX2, SEC62, CSE1L, PEX1, CEP57, MORC3, COPB1, STX17, PIKFYVE, NPM1, BCAP29, RANBP2, TPR, MYO6, RPGR, PGAP1, STXBP4, TOPORS, TEX15, ERBB2IP, CHML, ID1, NEDD4, IPO7, IPO5, USO1, NOP58, SRP72	725	411	13528	1.36199	1	0.720755	75.0151
GOTERM_BP_FAT	GO:0051253~negative regulation of RNA metabolic process	30	3.17125	0.0192377	RSF1, TAF9B, ZNF639, ZEB1, REST, CIR1, ZNF148, NPM1, POU2F1, SKIL, HELLS, ZNF281, KLF12, ZHX1, RBL1, GABPA, ZNF189, RB1, TRIM24, FOXP2, NRIP1, BPTF, ID1, NEDD4, MDM2, ZFPM2, HIVEP1, RBPJ, LCOR, BARD1	725	362	13528	1.54635	1	0.3641	29.0322
GOTERM_BP_FAT	GO:0032989~cellular component morphogenesis	29	3.06554	0.0804069	DYNC2LI1, ONECUT2, MYCBP2, NRCAM, ALCAM, ANK3, DYNC2H1, ROBO2, TOP2B, APC, DLG1, DNM1L, KIF3A, OPA1, CREB1, MAP1B, ALMS1, CASC5, NDC80, DOCK7, MYH6, PCM1, ECT2, BBS10, HIF1A, ERBB2IP, TGFBR3, VCAN, DST	725	397	13528	1.36302	1	0.730305	77.2335
GOTERM_BP_FAT	GO:0006397~mRNA processing	29	3.06554	0.00741767	PRPF4B, CRNKL1, ZCRB1, SKIV2L2, WBP4, PNN, CIR1, DDX46, FRG1, TGS1, RBM25, LUC7L3, PPWD1, PRPF40A, CCAR1, CDC5L, MBNL1, SNRNP48, PAPOLA, UPF3B, RSRC1, GTF2F2, ZRANB2, SLU7, THOC2, PAPOLG, CPSF2, PRPF38B, THOC1	725	321	13528	1.68573	1	0.211177	12.3172
GOTERM_MF_FAT	GO:0016564~transcription repressor activity	29	3.06554	0.00519677	COPS2, BCLAF1, ELF1, ELF2, RSF1, TAF9B, ZEB1, REST, RLIM, CIR1, CASP8AP2, ZNF148, NPAT, POU2F1, SKIL, ZNF281, KLF12, ZNF24, RB1, TRIM24, FOXP2, NRIP1, RFC1, ID1, RBAK, MDM2, ZFPM2, HIVEP1, PIAS1	687	316	12983	1.73432	0.977824	0.115615	7.59883
GOTERM_BP_FAT	GO:0045892~negative regulation of transcription, DNA-dependent	28	2.95983	0.0419555	RSF1, TAF9B, ZNF639, ZEB1, REST, CIR1, ZNF148, POU2F1, SKIL, HELLS, ZNF281, KLF12, ZHX1, RBL1, GABPA, ZNF189, RB1, TRIM24, FOXP2, NRIP1, BPTF, ID1, NEDD4, MDM2, ZFPM2, HIVEP1, RBPJ, LCOR	725	356	13528	1.46759	1	0.569506	53.0786
GOTERM_BP_FAT	GO:0016568~chromatin modification	28	2.95983	0.0016161	SMARCAD1, ING3, RSF1, CDC73, NR3C1, ARID2, CHD9, MLL5, CHD1, LEO1, RNF168, USP16, HELLS, MYSM1, TERF1, SETDB2, TAF5, RBL1, RB1, HLTF, CTR9, SUV39H2, EYA4, BPTF, ASH1L, JMJD1C, SETD2, SMARCA1	725	274	13528	1.90679	0.98294	0.0689304	2.81509
GOTERM_CC_FAT	GO:0005874~microtubule	28	2.95983	6.47543e-05	KIF23, HAUS6, DNAH14, DYNC2LI1, KNTC1, HOOK3, CEP57, CEP170, DYNC2H1, KIF21A, APC, CKAP2, KIF14, KIF11, KIF3A, KIF5B, NIN, KIF15, MAP1B, CENPE, CDC27, CENPJ, LRRC49, CSPP1, MAFIP, KIF20B, CLIP1, MAP9	558	274	12782	2.34084	0.0289086	0.00104712	0.0919147
GOTERM_BP_FAT	GO:0006260~DNA replication	28	2.95983	3.18727e-06	CLSPN, BLM, DNAH14, LIN9, POLA1, POT1, CCNE2, TFAM, CTGF, DNAJC2, TOP2A, TERF1, GINS2, POLK, CCDC88A, NOL8, CENPF, BRCA2, PAPD5, LIG4, ATR, RMI1, BRCA1, RAD50, DNA2, RFC1, NFIA, REV3L	725	190	13528	2.74979	0.00799027	0.000320843	0.00562685
GOTERM_BP_FAT	GO:0032774~RNA biosynthetic process	27	2.85412	0.00882166	CCNT2, TAF1B, COPS2, RSF1, CCNT1, TAF9B, MYEF2, MED23, NR3C1, TMF1, TFAM, TROVE2, HSF2, CEBPZ, SKIL, TAF2, TAF5, CREB1, GABPA, TRIM24, MED13, HIF1A, ASH1L, GTF2F2, NFE2L1, NFE2L2, LCOR	725	296	13528	1.70203	1	0.235632	14.4812
GOTERM_BP_FAT	GO:0006351~transcription, DNA-dependent	27	2.85412	0.00745026	CCNT2, TAF1B, COPS2, RSF1, CCNT1, TAF9B, MYEF2, MED23, NR3C1, TMF1, TFAM, TROVE2, HSF2, CEBPZ, SKIL, TAF2, TAF5, CREB1, GABPA, TRIM24, MED13, HIF1A, ASH1L, GTF2F2, NFE2L1, NFE2L2, LCOR	725	292	13528	1.72535	1	0.209651	12.368
GOTERM_CC_FAT	GO:0000785~chromatin	26	2.74841	1.99168e-06	ARID4B, POLA1, AHCTF1, REST, CHD9, EIF3E, CHD1, TOP2B, HELLS, STAG2, SHPRH, PDS5B, PDS5A, CREB1, CENPF, MBD4, RB1, ATR, TRIM24, BIRC2, SMC3, SUV39H2, ATRX, NEDD4, RAD18, MPHOSPH8	558	200	12782	2.97789	0.000901827	4.29626e-05	0.00282824
GOTERM_MF_FAT	GO:0008047~enzyme activator activity	25	2.64271	0.0796501	RAB3GAP2, IQGAP2, RABGAP1L, MYO9A, ARFGEF1, IQGAP1, ARHGAP21, TBC1D15, ARHGAP5, CASP8AP2, SOS1, GPSM2, FRS2, EBAG9, TERF1, TAOK1, MALT1, ARHGAP29, DEPDC1, TRIM23, WDR67, TBC1D23, RFC1, CHML, ACAP2	687	335	12983	1.41031	1	0.559532	71.6054
GOTERM_BP_FAT	GO:0006511~ubiquitin-dependent protein catabolic process	25	2.64271	0.00261385	USPL1, USP8, UBE3A, EDEM3, CD2AP, USP53, CUL5, USP16, USP34, USP15, USP33, USP1, ANAPC4, UBR3, UBR1, CDC27, HSP90B1, PSMC6, NEDD4, USP47, MDM2, CUL4B, USP25, USP24, USP45	725	242	13528	1.92761	0.998623	0.100803	4.51556
GOTERM_CC_FAT	GO:0000793~condensed chromosome	24	2.537	7.1242e-09	XRCC4, BLM, SGOL2, SGOL1, KNTC1, NUF2, CENPF, AHCTF1, CASC5, TOPBP1, NDC80, CENPE, LIG4, SMC2, BRCA1, SMC3, SMC4, NCAPG, BUB1, ZWILCH, ADD3, SEPT7, LRPPRC, ERCC6L	558	129	12782	4.26173	3.22726e-06	2.01704e-07	1.01167e-05
GOTERM_CC_FAT	GO:0016607~nuclear speck	23	2.43129	4.28195e-10	CRNKL1, NOC3L, ZNF638, TOPORS, CDC5L, WBP4, CTR9, PNN, MLL5, PPIG, DDX46, CIR1, FRG1, RSRC1, NPM1, SLU7, WAC, PIAS1, RBM27, RBM25, LUC7L3, THOC1, PRPF40A	558	103	12782	5.11511	1.93972e-07	1.49209e-08	6.08055e-07
GOTERM_MF_FAT	GO:0005083~small GTPase regulator activity	22	2.32558	0.0550993	IQGAP2, RABGAP1L, ITSN2, ARHGAP29, VAV1, ARFGEF1, ECT2, IQGAP1, DIS3, TBC1D15, TBC1D23, WDR67, MAP4K5, DMXL2, ARHGAP5, IPO7, KRIT1, SOS1, SOS2, ACAP2, CDC42BPA, FGD6	687	274	12983	1.51737	1	0.466194	57.6693
GOTERM_BP_FAT	GO:0033043~regulation of organelle organization	22	2.32558	0.00629236	CCDC88A, ROCK2, DLGAP5, MAP1B, CENPF, TTK, CENPE, RICTOR, POT1, BRCA1, ATM, MYCBP2, NEBL, PLK4, NPM1, BUB1, KIF20B, TPR, DST, ERCC4, APC, TERF1	725	217	13528	1.89173	1	0.190905	10.5455
GOTERM_CC_FAT	GO:0000228~nuclear chromosome	22	2.32558	7.3847e-06	NBN, BLM, SGOL2, SGOL1, POLA1, TOPBP1, TRIM24, ATR, SMC2, BIRC2, RAD50, POT1, SMC3, SUV39H2, ATRX, BAZ1A, BUB1, ADD3, TOP2A, ERCC4, LRPPRC, TERF1	558	162	12782	3.1108	0.00333969	0.000139377	0.0104861
GOTERM_BP_FAT	GO:0032990~cell part morphogenesis	21	2.21987	0.0566022	DNM1L, KIF3A, OPA1, CREB1, DYNC2LI1, ONECUT2, MAP1B, ALMS1, DOCK7, PCM1, BBS10, MYCBP2, NRCAM, ALCAM, ANK3, DYNC2H1, ROBO2, VCAN, TOP2B, DST, APC	725	256	13528	1.53065	1	0.649208	64.2524
GOTERM_CC_FAT	GO:0048471~perinuclear region of cytoplasm	21	2.21987	0.0271164	GALNT3, GALNT1, UPF2, MYO6, KIF5B, MAP1B, CENPF, ITGA2, MALT1, MYH6, CD2AP, PNPLA8, HSP90B1, UACA, AGGF1, SCYL2, NEDD4, USO1, CLINT1, LRPPRC, CCAR1	558	288	12782	1.67029	0.999996	0.224425	32.3202
GOTERM_BP_FAT	GO:0006366~transcription from RNA polymerase II promoter	21	2.21987	0.026253	CCNT2, TAF2, COPS2, TAF5, CCNT1, GABPA, MYEF2, MED23, TRIM24, MED13, NR3C1, TMF1, HIF1A, HSF2, ASH1L, GTF2F2, CEBPZ, NFE2L1, SKIL, NFE2L2, LCOR	725	234	13528	1.67455	1	0.435787	37.4798
GOTERM_BP_FAT	GO:0007346~regulation of mitotic cell cycle	21	2.21987	0.000174186	NBN, DLGAP5, KNTC1, CENPF, BRCA2, TTK, CENPE, ANLN, RB1, ATM, MYCBP2, BUB1, KIF20B, MDM2, FBXO5, THAP1, TPR, ZWILCH, DLG1, APC, TERF1	725	152	13528	2.57793	0.354974	0.0117804	0.307073
GOTERM_BP_FAT	GO:0010564~regulation of cell cycle process	21	2.21987	2.35795e-06	ROCK2, DLGAP5, KNTC1, CENPF, BRCA2, TTK, CENPE, ANLN, RB1, BRCA1, ATM, GPR3, MYCBP2, PLK4, NPM1, BUB1, KIF20B, FBXO5, TPR, APC, TERF1	725	114	13528	3.43724	0.0059174	0.000258009	0.0041628
GOTERM_BP_FAT	GO:0000075~cell cycle checkpoint	21	2.21987	5.1298e-08	NBN, BLM, MSH2, KNTC1, CENPF, BRIP1, TTK, CENPE, RB1, ATR, CEP63, BRCA1, ATM, RBBP8, CCNE2, BUB1, TPR, ZWILCH, DLG1, APC, TERF1	725	91	13528	4.30599	0.000129109	7.59509e-06	9.05646e-05
GOTERM_MF_FAT	GO:0003702~RNA polymerase II transcription factor activity	20	2.11416	0.0584997	ZNF281, ZNF354A, CREB1, ONECUT2, GABPA, MYEF2, HCFC2, DEK, MED13, HLTF, TMF1, ATF2, HIF1A, DBP, ZNF148, SP4, ASH1L, GTF2F2, ZFPM2, LCOR	687	244	12983	1.54903	1	0.476918	59.9219
GOTERM_BP_FAT	GO:0034660~ncRNA metabolic process	20	2.11416	0.0400262	KRR1, ZCCHC11, AIMP1, TYW3, MPHOSPH10, EPRS, SSB, LIN28B, DIS3, TARS, INTS8, TRMT11, FRG1, TRDMT1, RARS, INTS6, NOP58, TPR, TRUB1, UTP14C	725	230	13528	1.62255	1	0.554959	51.3821
GOTERM_MF_FAT	GO:0016879~ligase activity, forming carbon-nitrogen bonds	20	2.11416	0.0372118	UBE3A, ANAPC4, BIRC6, UBR3, ASNSD1, MALT1, UBR1, RLIM, FEM1B, TRIM23, BRCA1, MIB1, NEDD4, WWP1, HECTD2, MDM2, RNF168, PIAS1, FBXL3, BARD1	687	231	12983	1.6362	1	0.379944	43.7408
GOTERM_MF_FAT	GO:0003713~transcription coactivator activity	20	2.11416	0.0186547	ZFX, GABPA, MYEF2, MED23, HCFC2, RB1, TRIM24, MED13, ZEB1, BRCA1, NRIP1, ATF2, MLL5, HSF2, SP4, NPM1, NPAT, PIAS1, USP16, MYSM1	687	214	12983	1.76618	0.999999	0.258624	24.8459
GOTERM_BP_FAT	GO:0000226~microtubule cytoskeleton organization	20	2.11416	0.000316377	KIF23, HAUS6, CEP120, KIF11, MAP1B, BRCA2, TTK, DOCK7, NDC80, CEP63, PCM1, CENPJ, BRCA1, SMC3, HOOK3, SASS6, MAFIP, NPM1, FBXO5, DST	725	147	13528	2.53868	0.549071	0.0192381	0.557083
GOTERM_BP_FAT	GO:0006310~DNA recombination	20	2.11416	2.60443e-06	XRCC4, NBN, RAD51AP1, MSH3, BLM, MSH2, SMC5, SMC6, BRCA2, LIG4, RAD50, BRCA1, ATM, ATRX, DCLRE1C, RECQL, PSIP1, RAD54B, RBPJ, ERCC4	725	105	13528	3.55415	0.00653392	0.000273103	0.00459793
GOTERM_BP_FAT	GO:0009314~response to radiation	19	2.00846	0.0214956	XRCC4, BLM, MSH2, USP1, NEK1, BRCA2, MBD4, TOPBP1, LIG4, BRCA1, ATM, DCLRE1C, CASP3, UACA, NEDD4, RNF168, RAD54B, ERCC4, CLOCK	725	200	13528	1.77263	1	0.389051	31.8619
GOTERM_MF_FAT	GO:0016881~acid-amino acid ligase activity	19	2.00846	0.0200272	UBE3A, ANAPC4, BIRC6, UBR3, MALT1, UBR1, RLIM, FEM1B, TRIM23, BRCA1, MIB1, NEDD4, WWP1, HECTD2, MDM2, RNF168, PIAS1, FBXL3, BARD1	687	201	12983	1.78639	1	0.260518	26.4244
GOTERM_CC_FAT	GO:0005635~nuclear envelope	19	2.00846	0.00373305	MYO6, POLA1, ATP11B, CENPF, AHCTF1, SYNE2, UACA, CSE1L, IPO7, DDX19B, IPO5, NUCB2, MNS1, RANBP2, MTMR6, TPR, MATR3, LRPPRC, UBXN4	558	205	12782	2.12307	0.81626	0.0447576	5.17244
GOTERM_CC_FAT	GO:0000775~chromosome, centromeric region	19	2.00846	6.76169e-06	SGOL2, SGOL1, KNTC1, NUF2, CENPF, AHCTF1, CASC5, NDC80, CENPE, SUGT1, SUV39H2, BUB1, CLIP1, TPR, ZWILCH, SEPT7, HELLS, ERCC6L, APC	558	124	12782	3.50991	0.00305837	0.000133168	0.00960147
GOTERM_MF_FAT	GO:0008026~ATP-dependent helicase activity	19	2.00846	3.17322e-06	BLM, DICER1, BRIP1, SKIV2L2, DNA2, RECQL, DDX18, DDX46, DHX29, ASCC3, DDX19B, DDX59, GTF2F2, DDX50, CHD1, DDX21, DHX36, DHX40, DHX57	687	98	12983	3.66392	0.00231694	0.000136439	0.00481305
GOTERM_MF_FAT	GO:0070035~purine NTP-dependent helicase activity	19	2.00846	3.17322e-06	BLM, DICER1, BRIP1, SKIV2L2, DNA2, RECQL, DDX18, DDX46, DHX29, ASCC3, DDX19B, DDX59, GTF2F2, DDX50, CHD1, DDX21, DHX36, DHX40, DHX57	687	98	12983	3.66392	0.00231694	0.000136439	0.00481305
GOTERM_BP_FAT	GO:0022613~ribonucleoprotein complex biogenesis	18	1.90275	0.016372	KRR1, SDAD1, CRNKL1, DICER1, MPHOSPH10, EIF2A, MBNL1, DIS3, EIF3A, FRG1, BRIX1, NPM1, SLU7, NOP58, RSL24D1, TGS1, GNL2, UTP14C	725	180	13528	1.86593	1	0.326797	25.2809
GOTERM_MF_FAT	GO:0019787~small conjugating protein ligase activity	18	1.90275	0.00678617	UBE3A, ANAPC4, BIRC6, UBR3, MALT1, UBR1, RLIM, FEM1B, TRIM23, BRCA1, MIB1, NEDD4, WWP1, MDM2, RNF168, PIAS1, FBXL3, BARD1	687	166	12983	2.04919	0.993109	0.144056	9.81292
GOTERM_BP_FAT	GO:0070647~protein modification by small protein conjugation or removal	18	1.90275	0.00534747	UBE3A, USP1, CDC73, TRIM23, BRCA1, CTR9, MIB1, TRIM33, NEDD4, WWP1, LEO1, MDM2, RNF168, USP16, USP33, FBXL3, MYSM1, BARD1	725	160	13528	2.09917	0.999999	0.166711	9.03186
GOTERM_MF_FAT	GO:0003774~motor activity	18	1.90275	0.00132631	KIF14, KIF23, MYO5A, KIF3A, KIF11, MYO6, KIF5B, MYO1B, DNAH14, DYNC2LI1, KIF15, CENPE, MYH6, MYO9A, SMC3, DYNC2H1, KIF20B, KIF21A	687	142	12983	2.39553	0.620984	0.0380637	1.99297
GOTERM_BP_FAT	GO:0051052~regulation of DNA metabolic process	18	1.90275	0.000113694	SMARCAD1, NBN, CCDC88A, MSH3, BLM, MSH2, USP1, KITLG, BRCA2, ATR, RAD50, POT1, BRCA1, DNA2, TEX15, RNF168, ERCC4, TERF1	725	114	13528	2.94621	0.248876	0.00791806	0.200533
GOTERM_MF_FAT	GO:0046982~protein heterodimerization activity	17	1.79704	0.0846163	RAB3GAP2, CEBPE, POLA1, ITGA2, MYH6, SMC2, ABCG1, SMC3, SMC4, FOXP2, HIF1A, NPM1, ROBO2, TOP2B, TOP2A, BARD1, TERF1	687	208	12983	1.54456	1	0.572749	73.8426
GOTERM_MF_FAT	GO:0004842~ubiquitin-protein ligase activity	17	1.79704	0.00475234	UBE3A, ANAPC4, BIRC6, UBR3, MALT1, UBR1, RLIM, FEM1B, TRIM23, BRCA1, MIB1, NEDD4, WWP1, MDM2, RNF168, FBXL3, BARD1	687	147	12983	2.1855	0.969261	0.109591	6.97069
GOTERM_BP_FAT	GO:0006302~double-strand break repair	17	1.79704	1.03932e-07	XRCC4, NBN, RAD51AP1, BLM, MSH2, POLA1, BRIP1, BRCA2, LIG4, RAD50, BRCA1, SETX, DCLRE1C, RECQL, RNF168, RAD54B, ERCC4	725	62	13528	5.11626	0.000261562	1.4533e-05	0.000183488
GOTERM_BP_FAT	GO:0034470~ncRNA processing	16	1.69133	0.0767334	KRR1, ZCCHC11, DICER1, TYW3, MPHOSPH10, SSB, LIN28B, DIS3, INTS8, TRMT11, FRG1, TRDMT1, INTS6, NOP58, TRUB1, UTP14C	725	187	13528	1.59652	1	0.724218	75.5734
GOTERM_BP_FAT	GO:0051259~protein oligomerization	16	1.69133	0.0465146	SMARCAD1, BLM, IDE, ATL3, AASS, MALT1, STXBP3, DECR1, BIRC2, SBF2, NPM1, PRKAA2, SKIL, USP16, SEPT7, TERF1	725	174	13528	1.7158	1	0.594004	56.8683
GOTERM_MF_FAT	GO:0003682~chromatin binding	16	1.69133	0.0130166	ARID4B, POLA1, CENPF, TRIM24, REST, ZEB1, SUV39H2, ATRX, CHD9, CHD1, RNF168, SMARCA1, TOP2B, TOP2A, MPHOSPH8, HELLS	687	150	12983	2.0158	0.999931	0.212931	18.0231
GOTERM_MF_FAT	GO:0043566~structure-specific DNA binding	16	1.69133	0.00970554	RAD51AP1, MSH3, BLM, MSH2, CREB1, BRCA2, ZNF638, ZEB1, TET1, POT1, RECQL, ZNF148, RAD18, ERCC4, LRPPRC, TERF1	687	145	12983	2.08531	0.999199	0.17526	13.7512
GOTERM_BP_FAT	GO:0051129~negative regulation of cellular component organization	16	1.69133	0.00903068	MAP1B, CENPF, TTK, CENPE, POT1, BRCA1, TTC3, ATM, NPM1, BUB1, TGFBR3, TPR, THBS1, ERCC4, APC, TERF1	725	142	13528	2.10246	1	0.235573	14.799
GOTERM_MF_FAT	GO:0008234~cysteine-type peptidase activity	16	1.69133	0.00756896	USP8, USP1, MALT1, SENP6, PIGK, CASP3, USP47, YOD1, USP16, USP34, USP25, USP15, USP33, USP24, USP45, MYSM1	687	141	12983	2.14447	0.996128	0.154901	10.8851
GOTERM_MF_FAT	GO:0016790~thiolester hydrolase activity	16	1.69133	0.000287269	USPL1, USP8, USP1, ESD, USP53, ATXN3, USP47, YOD1, USP16, USP34, USP25, USP15, USP33, USP24, USP45, MYSM1	687	102	12983	2.96441	0.189435	0.00950112	0.434846
GOTERM_CC_FAT	GO:0044454~nuclear chromosome part	16	1.69133	0.000265559	NBN, BLM, SGOL2, SGOL1, POLA1, TRIM24, ATR, BIRC2, RAD50, SMC3, POT1, SUV39H2, ATRX, BUB1, ERCC4, TERF1	558	122	12782	3.00417	0.113358	0.00375276	0.376446
GOTERM_BP_FAT	GO:0007059~chromosome segregation	16	1.69133	2.18963e-05	PDS5B, SGOL2, DLGAP5, SGOL1, NUF2, CENPF, NDC80, CENPE, SMC2, SMC3, BRCA1, SMC4, NIPBL, NCAPG, TOP2A, STAG2	725	81	13528	3.68579	0.0536225	0.00166872	0.0386501
GOTERM_BP_FAT	GO:0006457~protein folding	15	1.58562	0.0928543	HSP90AA1, CWC27, SACS, DNAJC10, LMAN1, NKTR, BAG4, PIGK, HSP90B1, CLGN, PPIG, HSPA4L, RANBP2, DNAJC2, PPWD1	725	177	13528	1.5813	1	0.761748	82.102
GOTERM_BP_FAT	GO:0001701~in utero embryonic development	15	1.58562	0.0896694	XRCC4, NBN, MSH2, GABPA, BRCA2, LIG4, MBNL1, MYH6, RBBP8, MAN2A1, MIB1, PLK4, HIF1A, TGFBR3, ZFPM2	725	176	13528	1.59028	1	0.755254	80.9596
GOTERM_CC_FAT	GO:0005667~transcription factor complex	15	1.58562	0.0754351	TAF2, TAF5, CREB1, SMAD5, TAF9B, RBL1, NAA15, NAA16, MED23, RB1, ZEB1, HIF1A, GTF2F2, POU2F1, CLOCK	558	210	12782	1.6362	1	0.44687	67.1681
GOTERM_MF_FAT	GO:0008022~protein C-terminus binding	15	1.58562	0.01703	XRCC4, CEP120, MSH2, CENPF, TOPBP1, LIG4, NIPBL, PEX1, NPAT, DLG4, TOP2B, TOP2A, ERCC4, DST, DLG1	687	141	12983	2.01044	0.999996	0.24348	22.9363
GOTERM_BP_FAT	GO:0007018~microtubule-based movement	15	1.58562	0.00279762	KIF14, KIF23, KIF3A, OPA1, KIF11, KIF5B, DNAH14, KIF15, KTN1, CENPE, DYNC2H1, KIF20B, KIF21A, DST, LRPPRC	725	113	13528	2.4769	0.999134	0.101331	4.8257
GOTERM_BP_FAT	GO:0060249~anatomical structure homeostasis	15	1.58562	0.00152055	NBN, BLM, VPS54, ITGA2, BBS10, RAD50, POT1, DCLRE1C, TEX15, HIF1A, RFC1, ERCC4, BARD1, APC, TERF1	725	106	13528	2.64047	0.978293	0.0661088	2.65075
GOTERM_CC_FAT	GO:0000776~kinetochore	15	1.58562	5.03341e-06	NUF2, KNTC1, CENPF, AHCTF1, CASC5, NDC80, CENPE, SUGT1, BUB1, CLIP1, TPR, ZWILCH, SEPT7, APC, ERCC6L	558	77	12782	4.46237	0.00227754	0.000103637	0.00714742
GOTERM_BP_FAT	GO:0051169~nuclear transport	14	1.47992	0.0812865	UPF2, MALT1, CEP57, CSE1L, IPO7, RSRC1, DDX19B, NPM1, IPO5, NOP58, RANBP2, TPR, THOC2, THOC1	725	158	13528	1.65336	1	0.732128	77.615
GOTERM_BP_FAT	GO:0006913~nucleocytoplasmic transport	14	1.47992	0.0752197	UPF2, MALT1, CEP57, CSE1L, IPO7, RSRC1, DDX19B, NPM1, IPO5, NOP58, RANBP2, TPR, THOC2, THOC1	725	156	13528	1.67455	1	0.721433	74.8566
GOTERM_BP_FAT	GO:0032446~protein modification by small protein conjugation	14	1.47992	0.0244872	UBE3A, CDC73, TRIM23, BRCA1, CTR9, MIB1, TRIM33, NEDD4, WWP1, LEO1, MDM2, RNF168, FBXL3, BARD1	725	132	13528	1.97902	1	0.421537	35.4476
GOTERM_CC_FAT	GO:0005938~cell cortex	14	1.47992	0.0113381	MYO6, UTRN, RAI14, ANLN, ITPR2, PPP1R9A, NEDD4, FNBP1L, DLG4, GPSM2, EXOC6, ADD3, SEPT7, EXOC1	558	146	12782	2.19654	0.99429	0.115726	14.9495
GOTERM_BP_FAT	GO:0016567~protein ubiquitination	14	1.47992	0.0111159	UBE3A, CDC73, TRIM23, BRCA1, CTR9, MIB1, TRIM33, NEDD4, WWP1, LEO1, MDM2, RNF168, FBXL3, BARD1	725	119	13528	2.19521	1	0.265952	17.9094
GOTERM_BP_FAT	GO:0051321~meiotic cell cycle	14	1.47992	0.00254928	NBN, SGOL2, SGOL1, BRCA2, RAD50, ATM, SMC3, SUV39H2, TEX15, FBXO5, MNS1, RAD54B, UTP14C, STAG2	725	100	13528	2.6123	0.998379	0.0999668	4.40638
GOTERM_BP_FAT	GO:0007126~meiosis	14	1.47992	0.00212436	NBN, SGOL2, SGOL1, BRCA2, RAD50, ATM, SMC3, SUV39H2, TEX15, FBXO5, MNS1, RAD54B, UTP14C, STAG2	725	98	13528	2.66562	0.995265	0.0881573	3.68486
GOTERM_BP_FAT	GO:0051327~M phase of meiotic cell cycle	14	1.47992	0.00212436	NBN, SGOL2, SGOL1, BRCA2, RAD50, ATM, SMC3, SUV39H2, TEX15, FBXO5, MNS1, RAD54B, UTP14C, STAG2	725	98	13528	2.66562	0.995265	0.0881573	3.68486
GOTERM_MF_FAT	GO:0004221~ubiquitin thiolesterase activity	14	1.47992	0.000135937	USPL1, USP8, USP1, USP53, ATXN3, USP47, USP16, USP34, USP25, USP15, USP33, USP24, USP45, MYSM1	687	75	12983	3.52765	0.0945985	0.00472105	0.205992
GOTERM_CC_FAT	GO:0070161~anchoring junction	13	1.37421	0.0730498	PVRL4, LPP, EPB41L5, ITGA2, ABCB1, HCFC2, VEZT, SSX2IP, MYH6, LIG4, EBAG9, APC, PNN	558	172	12782	1.73133	1	0.441452	65.9445
GOTERM_BP_FAT	GO:0051493~regulation of cytoskeleton organization	13	1.37421	0.0606509	CCDC88A, ROCK2, MAP1B, CENPE, RICTOR, BRCA1, NEBL, MYCBP2, PLK4, NPM1, DST, TERF1, APC	725	136	13528	1.78361	1	0.665004	66.8662
GOTERM_CC_FAT	GO:0005681~spliceosome	13	1.37421	0.0125753	PRPF4B, CRNKL1, ZCRB1, SKIV2L2, CDC5L, WBP4, PNN, SNRNP48, FRG1, SLU7, WAC, PRPF38B, PPWD1	558	132	12782	2.25597	0.996762	0.122159	16.4485
GOTERM_BP_FAT	GO:0051789~response to protein stimulus	13	1.37421	0.0118254	HSP90AA1, ID1, MAP1B, HSPA4L, ITGA2, DEK, NR3C1, NFE2L2, EDEM3, EIF2AK2, SETD2, UBXN4, TTC3	725	107	13528	2.26702	1	0.272783	18.9429
GOTERM_BP_FAT	GO:0007050~cell cycle arrest	13	1.37421	0.0088453	GAS2L3, NBN, CGREF1, CUL5, MLL5, MSH2, KIF20B, RB1, THBS1, DST, BARD1, SESN3, APC	725	103	13528	2.35506	1	0.233731	14.5172
GOTERM_BP_FAT	GO:0010639~negative regulation of organelle organization	13	1.37421	0.00132642	MAP1B, CENPF, TTK, CENPE, ATM, BRCA1, POT1, NPM1, BUB1, TPR, ERCC4, APC, TERF1	725	82	13528	2.95818	0.964592	0.0610889	2.31607
GOTERM_BP_FAT	GO:0042770~DNA damage response, signal transduction	13	1.37421	0.00106332	NBN, UACA, MYO6, BLM, MSH2, HMOX1, BRIP1, BRCA2, MBD4, ATR, CEP63, ATM, BRCA1	725	80	13528	3.03214	0.931286	0.0521472	1.86072
GOTERM_CC_FAT	GO:0000151~ubiquitin ligase complex	13	1.37421	0.000511416	ANAPC4, UBR1, SUGT1, BRCA1, MYCBP2, CUL5, NEDD4, WWP1, RNF168, CUL4B, USP33, FBXL3, BARD1	558	90	12782	3.30876	0.20684	0.00659901	0.723787
GOTERM_CC_FAT	GO:0000779~condensed chromosome, centromeric region	13	1.37421	2.37761e-05	SGOL2, SGOL1, KNTC1, NUF2, BUB1, CASC5, CENPF, AHCTF1, CENPE, NDC80, ZWILCH, SEPT7, ERCC6L	558	66	12782	4.51195	0.0107129	0.000430736	0.0337579
GOTERM_CC_FAT	GO:0005912~adherens junction	12	1.2685	0.0761822	PVRL4, LPP, EPB41L5, ITGA2, ABCB1, HCFC2, VEZT, SSX2IP, MYH6, LIG4, EBAG9, APC	558	155	12782	1.77343	1	0.444817	67.5428
GOTERM_MF_FAT	GO:0016779~nucleotidyltransferase activity	12	1.2685	0.0664945	ESCO1, POLK, PAPOLA, ZCCHC11, DNAH14, OAS3, POLA1, PAPD5, PAPOLG, TWISTNB, ESCO2, REV3L	687	125	12983	1.81422	1	0.512545	64.7848
GOTERM_BP_FAT	GO:0043087~regulation of GTPase activity	12	1.2685	0.0652214	TBC1D15, RAB3GAP2, TBC1D23, WDR67, CHML, ACAP2, RAPGEF6, RABGAP1L, DOCK7, RICTOR, FGD6, VAV1	725	123	13528	1.82042	1	0.682422	69.6
GOTERM_BP_FAT	GO:0042254~ribosome biogenesis	12	1.2685	0.06224	DIS3, KRR1, SDAD1, FRG1, NPM1, BRIX1, MPHOSPH10, NOP58, EIF2A, RSL24D1, GNL2, UTP14C	725	122	13528	1.83534	1	0.672244	67.842
GOTERM_MF_FAT	GO:0051020~GTPase binding	12	1.2685	0.0289577	DMXL2, ROCK1, IPO7, DIAPH3, IPO5, RAPGEF6, DOCK7, RANBP2, DAAM1, FGD6, DOCK11, ECT2	687	109	12983	2.08053	1	0.32332	35.9636
GOTERM_BP_FAT	GO:0051325~interphase	12	1.2685	0.0262359	TAF2, CUL5, BLM, ANAPC4, NPAT, POLA1, CENPF, MDM2, RB1, DNAJC2, TERF1, RBBP8	725	106	13528	2.11237	1	0.438349	37.4603
GOTERM_BP_FAT	GO:0051329~interphase of mitotic cell cycle	12	1.2685	0.021707	TAF2, CUL5, BLM, ANAPC4, NPAT, POLA1, CENPF, MDM2, RB1, DNAJC2, TERF1, RBBP8	725	103	13528	2.1739	1	0.38933	32.1214
GOTERM_MF_FAT	GO:0015631~tubulin binding	12	1.2685	0.0163027	CCDC88A, KIF5B, MAP1B, BRCA2, CLIP1, CENPJ, DST, LRPPRC, BRCA1, HOOK3, TERF1, APC	687	100	12983	2.26777	0.999994	0.238967	22.0668
GOTERM_BP_FAT	GO:0051640~organelle localization	12	1.2685	0.00988868	CEP120, PEX1, NIN, COPB1, DLGAP5, NPM1, CENPF, CENPE, NDC80, LRPPRC, ASPM, HOOK3	725	92	13528	2.43382	1	0.252377	16.0921
GOTERM_MF_FAT	GO:0003777~microtubule motor activity	12	1.2685	0.00228577	KIF23, KIF14, KIF11, KIF3A, KIF5B, DNAH14, KIF15, KIF20B, DYNC2H1, CENPE, KIF21A, SMC3	687	77	12983	2.94516	0.812281	0.0623128	3.41149
GOTERM_BP_FAT	GO:0010212~response to ionizing radiation	12	1.2685	0.000295778	DCLRE1C, XRCC4, BLM, MSH2, NEK1, BRCA2, RNF168, TOPBP1, RAD54B, LIG4, ATM, BRCA1	725	60	13528	3.73186	0.525067	0.0184424	0.5209
GOTERM_BP_FAT	GO:0007093~mitotic cell cycle checkpoint	12	1.2685	1.13933e-05	NBN, KNTC1, BUB1, CENPF, TTK, CENPE, ZWILCH, TPR, ATM, TERF1, APC, DLG1	725	43	13528	5.20725	0.0282699	0.000895761	0.0201126
GOTERM_MF_FAT	GO:0031267~small GTPase binding	11	1.16279	0.0405454	DMXL2, ROCK1, IPO7, DIAPH3, IPO5, RAPGEF6, DOCK7, RANBP2, DAAM1, FGD6, ECT2	687	101	12983	2.05821	1	0.391041	46.6241
GOTERM_BP_FAT	GO:0030031~cell projection assembly	11	1.16279	0.0128981	CCDC88A, KIF3A, ROCK1, DYNC2LI1, ONECUT2, DYNC2H1, ALMS1, PCM1, BBS10, FGD6, CD2AP	725	83	13528	2.47292	1	0.283534	20.4824
GOTERM_BP_FAT	GO:0045786~negative regulation of cell cycle	11	1.16279	0.0109524	CASP3, BUB1, CENPF, TTK, CENPE, RB1, TPR, ATM, TERF1, APC, DLG1	725	81	13528	2.53398	1	0.267618	17.6694
GOTERM_BP_FAT	GO:0016032~viral reproduction	11	1.16279	0.00433563	XRCC4, UACA, NEDD4, WWP1, PSIP1, DEK, HCFC2, LIG4, THOC2, NFIA, THOC1	725	71	13528	2.89088	0.999982	0.142758	7.38419
GOTERM_BP_FAT	GO:0007088~regulation of mitosis	11	1.16279	0.000687044	DLGAP5, KIF20B, BUB1, CENPF, TTK, CENPE, TPR, ATM, TERF1, MYCBP2, APC	725	56	13528	3.66522	0.822695	0.0353976	1.20604
GOTERM_BP_FAT	GO:0051783~regulation of nuclear division	11	1.16279	0.000687044	DLGAP5, KIF20B, BUB1, CENPF, TTK, CENPE, TPR, ATM, TERF1, MYCBP2, APC	725	56	13528	3.66522	0.822695	0.0353976	1.20604
GOTERM_CC_FAT	GO:0034399~nuclear periphery	11	1.16279	0.000276104	SMARCAD1, ATXN3, PPIG, BLM, ZNF326, POLA1, CENPF, AHCTF1, SMC3, MATR3, THOC1	558	61	12782	4.13074	0.117585	0.0037835	0.391366
GOTERM_CC_FAT	GO:0000777~condensed chromosome kinetochore	11	1.16279	0.000179634	KNTC1, NUF2, BUB1, CASC5, CENPF, AHCTF1, CENPE, NDC80, ZWILCH, SEPT7, ERCC6L	558	58	12782	4.3444	0.0781583	0.00262177	0.254787
GOTERM_CC_FAT	GO:0016363~nuclear matrix	11	1.16279	0.000132557	SMARCAD1, ATXN3, PPIG, BLM, ZNF326, POLA1, CENPF, AHCTF1, SMC3, MATR3, THOC1	558	56	12782	4.49955	0.0582846	0.00199974	0.188072
GOTERM_CC_FAT	GO:0044450~microtubule organizing center part	11	1.16279	0.000132557	PLK4, NEDD1, SASS6, ROCK1, CEP170, AKAP9, CEP55, PCM1, CENPJ, TOP2A, BRCA1	558	56	12782	4.49955	0.0582846	0.00199974	0.188072
GOTERM_CC_FAT	GO:0000922~spindle pole	11	1.16279	1.15861e-06	NEDD1, KIF11, ROCK2, DLGAP5, NPM1, KNTC1, BUB1, CENPF, CEP63, SMC3, ASPM	558	34	12782	7.41103	0.000524714	2.62422e-05	0.00164527
GOTERM_MF_FAT	GO:0008135~translation factor activity, nucleic acid binding	10	1.05708	0.0740502	EIF3A, DMXL2, DHX29, EIF3E, EIF2S2, EIF5B, EIF2A, MTRF1L, MTIF2, MTIF3	687	98	12983	1.92838	1	0.542101	68.8688
GOTERM_MF_FAT	GO:0003690~double-stranded DNA binding	10	1.05708	0.0703682	RECQL, RAD51AP1, MSH3, BLM, MSH2, ZNF148, CREB1, ZEB1, ZNF638, TERF1	687	97	12983	1.94826	1	0.528223	66.9373
GOTERM_BP_FAT	GO:0034504~protein localization in nucleus	10	1.05708	0.0640357	CEP57, CSE1L, MORC3, IPO7, IPO5, PIKFYVE, NOP58, TOPORS, RANBP2, TPR	725	94	13528	1.98503	1	0.680465	68.912
GOTERM_MF_FAT	GO:0017016~Ras GTPase binding	10	1.05708	0.0506996	DMXL2, ROCK1, IPO7, DIAPH3, IPO5, RAPGEF6, DOCK7, RANBP2, DAAM1, ECT2	687	91	12983	2.07672	1	0.44804	54.5789
GOTERM_BP_FAT	GO:0010638~positive regulation of organelle organization	10	1.05708	0.0329257	PLK4, ROCK2, DLGAP5, NPM1, MAP1B, CENPE, RICTOR, POT1, TERF1, APC	725	83	13528	2.24811	1	0.501643	44.6269
GOTERM_CC_FAT	GO:0016591~DNA-directed RNA polymerase II, holoenzyme	10	1.05708	0.0084994	TAF2, INTS8, MYO6, TAF5, INTS6, GTF2F2, TAF9B, LEO1, CDC73, CTR9	558	81	12782	2.828	0.979072	0.0943893	11.4153
GOTERM_MF_FAT	GO:0008094~DNA-dependent ATPase activity	10	1.05708	0.00280594	RECQL, DNA2, BLM, RFC1, BPTF, CHD1, BRIP1, RAD54B, SMARCA1, TOP2A	687	57	12983	3.31546	0.871782	0.0732532	4.1725
GOTERM_BP_FAT	GO:0032886~regulation of microtubule-based process	10	1.05708	0.00102286	PLK4, CEP120, ROCK2, NPM1, MAP1B, CENPE, DST, BRCA1, TERF1, APC	725	49	13528	3.80802	0.923912	0.0512109	1.79053
GOTERM_BP_FAT	GO:0010948~negative regulation of cell cycle process	10	1.05708	3.22542e-06	BUB1, CENPF, TTK, CENPE, RB1, TPR, ATM, BRCA1, TERF1, APC	725	25	13528	7.46372	0.00808552	0.000312197	0.0056942
GOTERM_BP_FAT	GO:0030071~regulation of mitotic metaphase/anaphase transition	10	1.05708	9.08164e-07	DLGAP5, BUB1, CENPF, TTK, CENPE, TPR, ATM, TERF1, MYCBP2, APC	725	22	13528	8.4815	0.00228324	0.000108844	0.00160332
GOTERM_CC_FAT	GO:0005875~microtubule associated complex	9	0.951374	0.0767531	KIF23, HAUS6, KIF11, KIF5B, DNAH14, DYNC2LI1, KIF15, MAP1B, DYNC2H1	558	102	12782	2.02119	1	0.442048	67.8265
GOTERM_BP_FAT	GO:0040029~regulation of gene expression, epigenetic	9	0.951374	0.0530309	ATRX, MLL5, ZCCHC11, TRDMT1, DICER1, GLMN, LIN28B, BRCA1, HELLS	725	77	13528	2.18096	1	0.629844	61.7865
GOTERM_BP_FAT	GO:0032259~methylation	9	0.951374	0.0497424	ATRX, MLL5, METTL14, TRMT11, TRDMT1, SETD2, TGS1, HELLS, SUV39H2	725	76	13528	2.20966	1	0.613754	59.3746
GOTERM_MF_FAT	GO:0008017~microtubule binding	9	0.951374	0.0355458	CCDC88A, KIF5B, MAP1B, CLIP1, DST, LRPPRC, HOOK3, TERF1, APC	687	72	12983	2.36226	1	0.371336	42.2459
GOTERM_BP_FAT	GO:0022415~viral reproductive process	9	0.951374	0.0169922	XRCC4, NEDD4, WWP1, PSIP1, DEK, LIG4, THOC2, NFIA, THOC1	725	62	13528	2.70861	1	0.334324	26.1083
GOTERM_BP_FAT	GO:0006275~regulation of DNA replication	9	0.951374	0.0169922	DNA2, NBN, CCDC88A, BLM, BRCA2, KITLG, ATR, POT1, TERF1	725	62	13528	2.70861	1	0.334324	26.1083
GOTERM_MF_FAT	GO:0003743~translation initiation factor activity	9	0.951374	0.0144375	EIF3A, DMXL2, DHX29, EIF3E, EIF2S2, EIF5B, EIF2A, MTIF2, MTIF3	687	61	12983	2.78825	0.999976	0.223619	19.795
GOTERM_MF_FAT	GO:0003697~single-stranded DNA binding	9	0.951374	0.00786335	RECQL, RAD51AP1, MSH3, BLM, MSH2, BRCA2, ERCC4, LRPPRC, POT1	687	55	12983	3.09242	0.996883	0.156108	11.2852
GOTERM_BP_FAT	GO:0008629~induction of apoptosis by intracellular signals	9	0.951374	0.007587	TP53I3, CASP3, CUL5, UACA, HMOX1, BRCA2, MBD4, ATM, BRCA1	725	54	13528	3.10989	1	0.210739	12.5809
GOTERM_MF_FAT	GO:0003684~damaged DNA binding	9	0.951374	0.00436719	ESCO1, POLK, NBN, MSH3, MSH2, RAD18, ERCC4, ESCO2, BRCA1	687	50	12983	3.40166	0.959214	0.107978	6.42313
GOTERM_BP_FAT	GO:0007051~spindle organization	9	0.951374	0.00239665	KIF23, HAUS6, KIF11, CEP120, TTK, FBXO5, NDC80, CEP63, SMC3	725	45	13528	3.73186	0.997617	0.0957596	4.1478
GOTERM_BP_FAT	GO:0070507~regulation of microtubule cytoskeleton organization	9	0.951374	0.00151151	PLK4, ROCK2, NPM1, MAP1B, CENPE, DST, BRCA1, TERF1, APC	725	42	13528	3.99842	0.977793	0.0668829	2.63519
GOTERM_BP_FAT	GO:0043414~biopolymer methylation	8	0.845666	0.0750817	ATRX, MLL5, METTL14, TRDMT1, SETD2, TGS1, HELLS, SUV39H2	725	69	13528	2.1634	1	0.723072	74.7903
GOTERM_BP_FAT	GO:0022618~ribonucleoprotein complex assembly	8	0.845666	0.0750817	EIF3A, CRNKL1, DICER1, NPM1, SLU7, EIF2A, MBNL1, TGS1	725	69	13528	2.1634	1	0.723072	74.7903
GOTERM_BP_FAT	GO:0006401~RNA catabolic process	8	0.845666	0.0579579	ABCE1, DNA2, UPF2, ZCCHC11, UPF3B, DCP2, EIF3E, LIN28B	725	65	13528	2.29653	1	0.655549	65.1485
GOTERM_CC_FAT	GO:0016585~chromatin remodeling complex	8	0.845666	0.0345107	KIF11, CIR1, RSF1, RB1, SMARCA1, APPL1, MYSM1, NRIP1	558	71	12782	2.58105	1	0.259314	39.2694
GOTERM_BP_FAT	GO:0006261~DNA-dependent DNA replication	8	0.845666	0.0343271	CCNE2, TFAM, DNA2, BLM, RFC1, POLA1, BRCA2, REV3L	725	58	13528	2.5737	1	0.513564	46.0266
GOTERM_BP_FAT	GO:0031570~DNA integrity checkpoint	8	0.845666	0.0200647	NBN, BLM, MSH2, BRIP1, ATR, CEP63, ATM, BRCA1	725	52	13528	2.87066	1	0.373771	30.0813
GOTERM_BP_FAT	GO:0000077~DNA damage checkpoint	8	0.845666	0.0132591	NBN, BLM, MSH2, BRIP1, ATR, CEP63, ATM, BRCA1	725	48	13528	3.10989	1	0.287772	20.9943
GOTERM_CC_FAT	GO:0000794~condensed nuclear chromosome	8	0.845666	0.00503091	BLM, SGOL2, SGOL1, BUB1, TOPBP1, ADD3, SMC3, LRPPRC	558	49	12782	3.73989	0.898201	0.0583533	6.91168
GOTERM_MF_FAT	GO:0003678~DNA helicase activity	8	0.845666	0.00452125	ATRX, RECQL, DNA2, BLM, CHD1, BRIP1, RAD54B, SETX	687	40	12983	3.77962	0.963576	0.107943	6.64251
GOTERM_BP_FAT	GO:0051053~negative regulation of DNA metabolic process	8	0.845666	0.00419206	MSH3, BLM, MSH2, BRCA2, ATR, ERCC4, POT1, TERF1	725	39	13528	3.82755	0.999974	0.140197	7.14814
GOTERM_BP_FAT	GO:0000819~sister chromatid segregation	8	0.845666	0.0030783	PDS5B, NIPBL, NCAPG, DLGAP5, CENPE, NDC80, SMC2, SMC4	725	37	13528	4.03445	0.999574	0.107847	5.29752
GOTERM_BP_FAT	GO:0000070~mitotic sister chromatid segregation	8	0.845666	0.00261438	PDS5B, NIPBL, NCAPG, DLGAP5, CENPE, NDC80, SMC2, SMC4	725	36	13528	4.14651	0.998625	0.099304	4.51647
GOTERM_BP_FAT	GO:0031023~microtubule organizing center organization	8	0.845666	0.00220609	HAUS6, SASS6, KIF11, NPM1, BRCA2, PCM1, CENPJ, BRCA1	725	35	13528	4.26499	0.996147	0.0899156	3.82403
GOTERM_BP_FAT	GO:0051297~centrosome organization	8	0.845666	0.00126954	HAUS6, SASS6, KIF11, NPM1, BRCA2, PCM1, CENPJ, BRCA1	725	32	13528	4.66483	0.959134	0.0596373	2.21779
GOTERM_BP_FAT	GO:0032200~telomere organization	8	0.845666	0.000677095	DCLRE1C, NBN, BLM, RFC1, ERCC4, RAD50, POT1, TERF1	725	29	13528	5.1474	0.818196	0.0356229	1.18867
GOTERM_BP_FAT	GO:0000723~telomere maintenance	8	0.845666	0.000538224	DCLRE1C, NBN, BLM, RFC1, ERCC4, RAD50, POT1, TERF1	725	28	13528	5.33123	0.742072	0.0296639	0.945967
GOTERM_CC_FAT	GO:0005814~centriole	8	0.845666	0.000303016	PLK4, NEDD1, SASS6, ROCK1, CEP170, CEP55, CENPJ, TOP2A	558	31	12782	5.91143	0.12828	0.00402972	0.429437
GOTERM_BP_FAT	GO:0051784~negative regulation of nuclear division	8	0.845666	7.64331e-07	BUB1, CENPF, TTK, CENPE, TPR, ATM, TERF1, APC	725	12	13528	12.4395	0.00192197	9.61864e-05	0.00134939
GOTERM_BP_FAT	GO:0045839~negative regulation of mitosis	8	0.845666	7.64331e-07	BUB1, CENPF, TTK, CENPE, TPR, ATM, TERF1, APC	725	12	13528	12.4395	0.00192197	9.61864e-05	0.00134939
GOTERM_BP_FAT	GO:0031577~spindle checkpoint	8	0.845666	7.64331e-07	BUB1, CENPF, TTK, CENPE, TPR, ATM, TERF1, APC	725	12	13528	12.4395	0.00192197	9.61864e-05	0.00134939
GOTERM_BP_FAT	GO:0045841~negative regulation of mitotic metaphase/anaphase transition	8	0.845666	3.33921e-07	BUB1, CENPF, TTK, CENPE, TPR, ATM, TERF1, APC	725	11	13528	13.5704	0.000840125	4.42347e-05	0.000589523
GOTERM_BP_FAT	GO:0007094~mitotic cell cycle spindle assembly checkpoint	8	0.845666	3.33921e-07	BUB1, CENPF, TTK, CENPE, TPR, ATM, TERF1, APC	725	11	13528	13.5704	0.000840125	4.42347e-05	0.000589523
GOTERM_BP_FAT	GO:0009411~response to UV	7	0.739958	0.0944928	CASP3, UACA, NEDD4, MSH2, USP1, BRCA2, ERCC4	725	59	13528	2.21382	1	0.766026	82.6643
GOTERM_BP_FAT	GO:0030518~steroid hormone receptor signaling pathway	7	0.739958	0.0886688	NEDD4, RB1, PIAS1, MED13, NR3C1, BRCA1, NRIP1	725	58	13528	2.25199	1	0.755328	80.5867
GOTERM_BP_FAT	GO:0016197~endosome transport	7	0.739958	0.0886688	VPS54, PIKFYVE, VPS13A, EEA1, DOPEY1, VPS26A, HOOK3	725	58	13528	2.25199	1	0.755328	80.5867
GOTERM_BP_FAT	GO:0006338~chromatin remodeling	7	0.739958	0.0776301	RSF1, BPTF, CHD1, RB1, SMARCA1, HELLS, SUV39H2	725	56	13528	2.33241	1	0.72399	75.9889
GOTERM_BP_FAT	GO:0006289~nucleotide-excision repair	7	0.739958	0.0724189	ATXN3, DCLRE1A, RFC1, SLK, BRCA2, LIG4, ERCC4	725	55	13528	2.37482	1	0.714377	73.4778
GOTERM_BP_FAT	GO:0000079~regulation of cyclin-dependent protein kinase activity	7	0.739958	0.0674147	CCNT2, CCNE2, CASP3, BLM, CCNT1, CCNG1, APC	725	54	13528	2.4188	1	0.692418	70.835
GOTERM_MF_FAT	GO:0051015~actin filament binding	7	0.739958	0.0595528	MYO5A, MYO6, UTRN, PLS1, DST, LRPPRC, LCP1	687	53	12983	2.49598	1	0.478206	60.5966
GOTERM_BP_FAT	GO:0030705~cytoskeleton-dependent intracellular transport	7	0.739958	0.0580299	MYO5A, OPA1, MYO6, KIF5B, MYH6, DST, LRPPRC	725	52	13528	2.51183	1	0.653424	65.1956
GOTERM_MF_FAT	GO:0042393~histone binding	7	0.739958	0.0271488	RSF1, IPO7, NPM1, DEK, RNF168, USP16, MYSM1	687	44	12983	3.00652	1	0.315882	34.13
GOTERM_MF_FAT	GO:0034061~DNA polymerase activity	7	0.739958	0.0220351	ESCO1, POLK, DNAH14, POLA1, PAPD5, ESCO2, REV3L	687	42	12983	3.14968	1	0.273392	28.6781
GOTERM_BP_FAT	GO:0000910~cytokinesis	7	0.739958	0.0208955	ROCK1, ROCK2, BRCA2, AHCTF1, ANLN, SEPT7, APC	725	41	13528	3.18574	1	0.383189	31.1205
GOTERM_MF_FAT	GO:0043021~ribonucleoprotein binding	7	0.739958	0.0080577	NPM1, NAA15, NAA16, EIF2A, SRP72, MTIF2, MTIF3	687	34	12983	3.89079	0.997299	0.155468	11.5484
GOTERM_BP_FAT	GO:0060271~cilium morphogenesis	7	0.739958	0.00737863	KIF3A, DYNC2LI1, ONECUT2, DYNC2H1, ALMS1, PCM1, BBS10	725	33	13528	3.95804	1	0.212574	12.2563
GOTERM_BP_FAT	GO:0042384~cilium assembly	7	0.739958	0.0031493	KIF3A, DYNC2LI1, ONECUT2, DYNC2H1, ALMS1, PCM1, BBS10	725	28	13528	4.66483	0.999644	0.108689	5.41654
GOTERM_CC_FAT	GO:0000781~chromosome, telomeric region	7	0.739958	0.0013429	NBN, RIF1, BLM, ERCC4, RAD50, POT1, TERF1	558	29	12782	5.52923	0.455965	0.0167673	1.89016
GOTERM_MF_FAT	GO:0019783~small conjugating protein-specific protease activity	7	0.739958	0.00126319	USP8, USP1, USP16, USP25, USP15, USP33, MYSM1	687	24	12983	5.51195	0.603062	0.0377673	1.89897
GOTERM_MF_FAT	GO:0004843~ubiquitin-specific protease activity	7	0.739958	0.000991165	USP8, USP1, USP16, USP25, USP15, USP33, MYSM1	687	23	12983	5.7516	0.515627	0.0310259	1.4929
GOTERM_BP_FAT	GO:0051495~positive regulation of cytoskeleton organization	6	0.634249	0.090995	PLK4, MAP1B, CENPE, RICTOR, TERF1, APC	725	45	13528	2.48791	1	0.758506	81.4432
GOTERM_BP_FAT	GO:0006413~translational initiation	6	0.634249	0.090995	EIF3A, DMXL2, EIF3E, EIF2S2, MTIF2, MTIF3	725	45	13528	2.48791	1	0.758506	81.4432
GOTERM_CC_FAT	GO:0030427~site of polarized growth	6	0.634249	0.0905118	MYO5A, MAP1B, UTRN, TMOD2, DOCK7, APC	558	55	12782	2.49892	1	0.483765	74.0044
GOTERM_CC_FAT	GO:0030426~growth cone	6	0.634249	0.0851668	MYO5A, MAP1B, UTRN, TMOD2, DOCK7, APC	558	54	12782	2.5452	1	0.472734	71.7487
GOTERM_MF_FAT	GO:0019902~phosphatase binding	6	0.634249	0.0808837	SBF2, STRN, SHOC2, AKAP11, IQGAP1, DLG1	687	44	12983	2.57701	1	0.560474	72.1772
GOTERM_BP_FAT	GO:0019058~viral infectious cycle	6	0.634249	0.0780711	XRCC4, WWP1, PSIP1, DEK, LIG4, NFIA	725	43	13528	2.60362	1	0.723844	76.1907
GOTERM_CC_FAT	GO:0044441~cilium part	6	0.634249	0.0413916	KIF5B, TTC21B, LCA5, DNAH14, DYNC2LI1, DYNC2H1	558	44	12782	3.12366	1	0.294023	45.1347
GOTERM_CC_FAT	GO:0000792~heterochromatin	6	0.634249	0.0317305	ATRX, ATR, TOP2B, BIRC2, HELLS, SUV39H2	558	41	12782	3.35222	1	0.249045	36.7383
GOTERM_CC_FAT	GO:0005793~ER-Golgi intermediate compartment	6	0.634249	0.0317305	TMED5, NUCB2, UGGT2, LMAN1, ERGIC2, GOLGB1	558	41	12782	3.35222	1	0.249045	36.7383
GOTERM_BP_FAT	GO:0008630~DNA damage response, signal transduction resulting in induction of apoptosis	6	0.634249	0.0296194	UACA, HMOX1, BRCA2, MBD4, ATM, BRCA1	725	33	13528	3.3926	1	0.467756	41.1877
GOTERM_MF_FAT	GO:0003887~DNA-directed DNA polymerase activity	6	0.634249	0.0249938	ESCO1, POLK, POLA1, PAPD5, ESCO2, REV3L	687	32	12983	3.5434	1	0.299402	31.8818
GOTERM_CC_FAT	GO:0016605~PML body	6	0.634249	0.0133317	ZMYM2, BLM, MORC3, EIF3E, TOPBP1, RB1	558	33	12782	4.16487	0.997711	0.126378	17.3527
GOTERM_BP_FAT	GO:0000018~regulation of DNA recombination	6	0.634249	0.0111505	SMARCAD1, TEX15, MSH3, BLM, MSH2, RAD50	725	26	13528	4.30599	1	0.264185	17.96
GOTERM_BP_FAT	GO:0000725~recombinational repair	6	0.634249	0.00268659	RAD51AP1, BLM, BRCA2, RAD54B, ERCC4, BRCA1	725	19	13528	5.89241	0.998854	0.100396	4.63844
GOTERM_BP_FAT	GO:0000724~double-strand break repair via homologous recombination	6	0.634249	0.00268659	RAD51AP1, BLM, BRCA2, RAD54B, ERCC4, BRCA1	725	19	13528	5.89241	0.998854	0.100396	4.63844
GOTERM_BP_FAT	GO:0007098~centrosome cycle	6	0.634249	0.00268659	SASS6, KIF11, NPM1, BRCA2, CENPJ, BRCA1	725	19	13528	5.89241	0.998854	0.100396	4.63844
GOTERM_BP_FAT	GO:0007569~cell aging	5	0.528541	0.0976624	MORC3, NPM1, SERPINE1, BRCA2, TERF1	725	33	13528	2.82717	1	0.773853	83.7049
GOTERM_BP_FAT	GO:0045665~negative regulation of neuron differentiation	5	0.528541	0.0976624	MIB1, NBN, REST, ASPM, TTC3	725	33	13528	2.82717	1	0.773853	83.7049
GOTERM_BP_FAT	GO:0006304~DNA modification	5	0.528541	0.0976624	ATRX, MLL5, TRDMT1, MBD4, HELLS	725	33	13528	2.82717	1	0.773853	83.7049
GOTERM_BP_FAT	GO:0048863~stem cell differentiation	5	0.528541	0.0894148	ZCCHC11, RIF1, DICER1, LIG4, APC	725	32	13528	2.91552	1	0.756283	80.8654
GOTERM_MF_FAT	GO:0016279~protein-lysine N-methyltransferase activity	5	0.528541	0.0862192	MLL5, SETDB2, ASH1L, SETD2, SUV39H2	687	32	12983	2.95283	1	0.570444	74.5288
GOTERM_MF_FAT	GO:0016278~lysine N-methyltransferase activity	5	0.528541	0.0862192	MLL5, SETDB2, ASH1L, SETD2, SUV39H2	687	32	12983	2.95283	1	0.570444	74.5288
GOTERM_MF_FAT	GO:0018024~histone-lysine N-methyltransferase activity	5	0.528541	0.0862192	MLL5, SETDB2, ASH1L, SETD2, SUV39H2	687	32	12983	2.95283	1	0.570444	74.5288
GOTERM_BP_FAT	GO:0002440~production of molecular mediator of immune response	5	0.528541	0.0815191	XRCC4, NBN, MSH3, MSH2, LIG4	725	31	13528	3.00957	1	0.731008	77.7148
GOTERM_BP_FAT	GO:0002377~immunoglobulin production	5	0.528541	0.0739857	XRCC4, NBN, MSH3, MSH2, LIG4	725	30	13528	3.10989	1	0.719963	74.2577
GOTERM_BP_FAT	GO:0008156~negative regulation of DNA replication	5	0.528541	0.0600406	BLM, BRCA2, ATR, POT1, TERF1	725	28	13528	3.33202	1	0.663734	66.4841
GOTERM_MF_FAT	GO:0032182~small conjugating protein binding	5	0.528541	0.0577768	FAM175B, NEDD4, RNF168, USP16, TOP2A	687	28	12983	3.37466	1	0.477596	59.4527
GOTERM_BP_FAT	GO:0002200~somatic diversification of immune receptors	5	0.528541	0.0536431	XRCC4, NBN, MSH3, MSH2, LIG4	725	27	13528	3.45543	1	0.631528	62.2203
GOTERM_MF_FAT	GO:0043130~ubiquitin binding	5	0.528541	0.0515939	FAM175B, NEDD4, RNF168, USP16, TOP2A	687	27	12983	3.49965	1	0.448844	55.2237
GOTERM_CC_FAT	GO:0005657~replication fork	5	0.528541	0.0488563	NBN, BLM, RFC1, POLA1, RAD18	558	32	12782	3.57919	1	0.328395	50.8995
GOTERM_BP_FAT	GO:0048864~stem cell development	5	0.528541	0.0476362	ZCCHC11, RIF1, DICER1, LIG4, APC	725	26	13528	3.58833	1	0.6002	57.7552
GOTERM_BP_FAT	GO:0019827~stem cell maintenance	5	0.528541	0.042023	ZCCHC11, RIF1, DICER1, LIG4, APC	725	25	13528	3.73186	1	0.567279	53.1369
GOTERM_MF_FAT	GO:0004003~ATP-dependent DNA helicase activity	5	0.528541	0.0403755	RECQL, DNA2, BLM, CHD1, BRIP1	687	25	12983	3.77962	1	0.39475	46.4805
GOTERM_BP_FAT	GO:0002562~somatic diversification of immune receptors via germline recombination within a single locus	5	0.528541	0.0368052	XRCC4, NBN, MSH3, MSH2, LIG4	725	24	13528	3.88736	1	0.532885	48.4202
GOTERM_BP_FAT	GO:0016444~somatic cell DNA recombination	5	0.528541	0.0368052	XRCC4, NBN, MSH3, MSH2, LIG4	725	24	13528	3.88736	1	0.532885	48.4202
GOTERM_BP_FAT	GO:0016445~somatic diversification of immunoglobulins	5	0.528541	0.0275526	XRCC4, NBN, MSH3, MSH2, LIG4	725	22	13528	4.24075	1	0.448966	38.9366
GOTERM_CC_FAT	GO:0035085~cilium axoneme	5	0.528541	0.0217872	TTC21B, LCA5, DNAH14, DYNC2LI1, DYNC2H1	558	25	12782	4.58136	0.999954	0.191288	26.861
GOTERM_BP_FAT	GO:0016447~somatic recombination of immunoglobulin gene segments	5	0.528541	0.013645	XRCC4, NBN, MSH3, MSH2, LIG4	725	18	13528	5.18314	1	0.289925	21.538
GOTERM_CC_FAT	GO:0000784~nuclear chromosome, telomeric region	5	0.528541	0.01182	NBN, ERCC4, RAD50, POT1, TERF1	558	21	12782	5.454	0.995421	0.117736	15.5363
GOTERM_BP_FAT	GO:0006278~RNA-dependent DNA replication	5	0.528541	0.0110727	RFC1, DNAH14, RAD50, POT1, TERF1	725	17	13528	5.48803	1	0.267574	17.846
GOTERM_BP_FAT	GO:0007052~mitotic spindle organization	5	0.528541	0.00691473	KIF23, KIF11, TTK, NDC80, SMC3	725	15	13528	6.21977	1	0.205308	11.5295
GOTERM_BP_FAT	GO:0010165~response to X-ray	5	0.528541	0.00691473	XRCC4, BLM, MSH2, BRCA2, LIG4	725	15	13528	6.21977	1	0.205308	11.5295
GOTERM_BP_FAT	GO:0002685~regulation of leukocyte migration	4	0.422833	0.088403	MIA3, HMOX1, ITGA2, THBS1	725	20	13528	3.73186	1	0.756325	80.4865
GOTERM_BP_FAT	GO:0016574~histone ubiquitination	4	0.422833	0.0684015	LEO1, RNF168, CDC73, CTR9	725	18	13528	4.14651	1	0.69545	71.375
GOTERM_CC_FAT	GO:0005732~small nucleolar ribonucleoprotein complex	4	0.422833	0.0540609	KRR1, MPHOSPH10, NOP58, UTP20	558	20	12782	4.58136	1	0.352137	54.58
GOTERM_MF_FAT	GO:0015923~mannosidase activity	4	0.422833	0.0415403	MAN2A1, MANEA, EDEM3, KIAA2018	687	15	12983	5.0395	1	0.393613	47.4575
GOTERM_CC_FAT	GO:0005871~kinesin complex	4	0.422833	0.0412418	KIF23, KIF11, KIF5B, KIF15	558	18	12782	5.0904	1	0.297641	45.0129
GOTERM_CC_FAT	GO:0000152~nuclear ubiquitin ligase complex	4	0.422833	0.0412418	ANAPC4, BRCA1, BARD1, MYCBP2	558	18	12782	5.0904	1	0.297641	45.0129
GOTERM_BP_FAT	GO:0000726~non-recombinational repair	4	0.422833	0.0357081	XRCC4, RECQL, POLA1, LIG4	725	14	13528	5.33123	1	0.524826	47.3732
GOTERM_BP_FAT	GO:0002381~immunoglobulin production during immune response	4	0.422833	0.0291903	XRCC4, NBN, MSH2, LIG4	725	13	13528	5.74133	1	0.465596	40.727
GOTERM_BP_FAT	GO:0002204~somatic recombination of immunoglobulin genes during immune response	4	0.422833	0.0233645	XRCC4, NBN, MSH2, LIG4	725	12	13528	6.21977	1	0.409394	34.1234
GOTERM_BP_FAT	GO:0010833~telomere maintenance via telomere lengthening	4	0.422833	0.0233645	RFC1, RAD50, POT1, TERF1	725	12	13528	6.21977	1	0.409394	34.1234
GOTERM_BP_FAT	GO:0045190~isotype switching	4	0.422833	0.0233645	XRCC4, NBN, MSH2, LIG4	725	12	13528	6.21977	1	0.409394	34.1234
GOTERM_BP_FAT	GO:0002208~somatic diversification of immunoglobulins during immune response	4	0.422833	0.0233645	XRCC4, NBN, MSH2, LIG4	725	12	13528	6.21977	1	0.409394	34.1234
GOTERM_BP_FAT	GO:0007004~telomere maintenance via telomerase	4	0.422833	0.0182361	RFC1, RAD50, POT1, TERF1	725	11	13528	6.7852	1	0.351397	27.7418
GOTERM_BP_FAT	GO:0007062~sister chromatid cohesion	4	0.422833	0.0182361	PDS5B, NIPBL, SGOL2, SMC3	725	11	13528	6.7852	1	0.351397	27.7418
GOTERM_CC_FAT	GO:0045120~pronucleus	4	0.422833	0.0169746	RIF1, BLM, CENPF, RAD50	558	13	12782	7.04825	0.999572	0.155152	21.582
GOTERM_BP_FAT	GO:0046605~regulation of centrosome cycle	4	0.422833	0.00698058	PLK4, ROCK2, NPM1, BRCA1	725	8	13528	9.32966	1	0.204658	11.633
GOTERM_BP_FAT	GO:0010824~regulation of centrosome duplication	4	0.422833	0.00270288	PLK4, ROCK2, NPM1, BRCA1	725	6	13528	12.4395	0.9989	0.0995003	4.66593
GOTERM_BP_FAT	GO:0006303~double-strand break repair via nonhomologous end joining	3	0.317125	0.0967915	XRCC4, POLA1, LIG4	725	10	13528	5.59779	1	0.772619	83.425
GOTERM_MF_FAT	GO:0015924~mannosyl-oligosaccharide mannosidase activity	3	0.317125	0.0946857	MAN2A1, EDEM3, KIAA2018	687	10	12983	5.66943	1	0.601657	77.8828
GOTERM_MF_FAT	GO:0005095~GTPase inhibitor activity	3	0.317125	0.0946857	IPO5, IQGAP2, IQGAP1	687	10	12983	5.66943	1	0.601657	77.8828
GOTERM_CC_FAT	GO:0000242~pericentriolar material	3	0.317125	0.0937326	NEDD1, AKAP9, PCM1	558	12	12782	5.7267	1	0.491111	75.2815
GOTERM_BP_FAT	GO:0051298~centrosome duplication	3	0.317125	0.0801939	SASS6, BRCA2, CENPJ	725	9	13528	6.21977	1	0.731529	77.1403
GOTERM_BP_FAT	GO:0006513~protein monoubiquitination	3	0.317125	0.0801939	LEO1, CDC73, CTR9	725	9	13528	6.21977	1	0.731529	77.1403
GOTERM_MF_FAT	GO:0000217~DNA secondary structure binding	3	0.317125	0.0784147	BLM, MSH2, RAD18	687	9	12983	6.29937	1	0.558562	71.0217
GOTERM_BP_FAT	GO:0006266~DNA ligation	3	0.317125	0.0646082	XRCC4, LIG4, TOP2A	725	8	13528	6.99724	1	0.681332	69.246
GOTERM_BP_FAT	GO:0031122~cytoplasmic microtubule organization	3	0.317125	0.0646082	CEP120, DST, HOOK3	725	8	13528	6.99724	1	0.681332	69.246
GOTERM_BP_FAT	GO:0001935~endothelial cell proliferation	3	0.317125	0.0646082	HMOX1, THAP1, DLG1	725	8	13528	6.99724	1	0.681332	69.246
GOTERM_BP_FAT	GO:0019047~provirus integration	3	0.317125	0.0646082	XRCC4, PSIP1, LIG4	725	8	13528	6.99724	1	0.681332	69.246
GOTERM_BP_FAT	GO:0030069~lysogeny	3	0.317125	0.0646082	XRCC4, PSIP1, LIG4	725	8	13528	6.99724	1	0.681332	69.246
GOTERM_BP_FAT	GO:0032205~negative regulation of telomere maintenance	3	0.317125	0.0646082	ERCC4, POT1, TERF1	725	8	13528	6.99724	1	0.681332	69.246
GOTERM_BP_FAT	GO:0008631~induction of apoptosis by oxidative stress	3	0.317125	0.0646082	TP53I3, CASP3, UACA	725	8	13528	6.99724	1	0.681332	69.246
GOTERM_BP_FAT	GO:0033523~histone H2B ubiquitination	3	0.317125	0.0646082	LEO1, CDC73, CTR9	725	8	13528	6.99724	1	0.681332	69.246
GOTERM_BP_FAT	GO:0051319~G2 phase	3	0.317125	0.0502013	BLM, CENPF, DNAJC2	725	7	13528	7.99685	1	0.614504	59.7196
GOTERM_BP_FAT	GO:0045910~negative regulation of DNA recombination	3	0.317125	0.0502013	MSH3, BLM, MSH2	725	7	13528	7.99685	1	0.614504	59.7196
GOTERM_BP_FAT	GO:0051095~regulation of helicase activity	3	0.317125	0.0502013	MSH3, MSH2, POT1	725	7	13528	7.99685	1	0.614504	59.7196
GOTERM_BP_FAT	GO:0010632~regulation of epithelial cell migration	3	0.317125	0.0502013	HIF1A, TGFBR3, ITGA2	725	7	13528	7.99685	1	0.614504	59.7196
GOTERM_BP_FAT	GO:0000085~G2 phase of mitotic cell cycle	3	0.317125	0.0502013	BLM, CENPF, DNAJC2	725	7	13528	7.99685	1	0.614504	59.7196
GOTERM_BP_FAT	GO:0010390~histone monoubiquitination	3	0.317125	0.0502013	LEO1, CDC73, CTR9	725	7	13528	7.99685	1	0.614504	59.7196
GOTERM_MF_FAT	GO:0004559~alpha-mannosidase activity	3	0.317125	0.0490434	MAN2A1, MANEA, EDEM3	687	7	12983	8.09919	1	0.442051	53.362
GOTERM_MF_FAT	GO:0001968~fibronectin binding	3	0.317125	0.0490434	HSD17B12, ITGA4, THBS1	687	7	12983	8.09919	1	0.442051	53.362
GOTERM_CC_FAT	GO:0008278~cohesin complex	3	0.317125	0.0445747	SGOL2, SGOL1, SMC3	558	8	12782	8.59005	1	0.308478	47.6658
GOTERM_BP_FAT	GO:0031054~pre-microRNA processing	3	0.317125	0.0371559	ZCCHC11, DICER1, LIN28B	725	6	13528	9.32966	1	0.533466	48.7508
GOTERM_BP_FAT	GO:0034508~centromere complex assembly	3	0.317125	0.0371559	CENPF, CENPE, HELLS	725	6	13528	9.32966	1	0.533466	48.7508
GOTERM_CC_FAT	GO:0000780~condensed nuclear chromosome, centromeric region	3	0.317125	0.0344087	SGOL2, SGOL1, BUB1	558	7	12782	9.8172	1	0.2629	39.1783
GOTERM_BP_FAT	GO:0043618~regulation of transcription from RNA polymerase II promoter in response to stress	3	0.317125	0.0256716	HIF1A, NEDD4, HMOX1	725	5	13528	11.1956	1	0.434028	36.8174
GOTERM_BP_FAT	GO:0043620~regulation of transcription in response to stress	3	0.317125	0.0256716	HIF1A, NEDD4, HMOX1	725	5	13528	11.1956	1	0.434028	36.8174
GOTERM_BP_FAT	GO:0051096~positive regulation of helicase activity	3	0.317125	0.0256716	MSH3, MSH2, POT1	725	5	13528	11.1956	1	0.434028	36.8174
GOTERM_CC_FAT	GO:0000796~condensin complex	3	0.317125	0.0252992	NCAPG, SMC2, SMC4	558	6	12782	11.4534	0.999991	0.214813	30.5027
GOTERM_MF_FAT	GO:0043024~ribosomal small subunit binding	3	0.317125	0.0155761	NPM1, MTIF2, MTIF3	687	4	12983	14.1736	0.99999	0.234234	21.1891
GOTERM_CC_FAT	GO:0016593~Cdc73/Paf1 complex	3	0.317125	0.0107262	LEO1, CDC73, CTR9	558	4	12782	17.1801	0.992443	0.112327	14.199
GOTERM_CC_FAT	GO:0031616~spindle pole centrosome	3	0.317125	0.0107262	ROCK2, DLGAP5, NPM1	558	4	12782	17.1801	0.992443	0.112327	14.199
GOTERM_CC_FAT	GO:0031436~BRCA1-BARD1 complex	2	0.211416	0.0852581	BRCA1, BARD1	558	2	12782	22.9068	1	0.46781	71.7887
GOTERM_CC_FAT	GO:0032807~DNA ligase IV complex	2	0.211416	0.0852581	XRCC4, LIG4	558	2	12782	22.9068	1	0.46781	71.7887
GOTERM_CC_FAT	GO:0030892~mitotic cohesin complex	2	0.211416	0.0852581	SGOL2, SGOL1	558	2	12782	22.9068	1	0.46781	71.7887
GOTERM_CC_FAT	GO:0032302~MutSbeta complex	2	0.211416	0.0852581	MSH3, MSH2	558	2	12782	22.9068	1	0.46781	71.7887

## Sheet: Sheet2-Specific terms
Category	Specific Term Associated to Nrf1a	Count	%	PValue	Genes	List Total	Pop Hits	Pop Total	Fold Enrichment	Bonferroni	Benjamini	FDR
GOTERM_MF_FAT	GO:0004843~ubiquitin-specific protease activity	7	0.739958	0.000991165	USP8, USP1, USP16, USP25, USP15, USP33, MYSM1	687	23	12983	5.7516	0.515627	0.0310259	1.4929
GOTERM_BP_FAT	GO:0042770~DNA damage response, signal transduction	13	1.37421	0.00106332	NBN, UACA, MYO6, BLM, MSH2, HMOX1, BRIP1, BRCA2, MBD4, ATR, CEP63, ATM, BRCA1	725	80	13528	3.03214	0.931286	0.0521472	1.86072
GOTERM_MF_FAT	GO:0019783~small conjugating protein-specific protease activity	7	0.739958	0.00126319	USP8, USP1, USP16, USP25, USP15, USP33, MYSM1	687	24	12983	5.51195	0.603062	0.0377673	1.89897
GOTERM_BP_FAT	GO:0051297~centrosome organization	8	0.845666	0.00126954	HAUS6, SASS6, KIF11, NPM1, BRCA2, PCM1, CENPJ, BRCA1	725	32	13528	4.66483	0.959134	0.0596373	2.21779
GOTERM_MF_FAT	GO:0003774~motor activity	18	1.90275	0.00132631	KIF14, KIF23, MYO5A, KIF3A, KIF11, MYO6, KIF5B, MYO1B, DNAH14, DYNC2LI1, KIF15, CENPE, MYH6, MYO9A, SMC3, DYNC2H1, KIF20B, KIF21A	687	142	12983	2.39553	0.620984	0.0380637	1.99297
GOTERM_BP_FAT	GO:0007126~meiosis	14	1.47992	0.00212436	NBN, SGOL2, SGOL1, BRCA2, RAD50, ATM, SMC3, SUV39H2, TEX15, FBXO5, MNS1, RAD54B, UTP14C, STAG2	725	98	13528	2.66562	0.995265	0.0881573	3.68486
GOTERM_BP_FAT	GO:0051327~M phase of meiotic cell cycle	14	1.47992	0.00212436	NBN, SGOL2, SGOL1, BRCA2, RAD50, ATM, SMC3, SUV39H2, TEX15, FBXO5, MNS1, RAD54B, UTP14C, STAG2	725	98	13528	2.66562	0.995265	0.0881573	3.68486
GOTERM_BP_FAT	GO:0031023~microtubule organizing center organization	8	0.845666	0.00220609	HAUS6, SASS6, KIF11, NPM1, BRCA2, PCM1, CENPJ, BRCA1	725	35	13528	4.26499	0.996147	0.0899156	3.82403
GOTERM_BP_FAT	GO:0051321~meiotic cell cycle	14	1.47992	0.00254928	NBN, SGOL2, SGOL1, BRCA2, RAD50, ATM, SMC3, SUV39H2, TEX15, FBXO5, MNS1, RAD54B, UTP14C, STAG2	725	100	13528	2.6123	0.998379	0.0999668	4.40638
GOTERM_BP_FAT	GO:0000724~double-strand break repair via homologous recombination	6	0.634249	0.00268659	RAD51AP1, BLM, BRCA2, RAD54B, ERCC4, BRCA1	725	19	13528	5.89241	0.998854	0.100396	4.63844
GOTERM_BP_FAT	GO:0000725~recombinational repair	6	0.634249	0.00268659	RAD51AP1, BLM, BRCA2, RAD54B, ERCC4, BRCA1	725	19	13528	5.89241	0.998854	0.100396	4.63844
GOTERM_BP_FAT	GO:0007098~centrosome cycle	6	0.634249	0.00268659	SASS6, KIF11, NPM1, BRCA2, CENPJ, BRCA1	725	19	13528	5.89241	0.998854	0.100396	4.63844
GOTERM_BP_FAT	GO:0007018~microtubule-based movement	15	1.58562	0.00279762	KIF14, KIF23, KIF3A, OPA1, KIF11, KIF5B, DNAH14, KIF15, KTN1, CENPE, DYNC2H1, KIF20B, KIF21A, DST, LRPPRC	725	113	13528	2.4769	0.999134	0.101331	4.8257
GOTERM_BP_FAT	GO:0042384~cilium assembly	7	0.739958	0.0031493	KIF3A, DYNC2LI1, ONECUT2, DYNC2H1, ALMS1, PCM1, BBS10	725	28	13528	4.66483	0.999644	0.108689	5.41654
GOTERM_BP_FAT	GO:0051053~negative regulation of DNA metabolic process	8	0.845666	0.00419206	MSH3, BLM, MSH2, BRCA2, ATR, ERCC4, POT1, TERF1	725	39	13528	3.82755	0.999974	0.140197	7.14814
GOTERM_BP_FAT	GO:0016032~viral reproduction	11	1.16279	0.00433563	XRCC4, UACA, NEDD4, WWP1, PSIP1, DEK, HCFC2, LIG4, THOC2, NFIA, THOC1	725	71	13528	2.89088	0.999982	0.142758	7.38419
GOTERM_CC_FAT	GO:0000794~condensed nuclear chromosome	8	0.845666	0.00503091	BLM, SGOL2, SGOL1, BUB1, TOPBP1, ADD3, SMC3, LRPPRC	558	49	12782	3.73989	0.898201	0.0583533	6.91168
GOTERM_BP_FAT	GO:0060271~cilium morphogenesis	7	0.739958	0.00737863	KIF3A, DYNC2LI1, ONECUT2, DYNC2H1, ALMS1, PCM1, BBS10	725	33	13528	3.95804	1	0.212574	12.2563
GOTERM_BP_FAT	GO:0006397~mRNA processing	29	3.06554	0.00741767	PRPF4B, CRNKL1, ZCRB1, SKIV2L2, WBP4, PNN, CIR1, DDX46, FRG1, TGS1, RBM25, LUC7L3, PPWD1, PRPF40A, CCAR1, CDC5L, MBNL1, SNRNP48, PAPOLA, UPF3B, RSRC1, GTF2F2, ZRANB2, SLU7, THOC2, PAPOLG, CPSF2, PRPF38B, THOC1	725	321	13528	1.68573	1	0.211177	12.3172
GOTERM_MF_FAT	GO:0043021~ribonucleoprotein binding	7	0.739958	0.0080577	NPM1, NAA15, NAA16, EIF2A, SRP72, MTIF2, MTIF3	687	34	12983	3.89079	0.997299	0.155468	11.5484
GOTERM_BP_FAT	GO:0051640~organelle localization	12	1.2685	0.00988868	CEP120, PEX1, NIN, COPB1, DLGAP5, NPM1, CENPF, CENPE, NDC80, LRPPRC, ASPM, HOOK3	725	92	13528	2.43382	1	0.252377	16.0921
GOTERM_CC_FAT	GO:0016593~Cdc73/Paf1 complex	3	0.317125	0.0107262	LEO1, CDC73, CTR9	558	4	12782	17.1801	0.992443	0.112327	14.199
GOTERM_CC_FAT	GO:0031616~spindle pole centrosome	3	0.317125	0.0107262	ROCK2, DLGAP5, NPM1	558	4	12782	17.1801	0.992443	0.112327	14.199
GOTERM_BP_FAT	GO:0006278~RNA-dependent DNA replication	5	0.528541	0.0110727	RFC1, DNAH14, RAD50, POT1, TERF1	725	17	13528	5.48803	1	0.267574	17.846
GOTERM_CC_FAT	GO:0005681~spliceosome	13	1.37421	0.0125753	PRPF4B, CRNKL1, ZCRB1, SKIV2L2, CDC5L, WBP4, PNN, SNRNP48, FRG1, SLU7, WAC, PRPF38B, PPWD1	558	132	12782	2.25597	0.996762	0.122159	16.4485
GOTERM_BP_FAT	GO:0000077~DNA damage checkpoint	8	0.845666	0.0132591	NBN, BLM, MSH2, BRIP1, ATR, CEP63, ATM, BRCA1	725	48	13528	3.10989	1	0.287772	20.9943
GOTERM_MF_FAT	GO:0043024~ribosomal small subunit binding	3	0.317125	0.0155761	NPM1, MTIF2, MTIF3	687	4	12983	14.1736	0.99999	0.234234	21.1891
GOTERM_BP_FAT	GO:0022613~ribonucleoprotein complex biogenesis	18	1.90275	0.016372	KRR1, SDAD1, CRNKL1, DICER1, MPHOSPH10, EIF2A, MBNL1, DIS3, EIF3A, FRG1, BRIX1, NPM1, SLU7, NOP58, RSL24D1, TGS1, GNL2, UTP14C	725	180	13528	1.86593	1	0.326797	25.2809
GOTERM_BP_FAT	GO:0006275~regulation of DNA replication	9	0.951374	0.0169922	DNA2, NBN, CCDC88A, BLM, BRCA2, KITLG, ATR, POT1, TERF1	725	62	13528	2.70861	1	0.334324	26.1083
GOTERM_BP_FAT	GO:0022415~viral reproductive process	9	0.951374	0.0169922	XRCC4, NEDD4, WWP1, PSIP1, DEK, LIG4, THOC2, NFIA, THOC1	725	62	13528	2.70861	1	0.334324	26.1083
GOTERM_BP_FAT	GO:0007062~sister chromatid cohesion	4	0.422833	0.0182361	PDS5B, NIPBL, SGOL2, SMC3	725	11	13528	6.7852	1	0.351397	27.7418
GOTERM_BP_FAT	GO:0031570~DNA integrity checkpoint	8	0.845666	0.0200647	NBN, BLM, MSH2, BRIP1, ATR, CEP63, ATM, BRCA1	725	52	13528	2.87066	1	0.373771	30.0813
GOTERM_BP_FAT	GO:0009314~response to radiation	19	2.00846	0.0214956	XRCC4, BLM, MSH2, USP1, NEK1, BRCA2, MBD4, TOPBP1, LIG4, BRCA1, ATM, DCLRE1C, CASP3, UACA, NEDD4, RNF168, RAD54B, ERCC4, CLOCK	725	200	13528	1.77263	1	0.389051	31.8619
GOTERM_CC_FAT	GO:0035085~cilium axoneme	5	0.528541	0.0217872	TTC21B, LCA5, DNAH14, DYNC2LI1, DYNC2H1	558	25	12782	4.58136	0.999954	0.191288	26.861
GOTERM_MF_FAT	GO:0034061~DNA polymerase activity	7	0.739958	0.0220351	ESCO1, POLK, DNAH14, POLA1, PAPD5, ESCO2, REV3L	687	42	12983	3.14968	1	0.273392	28.6781
GOTERM_MF_FAT	GO:0042393~histone binding	7	0.739958	0.0271488	RSF1, IPO7, NPM1, DEK, RNF168, USP16, MYSM1	687	44	12983	3.00652	1	0.315882	34.13
GOTERM_CC_FAT	GO:0030529~ribonucleoprotein complex	33	3.48837	0.02807	PRPF4B, CRNKL1, DICER1, ZCRB1, SKIV2L2, MRPS31, WBP4, NUFIP2, PNN, TROVE2, FRG1, NPM1, WAC, RSL24D1, RBM25, PPWD1, KRR1, MRPL50, MPHOSPH10, RPS6KC1, SSB, CDC5L, BRCA1, FXR1, SNRNP48, DCP2, LARP7, SLU7, NOP58, SRP72, UTP20, PRPF38B, UTP14C	558	515	12782	1.46782	0.999997	0.227368	33.2561
GOTERM_BP_FAT	GO:0008630~DNA damage response, signal transduction resulting in induction of apoptosis	6	0.634249	0.0296194	UACA, HMOX1, BRCA2, MBD4, ATM, BRCA1	725	33	13528	3.3926	1	0.467756	41.1877
GOTERM_BP_FAT	GO:0006261~DNA-dependent DNA replication	8	0.845666	0.0343271	CCNE2, TFAM, DNA2, BLM, RFC1, POLA1, BRCA2, REV3L	725	58	13528	2.5737	1	0.513564	46.0266
GOTERM_CC_FAT	GO:0000780~condensed nuclear chromosome, centromeric region	3	0.317125	0.0344087	SGOL2, SGOL1, BUB1	558	7	12782	9.8172	1	0.2629	39.1783
GOTERM_BP_FAT	GO:0034508~centromere complex assembly	3	0.317125	0.0371559	CENPF, CENPE, HELLS	725	6	13528	9.32966	1	0.533466	48.7508
GOTERM_BP_FAT	GO:0034660~ncRNA metabolic process	20	2.11416	0.0400262	KRR1, ZCCHC11, AIMP1, TYW3, MPHOSPH10, EPRS, SSB, LIN28B, DIS3, TARS, INTS8, TRMT11, FRG1, TRDMT1, RARS, INTS6, NOP58, TPR, TRUB1, UTP14C	725	230	13528	1.62255	1	0.554959	51.3821
GOTERM_CC_FAT	GO:0000152~nuclear ubiquitin ligase complex	4	0.422833	0.0412418	ANAPC4, BRCA1, BARD1, MYCBP2	558	18	12782	5.0904	1	0.297641	45.0129
GOTERM_CC_FAT	GO:0044441~cilium part	6	0.634249	0.0413916	KIF5B, TTC21B, LCA5, DNAH14, DYNC2LI1, DYNC2H1	558	44	12782	3.12366	1	0.294023	45.1347
GOTERM_MF_FAT	GO:0015923~mannosidase activity	4	0.422833	0.0415403	MAN2A1, MANEA, EDEM3, KIAA2018	687	15	12983	5.0395	1	0.393613	47.4575
GOTERM_CC_FAT	GO:0008278~cohesin complex	3	0.317125	0.0445747	SGOL2, SGOL1, SMC3	558	8	12782	8.59005	1	0.308478	47.6658
GOTERM_MF_FAT	GO:0001968~fibronectin binding	3	0.317125	0.0490434	HSD17B12, ITGA4, THBS1	687	7	12983	8.09919	1	0.442051	53.362
GOTERM_MF_FAT	GO:0004559~alpha-mannosidase activity	3	0.317125	0.0490434	MAN2A1, MANEA, EDEM3	687	7	12983	8.09919	1	0.442051	53.362
GOTERM_BP_FAT	GO:0000085~G2 phase of mitotic cell cycle	3	0.317125	0.0502013	BLM, CENPF, DNAJC2	725	7	13528	7.99685	1	0.614504	59.7196
GOTERM_BP_FAT	GO:0010390~histone monoubiquitination	3	0.317125	0.0502013	LEO1, CDC73, CTR9	725	7	13528	7.99685	1	0.614504	59.7196
GOTERM_BP_FAT	GO:0010632~regulation of epithelial cell migration	3	0.317125	0.0502013	HIF1A, TGFBR3, ITGA2	725	7	13528	7.99685	1	0.614504	59.7196
GOTERM_BP_FAT	GO:0045910~negative regulation of DNA recombination	3	0.317125	0.0502013	MSH3, BLM, MSH2	725	7	13528	7.99685	1	0.614504	59.7196
GOTERM_BP_FAT	GO:0051095~regulation of helicase activity	3	0.317125	0.0502013	MSH3, MSH2, POT1	725	7	13528	7.99685	1	0.614504	59.7196
GOTERM_BP_FAT	GO:0051319~G2 phase	3	0.317125	0.0502013	BLM, CENPF, DNAJC2	725	7	13528	7.99685	1	0.614504	59.7196
GOTERM_MF_FAT	GO:0043130~ubiquitin binding	5	0.528541	0.0515939	FAM175B, NEDD4, RNF168, USP16, TOP2A	687	27	12983	3.49965	1	0.448844	55.2237
GOTERM_BP_FAT	GO:0040029~regulation of gene expression, epigenetic	9	0.951374	0.0530309	ATRX, MLL5, ZCCHC11, TRDMT1, DICER1, GLMN, LIN28B, BRCA1, HELLS	725	77	13528	2.18096	1	0.629844	61.7865
GOTERM_CC_FAT	GO:0005732~small nucleolar ribonucleoprotein complex	4	0.422833	0.0540609	KRR1, MPHOSPH10, NOP58, UTP20	558	20	12782	4.58136	1	0.352137	54.58
GOTERM_MF_FAT	GO:0032182~small conjugating protein binding	5	0.528541	0.0577768	FAM175B, NEDD4, RNF168, USP16, TOP2A	687	28	12983	3.37466	1	0.477596	59.4527
GOTERM_BP_FAT	GO:0030705~cytoskeleton-dependent intracellular transport	7	0.739958	0.0580299	MYO5A, OPA1, MYO6, KIF5B, MYH6, DST, LRPPRC	725	52	13528	2.51183	1	0.653424	65.1956
GOTERM_BP_FAT	GO:0008156~negative regulation of DNA replication	5	0.528541	0.0600406	BLM, BRCA2, ATR, POT1, TERF1	725	28	13528	3.33202	1	0.663734	66.4841
GOTERM_BP_FAT	GO:0042254~ribosome biogenesis	12	1.2685	0.06224	DIS3, KRR1, SDAD1, FRG1, NPM1, BRIX1, MPHOSPH10, NOP58, EIF2A, RSL24D1, GNL2, UTP14C	725	122	13528	1.83534	1	0.672244	67.842
GOTERM_BP_FAT	GO:0001935~endothelial cell proliferation	3	0.317125	0.0646082	HMOX1, THAP1, DLG1	725	8	13528	6.99724	1	0.681332	69.246
GOTERM_BP_FAT	GO:0006266~DNA ligation	3	0.317125	0.0646082	XRCC4, LIG4, TOP2A	725	8	13528	6.99724	1	0.681332	69.246
GOTERM_BP_FAT	GO:0008631~induction of apoptosis by oxidative stress	3	0.317125	0.0646082	TP53I3, CASP3, UACA	725	8	13528	6.99724	1	0.681332	69.246
GOTERM_BP_FAT	GO:0019047~provirus integration	3	0.317125	0.0646082	XRCC4, PSIP1, LIG4	725	8	13528	6.99724	1	0.681332	69.246
GOTERM_BP_FAT	GO:0030069~lysogeny	3	0.317125	0.0646082	XRCC4, PSIP1, LIG4	725	8	13528	6.99724	1	0.681332	69.246
GOTERM_BP_FAT	GO:0031122~cytoplasmic microtubule organization	3	0.317125	0.0646082	CEP120, DST, HOOK3	725	8	13528	6.99724	1	0.681332	69.246
GOTERM_BP_FAT	GO:0032205~negative regulation of telomere maintenance	3	0.317125	0.0646082	ERCC4, POT1, TERF1	725	8	13528	6.99724	1	0.681332	69.246
GOTERM_BP_FAT	GO:0033523~histone H2B ubiquitination	3	0.317125	0.0646082	LEO1, CDC73, CTR9	725	8	13528	6.99724	1	0.681332	69.246
GOTERM_MF_FAT	GO:0016779~nucleotidyltransferase activity	12	1.2685	0.0664945	ESCO1, POLK, PAPOLA, ZCCHC11, DNAH14, OAS3, POLA1, PAPD5, PAPOLG, TWISTNB, ESCO2, REV3L	687	125	12983	1.81422	1	0.512545	64.7848
GOTERM_BP_FAT	GO:0000079~regulation of cyclin-dependent protein kinase activity	7	0.739958	0.0674147	CCNT2, CCNE2, CASP3, BLM, CCNT1, CCNG1, APC	725	54	13528	2.4188	1	0.692418	70.835
GOTERM_BP_FAT	GO:0016574~histone ubiquitination	4	0.422833	0.0684015	LEO1, RNF168, CDC73, CTR9	725	18	13528	4.14651	1	0.69545	71.375
GOTERM_BP_FAT	GO:0022618~ribonucleoprotein complex assembly	8	0.845666	0.0750817	EIF3A, CRNKL1, DICER1, NPM1, SLU7, EIF2A, MBNL1, TGS1	725	69	13528	2.1634	1	0.723072	74.7903
GOTERM_BP_FAT	GO:0034470~ncRNA processing	16	1.69133	0.0767334	KRR1, ZCCHC11, DICER1, TYW3, MPHOSPH10, SSB, LIN28B, DIS3, INTS8, TRMT11, FRG1, TRDMT1, INTS6, NOP58, TRUB1, UTP14C	725	187	13528	1.59652	1	0.724218	75.5734
GOTERM_BP_FAT	GO:0006508~proteolysis	68	7.18816	0.0772838	USPL1, AGTPBP1, IDE, RLIM, CD2AP, SENP6, PIGK, CASP3, USP53, CUL5, WWP1, CD46, TPP2, DPP8, RANBP2, YOD1, USP16, USP15, USP1, ANAPC4, SOCS6, UBR3, SOCS4, UBR1, TOPORS, HLTF, PJA2, MIB1, DCUN1D1, TRIM33, MDM2, RAD18, PIAS1, USP25, USP24, FBXL3, USP8, XIAP, UBE3A, UBA6, EDEM3, FEM1B, MYCBP2, HECTD2, FBXO5, PREPL, RNF168, USP34, USP33, MYSM1, PCSK4, SHPRH, BIRC6, MALT1, SUGT1, CDC27, BRCA1, HSP90B1, …	725	1054	13528	1.20383	1	0.724591	75.8292
GOTERM_BP_FAT	GO:0019058~viral infectious cycle	6	0.634249	0.0780711	XRCC4, WWP1, PSIP1, DEK, LIG4, NFIA	725	43	13528	2.60362	1	0.723844	76.1907
GOTERM_BP_FAT	GO:0006513~protein monoubiquitination	3	0.317125	0.0801939	LEO1, CDC73, CTR9	725	9	13528	6.21977	1	0.731529	77.1403
GOTERM_BP_FAT	GO:0051298~centrosome duplication	3	0.317125	0.0801939	SASS6, BRCA2, CENPJ	725	9	13528	6.21977	1	0.731529	77.1403
GOTERM_MF_FAT	GO:0046982~protein heterodimerization activity	17	1.79704	0.0846163	RAB3GAP2, CEBPE, POLA1, ITGA2, MYH6, SMC2, ABCG1, SMC3, SMC4, FOXP2, HIF1A, NPM1, ROBO2, TOP2B, TOP2A, BARD1, TERF1	687	208	12983	1.54456	1	0.572749	73.8426
GOTERM_CC_FAT	GO:0030426~growth cone	6	0.634249	0.0851668	MYO5A, MAP1B, UTRN, TMOD2, DOCK7, APC	558	54	12782	2.5452	1	0.472734	71.7487
GOTERM_CC_FAT	GO:0030892~mitotic cohesin complex	2	0.211416	0.0852581	SGOL2, SGOL1	558	2	12782	22.9068	1	0.46781	71.7887
GOTERM_CC_FAT	GO:0031436~BRCA1-BARD1 complex	2	0.211416	0.0852581	BRCA1, BARD1	558	2	12782	22.9068	1	0.46781	71.7887
GOTERM_CC_FAT	GO:0032302~MutSbeta complex	2	0.211416	0.0852581	MSH3, MSH2	558	2	12782	22.9068	1	0.46781	71.7887
GOTERM_CC_FAT	GO:0032807~DNA ligase IV complex	2	0.211416	0.0852581	XRCC4, LIG4	558	2	12782	22.9068	1	0.46781	71.7887
GOTERM_BP_FAT	GO:0016197~endosome transport	7	0.739958	0.0886688	VPS54, PIKFYVE, VPS13A, EEA1, DOPEY1, VPS26A, HOOK3	725	58	13528	2.25199	1	0.755328	80.5867
GOTERM_BP_FAT	GO:0001701~in utero embryonic development	15	1.58562	0.0896694	XRCC4, NBN, MSH2, GABPA, BRCA2, LIG4, MBNL1, MYH6, RBBP8, MAN2A1, MIB1, PLK4, HIF1A, TGFBR3, ZFPM2	725	176	13528	1.59028	1	0.755254	80.9596
GOTERM_CC_FAT	GO:0030427~site of polarized growth	6	0.634249	0.0905118	MYO5A, MAP1B, UTRN, TMOD2, DOCK7, APC	558	55	12782	2.49892	1	0.483765	74.0044
GOTERM_BP_FAT	GO:0006413~translational initiation	6	0.634249	0.090995	EIF3A, DMXL2, EIF3E, EIF2S2, MTIF2, MTIF3	725	45	13528	2.48791	1	0.758506	81.4432
GOTERM_BP_FAT	GO:0006457~protein folding	15	1.58562	0.0928543	HSP90AA1, CWC27, SACS, DNAJC10, LMAN1, NKTR, BAG4, PIGK, HSP90B1, CLGN, PPIG, HSPA4L, RANBP2, DNAJC2, PPWD1	725	177	13528	1.5813	1	0.761748	82.102
GOTERM_BP_FAT	GO:0009411~response to UV	7	0.739958	0.0944928	CASP3, UACA, NEDD4, MSH2, USP1, BRCA2, ERCC4	725	59	13528	2.21382	1	0.766026	82.6643
GOTERM_MF_FAT	GO:0005095~GTPase inhibitor activity	3	0.317125	0.0946857	IPO5, IQGAP2, IQGAP1	687	10	12983	5.66943	1	0.601657	77.8828
GOTERM_MF_FAT	GO:0015924~mannosyl-oligosaccharide mannosidase activity	3	0.317125	0.0946857	MAN2A1, EDEM3, KIAA2018	687	10	12983	5.66943	1	0.601657	77.8828
GOTERM_BP_FAT	GO:0006304~DNA modification	5	0.528541	0.0976624	ATRX, MLL5, TRDMT1, MBD4, HELLS	725	33	13528	2.82717	1	0.773853	83.7049
GOTERM_BP_FAT	GO:0007569~cell aging	5	0.528541	0.0976624	MORC3, NPM1, SERPINE1, BRCA2, TERF1	725	33	13528	2.82717	1	0.773853	83.7049
