# Supplementary material for: Distinct isoforms of Nrf1 diversely regulate different subsets of its cognate target genes
Source: Sci Rep. 2019 Feb 27;9:2960. doi: 10.1038/s41598-019-39536-0 (PMC6393581; doi:10.1038/s41598-019-39536-0)
Supplement: Supplementary file 2 — Dataset 1 [file 41598_2019_39536_MOESM2_ESM.zip › supplementary-TableS6-GO terms- Nrf1a┬-VS-control.xlsx]

## Sheet: All terms in Nrf1beta
Category	Term	Count	%	PValue	Genes	List Total	Pop Hits	Pop Total	Fold Enrichment	Bonferroni	Benjamini	FDR
GOTERM_MF_FAT	GO:0043167~ion binding	439	27.8553	6.44474e-05	PLEKHM3, SCN3B, ZNF639, ZNF250, ZNF638, ITSN2, REST, ZNF251, PIK3C3, ZNF397, LUC7L2, ZNF101, OPA1, ZNF644, ROCK1, ZNF506, ROCK2, ZNF507, ZHX1, ZNF791, VPS41, COLEC12, LIG4, ZNF793, ZUFSP, PCLO, MARK1, ZNF37A, ZNF234, ADAMTS9, EIF2S2, ZZZ3, YME1L1, CHORDC1, UNC13A, ZNF519, CYP1B1, PPP2R3A, CYP51A1, ZNF131, ZNF510, ZCRB1, ZNF230, MST4, ARIH1, ZNF227, PIR, TNKS, SEC23IP, DHX57, ZC3H14, MGAT4A, ASXL3…	1160	4241	12983	1.15855	0.0638053	0.00313469	0.102071
GOTERM_MF_FAT	GO:0046872~metal ion binding	435	27.6015	1.45788e-05	PLEKHM3, SCN3B, ZNF639, ZNF250, ZNF638, ITSN2, REST, ZNF251, PIK3C3, ZNF397, LUC7L2, ZNF101, OPA1, ZNF644, ROCK1, ZNF506, ROCK2, ZNF507, ZHX1, ZNF791, VPS41, COLEC12, LIG4, ZNF793, ZUFSP, PCLO, MARK1, ZNF37A, ZNF234, ADAMTS9, EIF2S2, ZZZ3, YME1L1, CHORDC1, UNC13A, ZNF519, CYP1B1, PPP2R3A, CYP51A1, ZNF131, ZNF510, ZCRB1, ZNF230, MST4, ARIH1, ZNF227, PIR, TNKS, SEC23IP, DHX57, ZC3H14, MGAT4A, ASXL3…	1160	4140	12983	1.176	0.0148036	0.000931706	0.0230984
GOTERM_MF_FAT	GO:0043169~cation binding	435	27.6015	4.10655e-05	PLEKHM3, SCN3B, ZNF639, ZNF250, ZNF638, ITSN2, REST, ZNF251, PIK3C3, ZNF397, LUC7L2, ZNF101, OPA1, ZNF644, ROCK1, ZNF506, ROCK2, ZNF507, ZHX1, ZNF791, VPS41, COLEC12, LIG4, ZNF793, ZUFSP, PCLO, MARK1, ZNF37A, ZNF234, ADAMTS9, EIF2S2, ZZZ3, YME1L1, CHORDC1, UNC13A, ZNF519, CYP1B1, PPP2R3A, CYP51A1, ZNF131, ZNF510, ZCRB1, ZNF230, MST4, ARIH1, ZNF227, PIR, TNKS, SEC23IP, DHX57, ZC3H14, MGAT4A, ASXL3…	1160	4179	12983	1.16502	0.0411406	0.00220866	0.0650505
GOTERM_BP_FAT	GO:0045449~regulation of transcription	341	21.6371	1.03019e-14	MEF2C, BBX, NAA15, ZNF639, ZNF250, MED23, REST, ZNF251, HOXD10, EPC1, EPC2, CDCA7, S1PR1, TRAK2, ZNF397, RARB, CRY1, ZNF101, CCAR1, ZNF644, TIGD1, C11ORF30, ZNF506, STRN3, ZNF507, TAF4B, ZHX1, ZNF791, MED14, ZNF793, MED13, PPARGC1A, PROX1, GTF2H2B, ZNF37A, ZNF234, ZFP82, BAZ1A, RFC1, ASCC3, ZZZ3, PIAS2, TGFB1I1, PIAS1, TRAPPC2, ZNF519, ZNF131, TAF9B, ZNF510, ZNF230, ZNF227, DMD, PBRM1, TCF4, KLF5…	1222	2601	13528	1.45136	3.47026e-11	1.73512e-11	1.88294e-11
GOTERM_MF_FAT	GO:0046914~transition metal ion binding	336	21.3198	2.26055e-10	PLEKHM3, DZIP3, UTRN, ZNF639, ZNF250, ZNF638, REST, ZNF251, G2E3, PLOD2, PIK3C3, ZNF397, LUC7L2, RARB, ZNF101, POLK, ESCO1, ZNF644, ROCK1, ROCK2, ZNF506, ZNF507, ZHX1, UBR3, ZNF791, UBR2, VPS41, ZNF793, ZUFSP, UBR1, PCLO, TANK, ESCO2, GTF2H2B, ZNF37A, ZNF234, ZFP82, ADAMTS9, BAZ1A, MLLT10, EIF2S2, ACAP2, ZZZ3, PIAS2, YME1L1, TGFB1I1, PIAS1, CHORDC1, UNC13A, ZNF519, CYP1B1, CYP51A1, MRE11A, ZNF131…	1160	2785	12983	1.3503	2.31254e-07	7.70847e-08	3.58195e-07
GOTERM_MF_FAT	GO:0003677~DNA binding	325	20.6218	3.8199e-19	XRCC5, MEF2C, BBX, ZNF639, ZNF250, ZNF638, REST, ZNF251, HOXD10, FAM171B, ZNF397, RARB, CRY1, LUC7L3, ZNF101, POLK, ESCO1, ZNF644, TIGD1, ZNF506, STRN3, ZNF507, TAF4B, ZHX1, ZNF791, LIG4, ZNF793, PPARGC1A, PROX1, TOX3, ESCO2, ZNF37A, GTF2H2B, ZNF234, CHRAC1, ZFP82, RFC1, MLLT10, ZZZ3, PIAS2, PIAS1, ZNF519, KIF4A, MRE11A, ZNF131, TAF9B, ZNF510, MYEF2, ZNF230, ZNF227, PBRM1, WDHD1, TCF4, KLF5, PLAG…	1160	2331	12983	1.56048	3.90776e-16	3.90776e-16	6.05283e-16
GOTERM_CC_FAT	GO:0043228~non-membrane-bounded organelle	312	19.797	2.56476e-19	XRCC5, ALS2, CTTNBP2NL, UTRN, STRN, REST, ZNF251, HOOK3, WDR75, G2E3, INTS6, STAG2, INA, KRR1, KIF5B, ROCK1, TIGD1, MPDZ, ROCK2, KIF5A, ZNF506, KIF5C, TANC1, SPIRE1, VPS41, LIG4, MYH6, PCLO, MARK1, FARP2, CHRAC1, KRT19, BAZ1A, KRT18, RFC1, CEP350, TGFB1I1, ADD3, EIF2AK4, KIF4A, SDAD1, ERBB4, MRE11A, NOC3L, STK17B, MYEF2, COIL, MYO9A, DMD, STX17, CEP170, PBRM1, SKA3, TNKS, WDHD1, CDC42EP3, UTP23, …	977	2596	12782	1.57237	1.4337e-16	7.16849e-17	3.75125e-16
GOTERM_CC_FAT	GO:0043232~intracellular non-membrane-bounded organelle	312	19.797	2.56476e-19	XRCC5, ALS2, CTTNBP2NL, UTRN, STRN, REST, ZNF251, HOOK3, WDR75, G2E3, INTS6, STAG2, INA, KRR1, KIF5B, ROCK1, TIGD1, MPDZ, ROCK2, KIF5A, ZNF506, KIF5C, TANC1, SPIRE1, VPS41, LIG4, MYH6, PCLO, MARK1, FARP2, CHRAC1, KRT19, BAZ1A, KRT18, RFC1, CEP350, TGFB1I1, ADD3, EIF2AK4, KIF4A, SDAD1, ERBB4, MRE11A, NOC3L, STK17B, MYEF2, COIL, MYO9A, DMD, STX17, CEP170, PBRM1, SKA3, TNKS, WDHD1, CDC42EP3, UTP23, …	977	2596	12782	1.57237	1.4337e-16	7.16849e-17	3.75125e-16
GOTERM_MF_FAT	GO:0008270~zinc ion binding	304	19.2893	6.86433e-14	PLEKHM3, DZIP3, UTRN, ZNF639, ZNF250, ZNF638, REST, ZNF251, G2E3, ZNF397, LUC7L2, RARB, ZNF101, POLK, ESCO1, ZNF644, ROCK1, ROCK2, ZNF506, ZNF507, ZHX1, UBR3, ZNF791, UBR2, VPS41, ZNF793, ZUFSP, UBR1, PCLO, TANK, ESCO2, ZNF37A, GTF2H2B, ZNF234, ZFP82, ADAMTS9, BAZ1A, MLLT10, ACAP2, EIF2S2, ZZZ3, PIAS2, YME1L1, TGFB1I1, PIAS1, CHORDC1, UNC13A, ZNF519, ZNF131, CA5B, ZNF510, ASAP1, ZCRB1, ZNF230, MY…	1160	2311	12983	1.47228	7.01899e-11	3.50949e-11	1.08724e-10
GOTERM_BP_FAT	GO:0006350~transcription	296	18.7817	4.62922e-17	MEF2C, BBX, NAA15, ZNF639, ZNF250, MED23, REST, LOC441454, HOXD10, ZNF251, EPC1, EPC2, CDCA7, ZNF397, RARB, CRY1, ZNF101, CCAR1, ZNF644, C11ORF30, ZNF506, ZNF507, TAF4B, ZHX1, ZNF791, MED14, ZNF793, MED13, PPARGC1A, PROX1, ZNF37A, GTF2H2B, ZNF234, ZFP82, BAZ1A, RFC1, ASCC3, ZZZ3, PIAS2, TGFB1I1, PIAS1, TRAPPC2, ZNF519, ZNF131, TAF9B, ZNF510, MYEF2, ZNF230, ZNF227, PIR, PBRM1, TCF4, KLF5, PLAG1, Y…	1222	2101	13528	1.55965	1.55588e-13	1.55588e-13	8.44118e-14
GOTERM_MF_FAT	GO:0000166~nucleotide binding	264	16.7513	4.80038e-07	XRCC5, FASTKD1, CLK1, ATP2B3, AGPS, RAVER2, PIK3C3, RAB23, ABCB10, TLK1, PTBP2, CRY1, MAGI3, PAN3, OPA1, KIF5B, ROCK1, SUCLG2, KIF5A, ROCK2, KIF5C, OLA1, MYH6, LIG4, PPARGC1A, MARK1, RND3, RFC1, MAPK6, DHX29, SCYL2, ASCC3, RAB17, DLD, ROR1, HSD11B2, YME1L1, RAB10, EIF2AK2, EIF2AK3, EIF2AK4, KIF4A, ENPP1, PFKFB4, ERBB4, GNAI1, OAS3, STK17B, MYEF2, ZCRB1, UBA6, WARS2, IGF2BP3, MYO9A, MST4, C10ORF88…	1160	2245	12983	1.31615	0.000490958	4.91067e-05	0.000760641
GOTERM_MF_FAT	GO:0017076~purine nucleotide binding	231	14.6574	5.31036e-07	XRCC5, FASTKD1, CLK1, ATP2B3, AGPS, PIK3C3, RAB23, ABCB10, TLK1, MAGI3, PAN3, OPA1, ROCK1, KIF5B, SUCLG2, KIF5A, ROCK2, KIF5C, OLA1, MYH6, LIG4, MARK1, RND3, MAPK6, DHX29, RFC1, ASCC3, SCYL2, RAB17, DLD, ROR1, YME1L1, RAB10, EIF2AK2, EIF2AK3, EIF2AK4, KIF4A, ENPP1, PFKFB4, ERBB4, GNAI1, OAS3, STK17B, UBA6, WARS2, MYO9A, MST4, C10ORF88, DHX57, SRP54, KIF3A, MLL, TAOK1, TAOK3, MAP2K4, ATP11B, EPRS,…	1160	1918	12983	1.34797	0.000543103	4.93852e-05	0.00084145
GOTERM_CC_FAT	GO:0031974~membrane-enclosed lumen	227	14.4036	4.38894e-14	MEF2C, XRCC5, NAA15, INTS2, MED23, ZNF638, ZNF251, EPC1, WDR75, G2E3, INTS6, LUC7L3, CUL1, KRR1, OPA1, SUCLG2, ZNF506, STRN3, TAF4B, ANAPC4, MED14, MED13, MYH6, PPARGC1A, GTF2H2B, PCF11, VEGFC, RFC1, DLD, ABAT, PIAS2, TGFB1I1, PIAS1, SDAD1, KIF4A, MRE11A, NOC3L, TAF9B, MYEF2, ZCRB1, WARS2, COIL, CALU, STX17, WDHD1, TCF4, PRPF40B, PRPF40A, UTP23, YEATS4, SRP54, MLL, SMAD5, SMAD4, ATR, RPF2, CDC27,…	977	1856	12782	1.60012	2.45143e-11	4.90286e-12	6.41376e-11
GOTERM_BP_FAT	GO:0051252~regulation of RNA metabolic process	226	14.3401	1.29904e-07	MEF2C, NAA15, ZNF639, ZNF250, MED23, REST, HOXD10, ZNF251, EPC1, S1PR1, TRAK2, ZNF397, RARB, ZNF101, ZNF506, TAF4B, STRN3, ZHX1, ZNF791, MED14, ZNF793, MED13, PPARGC1A, PROX1, ZNF37A, ZNF234, ZFP82, PIAS2, TGFB1I1, PIAS1, TRAPPC2, ZNF519, ZNF131, TAF9B, ZNF510, ZNF230, ZNF227, TCF4, KLF5, YEATS4, KLF7, BMP2, ZNF529, MLL, KLF12, KLF9, ZNF620, SMAD5, KLF11, SMAD4, ZNF585A, ZNF627, ZNF585B, ZFHX4, C…	1222	1813	13528	1.37998	0.000436511	2.56824e-05	0.000236873
GOTERM_CC_FAT	GO:0043233~organelle lumen	225	14.2766	1.83193e-14	MEF2C, XRCC5, NAA15, INTS2, MED23, ZNF638, ZNF251, EPC1, WDR75, G2E3, INTS6, LUC7L3, CUL1, KRR1, SUCLG2, ZNF506, STRN3, TAF4B, ANAPC4, MED14, MED13, MYH6, PPARGC1A, GTF2H2B, PCF11, VEGFC, RFC1, DLD, ABAT, PIAS2, TGFB1I1, PIAS1, SDAD1, KIF4A, MRE11A, NOC3L, TAF9B, MYEF2, ZCRB1, WARS2, COIL, CALU, STX17, WDHD1, TCF4, PRPF40B, PRPF40A, UTP23, YEATS4, SRP54, MLL, SMAD5, SMAD4, ATR, RPF2, CDC27, ZBTB4…	977	1820	12782	1.61739	1.02401e-11	2.56006e-12	2.67897e-11
GOTERM_MF_FAT	GO:0032553~ribonucleotide binding	224	14.2132	3.19798e-07	XRCC5, FASTKD1, CLK1, ATP2B3, PIK3C3, RAB23, ABCB10, TLK1, MAGI3, PAN3, OPA1, ROCK1, KIF5B, SUCLG2, KIF5A, ROCK2, KIF5C, OLA1, MYH6, LIG4, MARK1, RND3, MAPK6, DHX29, RFC1, ASCC3, SCYL2, RAB17, ROR1, YME1L1, RAB10, EIF2AK2, EIF2AK3, EIF2AK4, KIF4A, ENPP1, PFKFB4, ERBB4, GNAI1, OAS3, STK17B, UBA6, WARS2, MYO9A, MST4, C10ORF88, DHX57, SRP54, KIF3A, MLL, TAOK1, MAP2K4, TAOK3, ATP11B, EPRS, YTHDC2, AT…	1160	1836	12983	1.3655	0.0003271	3.63497e-05	0.000506735
GOTERM_MF_FAT	GO:0032555~purine ribonucleotide binding	224	14.2132	3.19798e-07	XRCC5, FASTKD1, CLK1, ATP2B3, PIK3C3, RAB23, ABCB10, TLK1, MAGI3, PAN3, OPA1, ROCK1, KIF5B, SUCLG2, KIF5A, ROCK2, KIF5C, OLA1, MYH6, LIG4, MARK1, RND3, MAPK6, DHX29, RFC1, ASCC3, SCYL2, RAB17, ROR1, YME1L1, RAB10, EIF2AK2, EIF2AK3, EIF2AK4, KIF4A, ENPP1, PFKFB4, ERBB4, GNAI1, OAS3, STK17B, UBA6, WARS2, MYO9A, MST4, C10ORF88, DHX57, SRP54, KIF3A, MLL, TAOK1, MAP2K4, TAOK3, ATP11B, EPRS, YTHDC2, AT…	1160	1836	12983	1.3655	0.0003271	3.63497e-05	0.000506735
GOTERM_BP_FAT	GO:0006355~regulation of transcription, DNA-dependent	223	14.1497	8.01087e-08	MEF2C, NAA15, ZNF639, ZNF250, MED23, REST, HOXD10, ZNF251, EPC1, S1PR1, TRAK2, ZNF397, RARB, ZNF101, ZNF506, TAF4B, STRN3, ZHX1, ZNF791, MED14, ZNF793, MED13, PPARGC1A, PROX1, ZNF37A, ZNF234, ZFP82, PIAS2, TGFB1I1, PIAS1, TRAPPC2, ZNF519, ZNF131, TAF9B, ZNF510, ZNF230, ZNF227, TCF4, KLF5, YEATS4, BMP2, ZNF529, KLF7, MLL, KLF12, KLF9, ZNF620, SMAD5, KLF11, SMAD4, ZNF585A, ZNF627, ZNF585B, ZFHX4, C…	1222	1773	13528	1.39238	0.000269209	1.92316e-05	0.000146075
GOTERM_CC_FAT	GO:0070013~intracellular organelle lumen	222	14.0863	1.0605e-14	MEF2C, XRCC5, NAA15, INTS2, MED23, ZNF638, ZNF251, EPC1, WDR75, G2E3, INTS6, LUC7L3, CUL1, KRR1, SUCLG2, ZNF506, TAF4B, STRN3, ANAPC4, MED14, MED13, MYH6, PPARGC1A, GTF2H2B, PCF11, RFC1, DLD, ABAT, PIAS2, TGFB1I1, PIAS1, SDAD1, KIF4A, MRE11A, NOC3L, TAF9B, MYEF2, ZCRB1, WARS2, COIL, CALU, STX17, WDHD1, TCF4, PRPF40B, PRPF40A, UTP23, YEATS4, SRP54, MLL, SMAD5, SMAD4, ATR, RPF2, CDC27, ZBTB43, ATM,…	977	1779	12782	1.63261	5.9579e-12	1.98597e-12	1.55875e-11
GOTERM_CC_FAT	GO:0031981~nuclear lumen	206	13.0711	4.48677e-20	MEF2C, XRCC5, NAA15, INTS2, MED23, ZNF638, ZNF251, WDR75, EPC1, G2E3, INTS6, CUL1, LUC7L3, KRR1, ZNF506, TAF4B, STRN3, ANAPC4, MED14, MED13, MYH6, PPARGC1A, GTF2H2B, PCF11, RFC1, PIAS2, TGFB1I1, PIAS1, SDAD1, KIF4A, MRE11A, NOC3L, TAF9B, MYEF2, ZCRB1, COIL, STX17, WDHD1, TCF4, PRPF40B, PRPF40A, UTP23, YEATS4, SRP54, MLL, SMAD5, SMAD4, ATR, RPF2, CDC27, ZBTB43, ATM, PAXIP1, CSRNP3, UTP20, RBPJ, PR…	977	1450	12782	1.85868	2.50811e-17	2.50811e-17	6.56242e-17
GOTERM_MF_FAT	GO:0001883~purine nucleoside binding	202	12.8173	1.23408e-07	XRCC5, FASTKD1, CLK1, ATP2B3, AGPS, PIK3C3, ABCB10, TLK1, MAGI3, PAN3, ROCK1, KIF5B, KIF5A, ROCK2, SUCLG2, KIF5C, OLA1, MYH6, LIG4, MARK1, MAPK6, DHX29, RFC1, ASCC3, SCYL2, DLD, ROR1, YME1L1, EIF2AK2, EIF2AK3, EIF2AK4, KIF4A, PFKFB4, ERBB4, ENPP1, STK17B, OAS3, UBA6, WARS2, MYO9A, MST4, C10ORF88, DHX57, SRP54, KIF3A, TAOK1, MAP2K4, TAOK3, ATP11B, EPRS, YTHDC2, ATR, ABCG1, ATM, EPHA4, EPHA7, CDC42…	1160	1601	12983	1.41214	0.000126238	1.8035e-05	0.000195545
GOTERM_MF_FAT	GO:0001882~nucleoside binding	202	12.8173	2.08622e-07	XRCC5, FASTKD1, CLK1, ATP2B3, AGPS, PIK3C3, ABCB10, TLK1, MAGI3, PAN3, ROCK1, KIF5B, KIF5A, ROCK2, SUCLG2, KIF5C, OLA1, MYH6, LIG4, MARK1, MAPK6, DHX29, RFC1, ASCC3, SCYL2, DLD, ROR1, YME1L1, EIF2AK2, EIF2AK3, EIF2AK4, KIF4A, PFKFB4, ERBB4, ENPP1, STK17B, OAS3, UBA6, WARS2, MYO9A, MST4, C10ORF88, DHX57, SRP54, KIF3A, TAOK1, MAP2K4, TAOK3, ATP11B, EPRS, YTHDC2, ATR, ABCG1, ATM, EPHA4, EPHA7, CDC42…	1160	1612	12983	1.4025	0.000213397	2.66771e-05	0.000330571
GOTERM_MF_FAT	GO:0030554~adenyl nucleotide binding	201	12.7538	6.18791e-08	XRCC5, FASTKD1, CLK1, ATP2B3, AGPS, PIK3C3, ABCB10, TLK1, MAGI3, PAN3, ROCK1, KIF5B, KIF5A, ROCK2, SUCLG2, KIF5C, OLA1, MYH6, LIG4, MARK1, MAPK6, DHX29, RFC1, ASCC3, SCYL2, DLD, ROR1, YME1L1, EIF2AK2, EIF2AK3, EIF2AK4, KIF4A, PFKFB4, ERBB4, ENPP1, STK17B, OAS3, UBA6, WARS2, MYO9A, MST4, C10ORF88, DHX57, KIF3A, TAOK1, MAP2K4, TAOK3, ATP11B, EPRS, YTHDC2, ATR, ABCG1, ATM, EPHA4, EPHA7, CDC42BPG, CD…	1160	1577	12983	1.42653	6.33003e-05	1.05503e-05	9.80505e-05
GOTERM_MF_FAT	GO:0032559~adenyl ribonucleotide binding	195	12.3731	1.95604e-08	XRCC5, FASTKD1, PRPF4B, IDE, TTK, PI4K2B, CLK1, SETX, NLRC5, PRKAR2B, TOP1, ATP2B3, PIK3C3, ABCB10, TLK1, DDX21, EGFR, MAGI3, PAN3, MYO6, DARS, KIF5B, ROCK1, SUCLG2, ROCK2, KIF5A, KIF5C, OLA1, RPS6KC1, LIG4, MYH6, CDKL2, STK3, MARK1, MAP4K3, MAP4K5, RFC1, MAPK6, DHX29, RIOK3, SCYL2, ASCC3, ROR1, YME1L1, CSNK1G3, SMARCA1, EIF2AK2, EIF2AK3, EIF2AK4, KIF4A, ENPP1, BLM, ERBB4, PFKFB4, ACTR3B, OAS3, B…	1160	1497	12983	1.45791	2.00101e-05	4.00206e-06	3.09945e-05
GOTERM_MF_FAT	GO:0005524~ATP binding	194	12.3096	1.1283e-08	XRCC5, FASTKD1, PRPF4B, IDE, TTK, PI4K2B, CLK1, SETX, NLRC5, TOP1, ATP2B3, PIK3C3, ABCB10, TLK1, DDX21, EGFR, MAGI3, PAN3, MYO6, DARS, KIF5B, ROCK1, SUCLG2, ROCK2, KIF5A, KIF5C, OLA1, RPS6KC1, LIG4, MYH6, CDKL2, STK3, MARK1, MAP4K3, MAP4K5, RFC1, MAPK6, DHX29, RIOK3, SCYL2, ASCC3, ROR1, YME1L1, CSNK1G3, SMARCA1, EIF2AK2, EIF2AK3, EIF2AK4, KIF4A, ENPP1, BLM, ERBB4, PFKFB4, ACTR3B, OAS3, BMPR2, STK…	1160	1477	12983	1.47007	1.15424e-05	2.88562e-06	1.78784e-05
GOTERM_MF_FAT	GO:0030528~transcription regulator activity	182	11.5482	1.26872e-05	MEF2C, THRB, ZNF639, MED23, REST, FOXO3, HOXD10, EPC1, MLL5, CASP8AP2, ZNF397, RARB, SATB1, BCL10, SATB2, STRN3, TAF4B, ZHX1, FOXN2, MED14, MED13, PPARGC1A, PROX1, AHR, ELL2, ZNF37A, GTF2H2B, HOXD9, HIF1A, SMARCE1, RFC1, MLLT10, HOXD4, MGA, NFE2L1, PIAS2, TGFB1I1, PIAS1, NFE2L2, SMARCA1, EID1, ZNF131, TAF9B, ONECUT2, MYEF2, ATF2, NR2C1, HOXA6, PIR, TCF4, ZNF423, KLF5, PLAG1, YEATS4, KLF7, BMP2, M…	1160	1512	12983	1.34721	0.0128952	0.00092665	0.0201016
GOTERM_CC_FAT	GO:0005856~cytoskeleton	168	10.6599	3.79465e-10	CTTNBP2NL, ALS2, SEPT2, CEP76, CEP78, UTRN, KNTC1, IQGAP2, TTK, STRN, IQGAP1, HOOK3, PNN, FNTA, ANK2, ANK3, INTS6, ASPM, STAG2, INA, MYO6, ROCK1, KIF5B, KIF5A, ROCK2, MPDZ, KIF5C, TANC1, PSD3, RAI14, SPIRE1, PDE4D, TOPBP1, VPS41, MYH6, PCLO, MARK1, FARP2, KRT19, KRT18, CEP350, FNBP1L, CLIP1, TGFB1I1, PDCD6IP, TNFAIP3, DST, SEPT7, ADD3, LRPPRC, CGNL1, KIF4A, ERBB4, ACTR3B, STK17B, ANLN, MYO9A, PTK…	977	1381	12782	1.59155	2.12121e-07	2.3569e-08	5.55011e-07
GOTERM_CC_FAT	GO:0005829~cytosol	147	9.32741	2.49604e-06	ALS2, STIL, XPO1, OCLN, CEP76, CEP78, IDE, FOXO3, PRKAR2B, CTTNBP2, FNTA, UBXN2B, EIF1AX, GAB1, PIK3C3, PSIP1, STAM, CUL1, AADAT, BCL10, MYO6, DARS, ROCK1, ROCK2, ANAPC4, VPS41, PDE4D, UBR1, CDO1, PPARGC1A, PLCE1, GAPVD1, RASGRF2, EIF2S2, USO1, PDCD6IP, NFE2L2, VPS26A, CAV2, AFTPH, CAV1, PFKFB4, STAM2, DIAPH2, MST4, ATF2, PTK2, EIF3A, EIF3H, EIF3E, PLCH1, CLASP1, UBE2D1, AMD1, VAV3, CKAP5, SMAD5,…	977	1330	12782	1.44601	0.00139431	7.34335e-05	0.00365068
GOTERM_BP_FAT	GO:0007242~intracellular signaling cascade	141	8.9467	0.00414154	PLEKHM3, IL6ST, IQGAP2, MBIP, LPAR1, IQGAP1, PRKAR2B, MLL5, S1PR1, GAB1, PIK3C3, RAB23, RAPGEF6, TLK1, MLL3, FRS2, PAG1, EGFR, BCL10, MAGI3, INADL, MYO6, ROCK1, ROCK2, RINT1, SOCS6, COLEC12, MED14, DEPDC1, MED13, PPARGC1A, PCLO, TANK, MARK1, STK3, FARP2, MAP4K3, RND3, PLCE1, MAP4K5, RASGRF2, RAB17, PIAS2, PIAS1, TGFB1I1, RAB10, EIF2AK3, UNC13A, WNT5A, CAV1, RALGPS2, RALGPS1, BLM, GNAI1, STK17B, M…	1222	1256	13528	1.24277	0.999999	0.113298	7.28835
GOTERM_BP_FAT	GO:0007049~cell cycle	128	8.12183	1.25331e-11	SEPT2, DBF4, KNTC1, TTK, RBM7, CUL3, CUL2, MLL5, CASP8AP2, CDCA2, TLK1, PARD3B, DNAJC2, ASPM, CUL1, STAG2, CCAR1, EGFR, ESCO1, SGOL1, RINT1, ANAPC4, UBR2, LIG4, AHR, ESCO2, DCLRE1A, KRT18, MAPK6, CLIP1, PDCD6IP, DST, SEPT7, EID1, BLM, MRE11A, ANLN, CCNG1, SESN1, SESN3, PRUNE2, NIPBL, NCAPG2, PBRM1, SKA3, TNKS, CLASP1, UBE2D1, HELLS, ERCC6L, TAF2, CKAP2, YEATS4, MLL, CKAP5, NUF2, NDC80, ATR, TET2,…	1222	776	13528	1.82604	4.21241e-08	1.40414e-08	2.28537e-08
GOTERM_BP_FAT	GO:0006793~phosphorus metabolic process	125	7.93147	3.79814e-05	PRPF4B, TTK, CLK1, LPAR1, CTTNBP2, TOP1, GAB1, PIK3C3, TLK1, FRS2, EGFR, PAN3, PTPRM, ROCK1, ROCK2, RPS6KC1, CDKL2, MARK1, STK3, MAP4K3, PLCE1, MAP4K5, MAPK6, SCYL2, RIOK3, DLD, ROR1, CSNK1G3, EIF2AK2, EIF2AK3, EIF2AK4, CAV2, PPP2R3A, ENPP1, ERBB4, STK17B, BMPR2, EPHA10, MST4, RIOK2, PTK2, TNKS, BMP2, NIN, PTPN2, TAOK1, MET, MAP2K4, TAOK3, AK3, PTPN13, ATR, PTPN12, ATM, IKBKE, EPHA4, EPHA7, CDC42…	1222	973	13528	1.4222	0.119846	0.00271244	0.0692347
GOTERM_BP_FAT	GO:0006796~phosphate metabolic process	125	7.93147	3.79814e-05	PRPF4B, TTK, CLK1, LPAR1, CTTNBP2, TOP1, GAB1, PIK3C3, TLK1, FRS2, EGFR, PAN3, PTPRM, ROCK1, ROCK2, RPS6KC1, CDKL2, MARK1, STK3, MAP4K3, PLCE1, MAP4K5, MAPK6, SCYL2, RIOK3, DLD, ROR1, CSNK1G3, EIF2AK2, EIF2AK3, EIF2AK4, CAV2, PPP2R3A, ENPP1, ERBB4, STK17B, BMPR2, EPHA10, MST4, RIOK2, PTK2, TNKS, BMP2, NIN, PTPN2, TAOK1, MET, MAP2K4, TAOK3, AK3, PTPN13, ATR, PTPN12, ATM, IKBKE, EPHA4, EPHA7, CDC42…	1222	973	13528	1.4222	0.119846	0.00271244	0.0692347
GOTERM_CC_FAT	GO:0005654~nucleoplasm	124	7.86802	1.66599e-11	XRCC5, MEF2C, XPO1, DBF4, NAA15, INTS2, MED23, ZNF638, SETX, PNN, EPC1, TOP1, MLL5, INTS6, TGS1, CUL1, LUC7L3, SATB2, MYO6, TAF4B, STRN3, ANAPC4, MED14, TOPBP1, MED13, PPARGC1A, ELL2, GTF2H2B, PCF11, HIF1A, SMARCE1, RFC1, SLU7, PIAS2, PIAS1, LRPPRC, BLM, MRE11A, NOC3L, TAF9B, ZCRB1, COIL, EIF3E, TCF4, WDHD1, PRPF40B, UBE2D1, PRPF40A, TAF2, YEATS4, ZMYM2, SRP54, MLL, EPAS1, TAF5, MAFB, SMAD5, SMAD…	977	882	12782	1.83932	9.31288e-09	1.55215e-09	2.4367e-08
GOTERM_BP_FAT	GO:0010604~positive regulation of macromolecule metabolic process	118	7.48731	2.65756e-06	MEF2C, THRB, IL6ST, NAA15, TTK, FOXO3, HOXD10, EPC1, MLL5, FNTA, S1PR1, RARB, ITCH, CUL1, BCL10, SATB2, IRS2, MYO6, STRN3, ANAPC4, MED14, MED13, PPARGC1A, PROX1, AHR, HOXD9, VEGFC, HIF1A, PIAS2, NFE2L2, PIAS1, TGFB1I1, SMARCA1, CAV1, BLM, ONECUT2, BMPR2, RNF168, TNKS, TCF4, UBE2D1, ZNF423, KLF5, TAF2, YEATS4, BMP2, KLF7, MLL, EPAS1, KLF12, MAFB, SMAD5, SMAD4, TEAD1, ITGA2, NR4A3, CDC27, DNA2, HDA…	1222	857	13528	1.52428	0.0088923	0.000297691	0.00484583
GOTERM_MF_FAT	GO:0003700~transcription factor activity	117	7.42386	0.000686572	MEF2C, THRB, ZNF639, FOXO3, HOXD10, ZNF397, RARB, SATB1, SATB2, TAF4B, STRN3, ZHX1, FOXN2, PROX1, AHR, ZNF37A, GTF2H2B, HOXD9, HIF1A, MLLT10, HOXD4, MGA, NFE2L1, NFE2L2, ONECUT2, ZNF131, MYEF2, ATF2, NR2C1, HOXA6, TCF4, ZNF423, KLF5, PLAG1, YEATS4, KLF7, MLL, EPAS1, KLF9, KLF12, MAFB, TAF5, KLF11, SMAD5, SMAD4, ATAD2, TEAD1, NR4A3, VAV1, FOXP2, ZFHX4, HDAC2, CSRNP3, DMTF1, HOXB8, DLX6, ETS1, TRPS…	1160	975	12983	1.34307	0.504706	0.0256867	1.08238
GOTERM_CC_FAT	GO:0044430~cytoskeletal part	116	7.36041	3.29881e-07	ALS2, SEPT2, CEP76, UTRN, CEP78, KNTC1, STRN, TTK, IQGAP1, HOOK3, PNN, FNTA, ASPM, INA, MYO6, ROCK1, KIF5B, KIF5A, ROCK2, MPDZ, KIF5C, PSD3, TANC1, VPS41, TOPBP1, PDE4D, MYH6, KRT19, KRT18, CEP350, CLIP1, PDCD6IP, TNFAIP3, SEPT7, CGNL1, KIF4A, ERBB4, ANLN, MYO9A, CEP170, SKA3, TNKS, CLASP1, CKAP2, KIF3A, NIN, MYO1B, CKAP5, SMEK2, BFSP1, ALMS1, WRN, HOMER1, SEPT10, CDC27, ATM, CSPP1, PLK4, NEDD1, …	977	952	12782	1.59414	0.000184387	1.15252e-05	0.000482487
GOTERM_BP_FAT	GO:0008104~protein localization	112	7.1066	0.000162825	ALS2, RAB3GAP2, XPO1, TSPO, SEC31A, XPO4, VPS54, CHMP6, HOOK3, TRAK2, ANK3, RAB23, TLK1, STAM, VPS13B, SCAMP1, EGFR, MYO6, RINT1, VPS41, KRT18, RAB17, USO1, SRP72, PDCD6IP, RAB10, VPS26A, FRAS1, AFTPH, SDAD1, CAV1, SNX6, NAPG, STAM2, AKAP10, LMAN1, MIA3, CSE1L, STX17, DMD, TNKS, DOPEY1, SEC23IP, SRP54, ITGA2, NDC80, ABCG1, RAB33B, EPS15, CADPS2, TRPS1, YIPF5, FBXO34, SEC24B, SEC24A, GRIP1, PAX6, …	1222	882	13528	1.40576	0.42149	0.00878857	0.296488
GOTERM_BP_FAT	GO:0009057~macromolecule catabolic process	108	6.85279	6.24428e-06	DZIP3, IDE, CNOT4, CUL3, CUL2, G2E3, USP53, BTBD1, KLHL9, ITCH, CUL1, PAN3, ANAPC4, SOCS6, UBR3, UBR2, UBR1, GTF2H2B, MIB1, ADAMTS9, TRIM33, RAD18, RNF138, YME1L1, PIAS2, PIAS1, TGFB1I1, TNFAIP3, FBXL3, FBXO11, UBA6, LIN28B, ARIH1, EIF3E, HECTD2, RNF168, UBE2D1, FBXO8, SPOP, HECTD1, SHPRH, MALT1, CPS1, CDC27, ABCG1, ATM, FBXO38, DNA2, UPF3B, DCP2, PNRC2, SMURF2, FBXO33, FBXO34, USPL1, SENP6, ZYG1…	1222	781	13528	1.53086	0.0207684	0.000599452	0.0113856
GOTERM_BP_FAT	GO:0016310~phosphorylation	106	6.72589	4.78642e-05	PRPF4B, TTK, LPAR1, CLK1, TOP1, CTTNBP2, GAB1, PIK3C3, TLK1, FRS2, EGFR, PAN3, ROCK1, ROCK2, RPS6KC1, CDKL2, STK3, MARK1, MAP4K3, MAP4K5, PLCE1, MAPK6, SCYL2, RIOK3, DLD, ROR1, CSNK1G3, EIF2AK2, EIF2AK3, EIF2AK4, CAV2, ERBB4, STK17B, BMPR2, EPHA10, MST4, RIOK2, PTK2, TNKS, BMP2, NIN, TAOK1, MET, MAP2K4, TAOK3, AK3, ATR, ATM, EPHA4, IKBKE, EPHA7, PLK4, CDC42BPG, ULK2, MAP2, CDC42BPA, TGFBR3, TNK1,…	1222	800	13528	1.46682	0.148602	0.00327779	0.0872423
GOTERM_BP_FAT	GO:0044265~cellular macromolecule catabolic process	104	6.59898	1.84583e-06	DZIP3, IDE, CNOT4, CUL3, CUL2, G2E3, USP53, BTBD1, KLHL9, ITCH, CUL1, PAN3, ANAPC4, SOCS6, UBR3, UBR2, UBR1, GTF2H2B, MIB1, TRIM33, RAD18, RNF138, PIAS2, PIAS1, TGFB1I1, TNFAIP3, FBXL3, FBXO11, UBA6, LIN28B, ARIH1, EIF3E, HECTD2, RNF168, UBE2D1, FBXO8, SPOP, HECTD1, SHPRH, MALT1, CDC27, ATM, FBXO38, DNA2, UPF3B, DCP2, PNRC2, SMURF2, FBXO33, FBXO34, USPL1, SENP6, ZYG11B, PARN, CASP3, USP12, RANBP2…	1222	725	13528	1.58803	0.00618465	0.000238581	0.00336574
GOTERM_BP_FAT	GO:0006357~regulation of transcription from RNA polymerase II promoter	102	6.47208	6.23959e-06	MEF2C, THRB, MED23, FOXO3, HOXD10, EPC1, S1PR1, TRAK2, RARB, SATB1, SATB2, MYO6, STRN3, MED14, MED13, PROX1, PPARGC1A, AHR, HOXD9, HIF1A, SMARCE1, EID1, ONECUT2, TAF9B, NR2C1, TCF4, TAF2, BMP2, KLF7, MLL, EPAS1, KLF9, KLF12, MAFB, KLF11, SMAD5, SMAD4, BRIP1, TEAD1, NR4A3, MED13L, FOXP2, HDAC2, CSRNP3, ETS1, HIVEP1, MAFA, ZFHX3, TCF12, NCOR1, ELF1, ELF2, ELF4, PAX6, RHOQ, DEK, PAX3, ZEB1, ZNF148, …	1222	727	13528	1.5532	0.0207529	0.000616613	0.011377
GOTERM_BP_FAT	GO:0009891~positive regulation of biosynthetic process	101	6.40863	1.46714e-06	MEF2C, THRB, NAA15, FOXO3, HOXD10, EPC1, MLL5, S1PR1, FNTA, RARB, EGFR, BCL10, SATB2, IRS2, MYO6, STRN3, MED14, MED13, PROX1, PPARGC1A, AHR, HOXD9, HIF1A, PIAS2, NFE2L2, PIAS1, TGFB1I1, SMARCA1, BLM, ONECUT2, TNKS, TCF4, ZNF423, TAF2, KLF5, YEATS4, BMP2, KLF7, MLL, KLF12, EPAS1, MAFB, SMAD5, SMAD4, TEAD1, ITGA2, NR4A3, ABCG1, DNA2, HDAC2, CSRNP3, ETS1, EBF2, MAFA, ELF1, RSF1, ELF4, GRIP1, PAX6, R…	1222	695	13528	1.60879	0.00491891	0.000197222	0.00267522
GOTERM_CC_FAT	GO:0005730~nucleolus	100	6.34518	7.80817e-10	XPO1, SEPT2, MBIP, ZNF251, IQGAP1, PNN, SETX, TOP1, WDR75, G2E3, INTS6, DDX21, KRR1, ZNF506, MYH6, GRHL1, RSL1D1, HIF1A, SMARCE1, SDAD1, BLM, MRE11A, NOC3L, MYEF2, COIL, STX17, MBNL3, WDHD1, NOVA1, UTP23, SRP54, TAF5, MPHOSPH10, HEATR1, SSB, WRN, RPF2, ZBTB43, PLK4, CSRNP3, UTP20, RBPJ, PRKRIR, DDX52, PHF6, CCNT2, COPS2, ZBTB33, NBN, KDM6A, GTPBP10, SKIV2L2, PARN, SBDS, CASP3, CCDC104, ZNF148, HM…	977	698	12782	1.87434	4.36477e-07	4.36477e-08	1.14203e-06
GOTERM_BP_FAT	GO:0031328~positive regulation of cellular biosynthetic process	99	6.28173	2.42707e-06	MEF2C, THRB, NAA15, FOXO3, HOXD10, EPC1, MLL5, S1PR1, RARB, EGFR, BCL10, SATB2, IRS2, MYO6, STRN3, MED14, MED13, PROX1, PPARGC1A, AHR, HOXD9, HIF1A, PIAS2, NFE2L2, PIAS1, TGFB1I1, SMARCA1, BLM, ONECUT2, TNKS, TCF4, ZNF423, TAF2, KLF5, YEATS4, BMP2, KLF7, MLL, KLF12, EPAS1, MAFB, SMAD5, SMAD4, TEAD1, ITGA2, NR4A3, DNA2, HDAC2, CSRNP3, ETS1, EBF2, MAFA, ELF1, RSF1, ELF4, GRIP1, PAX6, RHOQ, PAX3, ZE…	1222	685	13528	1.59995	0.00812421	0.00028125	0.00442556
GOTERM_CC_FAT	GO:0005794~Golgi apparatus	99	6.28173	5.29132e-05	SEC31A, PITPNB, IL17RD, HOOK3, CUL3, G2E3, ATP2B3, ST3GAL5, UBXN2B, ANK3, ST3GAL6, MTUS1, CCAR1, SCAMP1, MYO6, ROCK1, STRN3, VPS41, GRHL1, RND3, PLCE1, SCYL2, USO1, VAMP4, RAB10, TRAPPC2, CAV2, CAV1, AFTPH, AGFG1, NAPG, DIAPH2, MYEF2, LMAN1, MST4, CALU, B3GNT5, TNKS, CLASP1, DOPEY1, MBNL3, B4GALT6, FGD6, MGAT4A, ACER3, FKTN, ABCG1, RAB33B, YIPF5, SEC24B, KDM6A, NBN, SEC24A, GNPNAT1, TMF1, ACTR3, …	977	872	12782	1.48533	0.0291461	0.00128523	0.0773637
GOTERM_BP_FAT	GO:0045184~establishment of protein localization	99	6.28173	0.000255083	XPO1, RAB3GAP2, TSPO, SEC31A, CHMP6, XPO4, VPS54, HOOK3, TRAK2, ANK3, RAB23, STAM, TLK1, VPS13B, SCAMP1, MYO6, RINT1, VPS41, KRT18, RAB17, USO1, PDCD6IP, SRP72, RAB10, VPS26A, FRAS1, SDAD1, AFTPH, NAPG, SNX6, STAM2, LMAN1, MIA3, CSE1L, STX17, TNKS, DOPEY1, SEC23IP, SRP54, ITGA2, ABCG1, RAB33B, EPS15, CADPS2, TRPS1, YIPF5, FBXO34, SEC24B, SEC24A, AP1S3, AP1S2, RNF103, PEX1, COPB1, RAB6A, RANBP2, T…	1222	769	13528	1.42519	0.575754	0.0131048	0.464111
GOTERM_BP_FAT	GO:0051173~positive regulation of nitrogen compound metabolic process	98	6.21827	2.60659e-07	MEF2C, THRB, NAA15, FOXO3, HOXD10, EPC1, MLL5, S1PR1, RARB, EGFR, BCL10, SATB2, MYO6, STRN3, MED14, MED13, PROX1, PPARGC1A, AHR, HOXD9, HIF1A, PIAS2, NFE2L2, PIAS1, TGFB1I1, SMARCA1, BLM, ONECUT2, TNKS, RNF168, TCF4, ZNF423, TAF2, KLF5, YEATS4, BMP2, KLF7, MLL, KLF12, EPAS1, MAFB, SMAD5, SMAD4, TEAD1, NR4A3, DNA2, HDAC2, CSRNP3, ETS1, EBF2, MAFA, ELF1, RSF1, ELF4, GRIP1, PAX6, RHOQ, PAX3, ZEB1, Z…	1222	644	13528	1.68462	0.000875692	3.98208e-05	0.000475299
GOTERM_BP_FAT	GO:0010557~positive regulation of macromolecule biosynthetic process	98	6.21827	5.22039e-07	MEF2C, THRB, NAA15, FOXO3, HOXD10, EPC1, MLL5, S1PR1, FNTA, RARB, BCL10, SATB2, IRS2, MYO6, STRN3, MED14, MED13, PROX1, PPARGC1A, AHR, HOXD9, HIF1A, PIAS2, NFE2L2, PIAS1, TGFB1I1, SMARCA1, BLM, ONECUT2, TNKS, TCF4, ZNF423, TAF2, KLF5, YEATS4, BMP2, KLF7, MLL, KLF12, EPAS1, MAFB, SMAD5, SMAD4, TEAD1, ITGA2, NR4A3, DNA2, HDAC2, CSRNP3, ETS1, EBF2, MAFA, ELF1, RSF1, ELF4, GRIP1, PAX6, RHOQ, PAX3, ZE…	1222	654	13528	1.65886	0.00175304	7.6283e-05	0.000951912
GOTERM_BP_FAT	GO:0006468~protein amino acid phosphorylation	97	6.15482	2.30141e-06	CDK19, CDK17, PRPF4B, TTK, EIF2A, CLK1, LPAR1, LATS1, CTTNBP2, SLK, GAB1, PIK3C3, TLK1, MASTL, GOLGA5, FRS2, AKT3, CHUK, CDK14, EGFR, SRPK2, PAN3, ADAM10, ROCK1, ROCK2, PKN2, RPS6KC1, CDK6, PRKCE, CDKL2, STK3, MARK1, TBCK, MAP4K3, MAP4K5, ACVR2B, PLCE1, MAPK6, SCYL2, RIOK3, HIPK2, ROR1, CSNK1G3, EIF2AK2, EIF2AK3, EIF2AK4, PRKD3, CAV2, ERBB4, STK17B, BMPR2, ABI2, PRKDC, EPHA10, AKAP9, KIT, MST4, R…	1222	667	13528	1.60993	0.00770522	0.000276214	0.00419644
GOTERM_BP_FAT	GO:0015031~protein transport	97	6.15482	0.000442977	XPO1, RAB3GAP2, TSPO, SEC31A, CHMP6, XPO4, VPS54, HOOK3, TRAK2, RAB23, STAM, TLK1, VPS13B, SCAMP1, MYO6, RINT1, VPS41, KRT18, RAB17, USO1, PDCD6IP, SRP72, RAB10, VPS26A, FRAS1, SDAD1, AFTPH, NAPG, SNX6, STAM2, LMAN1, MIA3, CSE1L, STX17, TNKS, DOPEY1, SEC23IP, SRP54, ABCG1, RAB33B, EPS15, CADPS2, TRPS1, YIPF5, FBXO34, SEC24B, SEC24A, AP1S3, AP1S2, RNF103, PEX1, COPB1, RAB6A, RANBP2, TPR, KPNB1, AP…	1222	762	13528	1.40922	0.774442	0.0210493	0.804674
GOTERM_BP_FAT	GO:0033554~cellular response to stress	96	6.09137	1.53025e-09	XRCC5, NBN, UVRAG, FOXO3, MBIP, SETX, EPC2, CASP3, LOC100132832, SLK, HMOX1, GAB1, GPX3, TLK1, CRY1, TOP2A, ESCO1, POLK, REV1, MYO6, GEN1, C11ORF30, NEIL3, RINT1, TOPBP1, TOPORS, LIG4, RAD50, ESCO2, GTF2H1, RBBP8, GTF2H2B, DCLRE1C, MAP4K3, RECQL, EYA4, DHRS2, SH2D3C, PYCR1, MAP4K5, DCLRE1A, HIF1A, RFC1, RIF1, HIPK2, RAD18, VCAN, NFE2L2, EIF2AK2, EIF2AK3, ASTE1, EIF2AK4, REV3L, WNT5A, CAV1, RTN4RL…	1222	566	13528	1.87766	5.14315e-06	5.71462e-07	2.79034e-06
GOTERM_BP_FAT	GO:0045935~positive regulation of nucleobase, nucleoside, nucleotide and nucleic acid metabolic process	96	6.09137	2.08353e-07	MEF2C, ELF1, RSF1, THRB, ELF4, GRIP1, NAA15, PAX6, RHOQ, ZEB1, PAX3, FOXO3, HOXD10, EPC1, MLL5, S1PR1, ZNF148, RARB, MKL2, ATF7IP, EGR1, BCL10, SATB2, MYO6, STRN3, MED14, TOPORS, MED13, PROX1, PPARGC1A, AHR, GTF2H1, HOXD9, NCOA1, NCOA2, HIF1A, BPTF, NCOA3, HIPK2, ZFPM2, FOXC1, CAND1, PIAS2, PIAS1, NFE2L2, TGFB1I1, SMARCA1, CLOCK, SMARCAD1, BLM, ONECUT2, KITLG, PRKDC, POT1, RGMB, ERCC6, MAP3K1, NF…	1222	624	13528	1.70313	0.00070003	3.50132e-05	0.000379922
GOTERM_BP_FAT	GO:0010605~negative regulation of macromolecule metabolic process	96	6.09137	0.000182256	MEF2C, COPS2, RSF1, THRB, DICER1, IDE, ZNF639, ZEB2, ZEB1, PAX3, REST, PDCD4, EPC1, FNTA, ZNF148, TIA1, RAB23, RARB, LRRFIP1, NR2F1, ATF7IP, EGR1, ZNF281, IBTK, SATB1, SATB2, ZCCHC11, ARID5B, STRN3, ZHX1, ANAPC4, PROX1, PURA, NCOA2, SMARCE1, BPTF, TRIM33, ZNF136, HIPK2, NAB1, MDM2, ZFPM2, LCOR, EIF2AK3, EIF2AK4, EID1, BTAF1, BCLAF1, CAV1, ENPP1, SNX6, BLM, TAF9B, HAT1, IGF2BP3, LIN28B, POT1, NR2C…	1222	734	13528	1.4479	0.45807	0.00967697	0.331814
GOTERM_BP_FAT	GO:0022402~cell cycle process	91	5.77411	5.46144e-08	GAS2L3, KIF23, NBN, SEPT2, DBF4, KNTC1, RPRM, TTK, RBM7, LATS1, CUL3, CUL2, MLL5, SBDS, CDCA2, DNAJC2, STAG2, ASPM, CUL1, EGFR, KIF11, SGOL1, ANAPC4, NUSAP1, PAPD5, UBR2, CDK6, HMGA2, RAD50, EML4, RBBP8, EIF4G2, SASS6, DCLRE1A, NSL1, CLIP1, ADAM17, MDM2, MAPRE2, DST, SEPT7, HAUS3, HAUS6, CEP120, BLM, MRE11A, USP9X, HAUS1, ANLN, CCNG1, SESN1, SESN3, PRUNE2, NCAPH, NIPBL, NCAPG, NCAPG2, BUB1, PBRM1…	1222	565	13528	1.78302	0.000183542	1.41198e-05	9.9587e-05
GOTERM_BP_FAT	GO:0010628~positive regulation of gene expression	91	5.77411	1.9945e-07	MEF2C, ELF1, RSF1, THRB, ELF4, GRIP1, NAA15, PAX6, RHOQ, ZEB1, PAX3, FOXO3, HOXD10, EPC1, MLL5, S1PR1, ZNF148, RARB, MKL2, ATF7IP, EGR1, BCL10, SATB2, MYO6, STRN3, MED14, TOPORS, MED13, PROX1, PPARGC1A, AHR, GTF2H1, HOXD9, NCOA1, NCOA2, HIF1A, BPTF, NCOA3, HIPK2, ZFPM2, FOXC1, CAND1, PIAS2, PIAS1, NFE2L2, TGFB1I1, SMARCA1, CLOCK, SMARCAD1, BLM, ONECUT2, PRKDC, KIT, RGMB, MAP3K1, POU2F1, NFAT5, PO…	1222	581	13528	1.73391	0.000670126	3.5281e-05	0.000363687
GOTERM_BP_FAT	GO:0008219~cell death	91	5.77411	0.000822641	ALS2, MEF2C, FASTKD1, TSPO, SGPP1, PAX3, FOXO3, PDCD4, SETX, BAG4, TOP1, G2E3, CASP3, SLK, CASP8AP2, HMOX1, TIA1, SEMA3A, TOP2A, CUL1, LUC7L3, CCAR1, BCL10, MAGI3, OPA1, ROCK1, AIFM2, KIF5A, TOPORS, LIG4, ECT2, STK3, AHR, SLTM, EIF4G2, KRT18, RASGRF2, HIPK2, TNFAIP8, NAIP, PDCD6IP, TNFAIP3, EIF2AK2, EIF2AK3, SPAST, THOC1, XIAP, GULP1, TNFRSF12A, KIAA0196, TAF9B, STK17B, PRKDC, KIT, FEM1B, MST4, P…	1222	719	13528	1.40112	0.937089	0.0327765	1.48946
GOTERM_BP_FAT	GO:0016265~death	91	5.77411	0.00102345	ALS2, MEF2C, FASTKD1, TSPO, SGPP1, PAX3, FOXO3, PDCD4, SETX, BAG4, TOP1, G2E3, CASP3, SLK, CASP8AP2, HMOX1, TIA1, SEMA3A, TOP2A, CUL1, LUC7L3, CCAR1, BCL10, MAGI3, OPA1, ROCK1, AIFM2, KIF5A, TOPORS, LIG4, ECT2, STK3, AHR, SLTM, EIF4G2, KRT18, RASGRF2, HIPK2, TNFAIP8, NAIP, PDCD6IP, TNFAIP3, EIF2AK2, EIF2AK3, SPAST, THOC1, XIAP, GULP1, TNFRSF12A, KIAA0196, TAF9B, STK17B, PRKDC, KIT, FEM1B, MST4, P…	1222	724	13528	1.39144	0.967986	0.0392283	1.84985
GOTERM_BP_FAT	GO:0045941~positive regulation of transcription	90	5.71066	1.00372e-07	MEF2C, ELF1, RSF1, THRB, ELF4, GRIP1, NAA15, PAX6, RHOQ, ZEB1, PAX3, FOXO3, HOXD10, EPC1, MLL5, S1PR1, ZNF148, RARB, MKL2, ATF7IP, EGR1, BCL10, SATB2, MYO6, STRN3, MED14, TOPORS, MED13, PROX1, PPARGC1A, AHR, GTF2H1, HOXD9, NCOA1, NCOA2, HIF1A, BPTF, NCOA3, HIPK2, ZFPM2, FOXC1, CAND1, PIAS2, PIAS1, NFE2L2, TGFB1I1, SMARCA1, CLOCK, SMARCAD1, BLM, ONECUT2, PRKDC, RGMB, MAP3K1, POU2F1, NFAT5, POU3F3,…	1222	564	13528	1.76655	0.000337293	2.10842e-05	0.000183024
GOTERM_BP_FAT	GO:0030163~protein catabolic process	89	5.64721	1.24076e-05	USPL1, DZIP3, IDE, SENP6, CNOT4, CUL3, ZYG11B, CUL2, G2E3, USP53, BTBD1, KLHL9, USP12, YOD1, ITCH, RANBP2, USP15, CUL1, ADAM10, ANAPC4, SOCS6, UBR3, UBR2, UBR1, TOPORS, UBE2H, HLTF, PJA2, USP28, MIB1, SENP1, TRIM33, ADAM17, RNF138, MDM2, RAD18, YME1L1, CAND1, PIAS2, PCYOX1, PIAS1, TGFB1I1, TNFAIP3, USP24, FBXL3, FBXO11, USP8, XIAP, UBE3A, USP9X, UBA6, EDEM3, FEM1B, MYCBP2, RNF125, ARIH1, MAP3K1, …	1222	622	13528	1.58402	0.0408448	0.000969352	0.0226224
GOTERM_MF_FAT	GO:0003723~RNA binding	89	5.64721	0.00125758	XPO1, DZIP3, CRNKL1, CPEB4, DICER1, KIAA0430, SYNJ1, EIF2A, RBM7, ZNF638, PDCD4, CNOT4, PARN, SBDS, RAVER2, EIF1AX, TIA1, DDX21, PUM2, PTBP2, LRRFIP1, RC3H1, LUC7L3, RBMS1, KRR1, NOL4, NOL8, MBNL2, CDC5L, MBNL1, ZFR, PPARGC1A, RSL1D1, SLTM, EIF4G3, AQR, LARP4, LARP7, EIF2S2, FARSB, CELF2, SLU7, SRP72, CPSF3, EIF2AK2, TRUB1, THOC2, MATR3, LRPPRC, THOC1, RBM34, AGFG1, OAS3, MYEF2, ZCRB1, IGF2BP3, L…	1160	718	12983	1.38734	0.72399	0.0394302	1.97421
GOTERM_BP_FAT	GO:0051603~proteolysis involved in cellular protein catabolic process	88	5.58376	5.35587e-06	USPL1, DZIP3, IDE, SENP6, CNOT4, ZYG11B, CUL3, CUL2, G2E3, USP53, BTBD1, KLHL9, USP12, YOD1, ITCH, RANBP2, USP15, CUL1, ADAM10, ANAPC4, SOCS6, UBR3, UBR2, UBR1, TOPORS, UBE2H, HLTF, PJA2, USP28, MIB1, SENP1, TRIM33, ADAM17, RNF138, MDM2, RAD18, CAND1, PIAS2, PCYOX1, PIAS1, TGFB1I1, TNFAIP3, USP24, FBXL3, FBXO11, USP8, XIAP, UBE3A, USP9X, UBA6, EDEM3, FEM1B, MYCBP2, RNF125, ARIH1, MAP3K1, HECTD2, …	1222	600	13528	1.62366	0.0178401	0.000562377	0.00976575
GOTERM_BP_FAT	GO:0044257~cellular protein catabolic process	88	5.58376	6.52524e-06	USPL1, DZIP3, IDE, SENP6, CNOT4, ZYG11B, CUL3, CUL2, G2E3, USP53, BTBD1, KLHL9, USP12, YOD1, ITCH, RANBP2, USP15, CUL1, ADAM10, ANAPC4, SOCS6, UBR3, UBR2, UBR1, TOPORS, UBE2H, HLTF, PJA2, USP28, MIB1, SENP1, TRIM33, ADAM17, RNF138, MDM2, RAD18, CAND1, PIAS2, PCYOX1, PIAS1, TGFB1I1, TNFAIP3, USP24, FBXL3, FBXO11, USP8, XIAP, UBE3A, USP9X, UBA6, EDEM3, FEM1B, MYCBP2, RNF125, ARIH1, MAP3K1, HECTD2, …	1222	603	13528	1.61558	0.0216926	0.00060902	0.0118978
GOTERM_BP_FAT	GO:0042127~regulation of cell proliferation	88	5.58376	0.0262088	NAMPT, NBN, IL6ST, E2F7, IL18, PAX6, STRN, TTK, ZEB1, PAX3, SKAP2, CUL3, CUL2, CTTNBP2, CASP3, ARHGAP5, S1PR1, FNTA, CDCA7, HMOX1, RARB, ITCH, CUL1, EGFR, IRS2, CCDC88A, PTPRM, ADAM10, CDK6, TOPORS, LIG4, GAL, PROX1, RBBP9, PURA, VEGFC, DHRS2, HIF1A, NCK1, HIPK2, ADAM17, MDM2, TGFB1I1, EIF2AK2, CAV2, CAV1, BLM, ERBB4, BMPR2, IFI30, KITLG, KIT, SESN1, AGGF1, MORC3, SPEG, RTKN2, TGM2, POU3F2, CD24,…	1222	787	13528	1.23786	1	0.381159	38.3859
GOTERM_CC_FAT	GO:0015630~microtubule cytoskeleton	87	5.5203	7.44364e-11	ALS2, KIF23, SEPT2, CDC14A, CEP76, CEP78, KNTC1, TTK, LATS1, HOOK3, OFD1, SBDS, FNTA, SLMAP, CDK5RAP2, CNTLN, TOP2A, ASPM, KIF11, KIF5B, ROCK1, ROCK2, KIF5A, KIF5C, NUSAP1, TOPBP1, PDE4D, VPS41, MARK1, EML4, SASS6, KRT18, CEP350, RIF1, HIPK2, CLIP1, MAPRE2, PDCD6IP, TNFAIP3, DST, SEPT7, DYNC1I2, SPAST, HAUS3, KIF4A, HAUS6, CEP120, HAUS1, AKAP9, STAU2, MYCBP2, CEP57, CEP170, BUB1, SKA3, TNKS, CLAS…	977	549	12782	2.07325	4.161e-08	5.94428e-09	1.08872e-07
GOTERM_MF_FAT	GO:0004672~protein kinase activity	87	5.5203	9.0101e-06	CDK19, NRP2, CDK17, FASTKD1, PRPF4B, PHKB, TTK, CLK1, LATS1, CTTNBP2, SLK, PIK3C3, TLK1, MASTL, CNTLN, GOLGA5, AKT3, CHUK, CDK14, EGFR, SRPK2, PAN3, ROCK1, ROCK2, PKN2, RPS6KC1, CDK6, PRKCE, CDKL2, STK3, MARK1, TBCK, GTF2H1, GTF2H2B, MAP4K3, MAP4K5, ACVR2B, MAPK6, SCYL2, RIOK3, HIPK2, ROR1, CSNK1G3, EIF2AK2, EIF2AK3, EIF2AK4, PRKD3, CAV2, ERBB4, STK17B, BMPR2, PRKDC, EPHA10, AKAP9, KIT, MST4, RIO…	1160	606	12983	1.60681	0.00917502	0.000708777	0.014276
GOTERM_CC_FAT	GO:0044451~nucleoplasm part	86	5.45685	3.08871e-10	MEF2C, XPO1, CRNKL1, ELF4, E2F7, EZH2, E2F8, NAA15, INTS2, MED23, ZEB1, ZNF638, PNN, EPC1, MLL5, INTS6, CREG1, TGS1, LUC7L3, ATF7IP, SATB2, MYO6, TAF4B, TOPBP1, MED14, TOPORS, MED13, CDC5L, PPARGC1A, ELL2, GTF2H1, GTF2H2B, PCF11, HIF1A, SMARCE1, HIPK2, SLU7, PIAS2, PSME4, PIAS1, CLOCK, THOC1, ING3, STON1, BLM, NOC3L, TAF9B, PRKDC, CDC73, COIL, SF3B1, CIR1, ERCC6, MORC3, EIF3E, POU2F1, WAC, POU3F2…	977	555	12782	2.02726	1.72659e-07	2.15823e-08	4.51759e-07
GOTERM_BP_FAT	GO:0019941~modification-dependent protein catabolic process	85	5.3934	5.36654e-06	USPL1, DZIP3, SENP6, CNOT4, ZYG11B, CUL3, CUL2, G2E3, USP53, BTBD1, KLHL9, USP12, YOD1, ITCH, RANBP2, USP15, CUL1, ANAPC4, SOCS6, UBR3, UBR2, UBR1, TOPORS, UBE2H, HLTF, PJA2, USP28, MIB1, SENP1, TRIM33, RNF138, MDM2, RAD18, CAND1, PIAS2, PIAS1, TGFB1I1, PCYOX1, TNFAIP3, USP24, FBXL3, FBXO11, USP8, XIAP, UBE3A, USP9X, UBA6, EDEM3, FEM1B, MYCBP2, RNF125, ARIH1, MAP3K1, HECTD2, USP38, USP37, RNF168,…	1222	574	13528	1.63934	0.0178753	0.000546427	0.00978521
GOTERM_BP_FAT	GO:0043632~modification-dependent macromolecule catabolic process	85	5.3934	5.36654e-06	USPL1, DZIP3, SENP6, CNOT4, ZYG11B, CUL3, CUL2, G2E3, USP53, BTBD1, KLHL9, USP12, YOD1, ITCH, RANBP2, USP15, CUL1, ANAPC4, SOCS6, UBR3, UBR2, UBR1, TOPORS, UBE2H, HLTF, PJA2, USP28, MIB1, SENP1, TRIM33, RNF138, MDM2, RAD18, CAND1, PIAS2, PIAS1, TGFB1I1, PCYOX1, TNFAIP3, USP24, FBXL3, FBXO11, USP8, XIAP, UBE3A, USP9X, UBA6, EDEM3, FEM1B, MYCBP2, RNF125, ARIH1, MAP3K1, HECTD2, USP38, USP37, RNF168,…	1222	574	13528	1.63934	0.0178753	0.000546427	0.00978521
GOTERM_BP_FAT	GO:0010033~response to organic substance	85	5.3934	0.00857305	IL6ST, DICER1, RHOQ, DEK, LATS1, ACTR3, HSPH1, PRKAR2B, CTTNBP2, CASP3, FNTA, HMOX1, GAB1, LOX, EGR1, EGFR, BCL10, IRS2, HSP90AA1, ZCCHC11, ADAM10, STRN3, COLEC12, STXBP4, CDO1, GAL, GNAL, KRT19, ACVR2B, THBD, SLC25A36, DNAJC25, ADAM17, HSD11B2, ABAT, NFE2L2, STEAP2, EIF2AK2, EIF2AK3, EIF2AK4, ALPL, CAV2, CAV1, CYP1B1, ENPP1, ERBB4, TAF9B, PRKDC, GNG11, GNG12, EDEM3, NR3C1, LIN28B, TTC3, PHIP, KD…	1222	721	13528	1.30511	1	0.18917	14.5296
GOTERM_BP_FAT	GO:0046907~intracellular transport	84	5.32995	0.000982743	ALS2, XPO1, RAB3GAP2, SEC24B, TSPO, SEC31A, SEC24A, VPS54, HOOK3, AP1S3, SLC1A3, AP1S2, PEX1, TRAK2, COPB1, STAM, TLK1, RANBP2, TPR, GOLGA5, KPNB1, CLINT1, AP3B1, SCAMP1, HSP90AA1, MYO6, OPA1, RPGR, KIF5B, PGAP1, VPS41, STXBP4, IPO8, MYH6, KRT18, IPO7, NUP205, USO1, SRP72, STEAP2, THOC2, DST, VPS26A, LRPPRC, SPAST, TRAPPC2, THOC1, MYO5A, STON2, KIF4A, STON1, AGFG1, NAPG, SNX6, STAM2, LMAN1, SEC62…	1222	657	13528	1.41539	0.963287	0.0381319	1.77689
GOTERM_CC_FAT	GO:0012505~endomembrane system	82	5.20305	0.00266796	XPO1, SEC24B, SEC31A, SEC24A, CHMP6, TMF1, AP1S3, ACTR3, PIGK, EPC1, CTTNBP2, DAB2, ST6GALNAC3, AP1S2, ST3GAL5, COPB1, ST3GAL6, PARD3B, ELOVL6, RANBP2, TPR, GOLGA5, KPNB1, FRS2, DLG1, EGFR, SCAMP1, MYO6, PGAP1, KTN1, IPO8, TMEM38B, DHRS2, ARHGAP32, PLCE1, IPO7, NUP205, NCK1, HIPK2, USO1, VAMP4, MDM2, WASL, STEAP2, EIF2AK3, VPS26A, MATR3, LRPPRC, CAV2, AFTPH, CAV1, CYP1B1, AGFG1, CYP51A1, SLC35A5,…	977	782	12782	1.37186	0.775388	0.0319435	3.83205
GOTERM_BP_FAT	GO:0043933~macromolecular complex subunit organization	82	5.20305	0.0159619	XPO1, OCLN, RSF1, CRNKL1, DICER1, IDE, KNTC1, MED23, EIF2A, SKAP2, CTTNBP2, GPX3, TGS1, KPNB1, SLC1A1, SRPK2, BCL10, HSP90AA1, DARS, SCUBE1, TAF4B, MPP6, STXBP3, COLEC12, MED14, MED13, IPO8, DECR1, MBNL1, PPARGC1A, GTF2H1, GTF2H2B, SMARCE1, IPO7, SBF2, NUP205, NCK1, SLU7, MDM2, WASL, SEPT7, EIF2AK3, SPAST, SMARCAD1, CAV2, CAV1, STON1, NAPG, BLM, TAF9B, AASS, ABI2, ANLN, CDH2, MTIF3, EIF3A, PTK2, …	1222	710	13528	1.27855	1	0.286807	25.428
GOTERM_BP_FAT	GO:0009890~negative regulation of biosynthetic process	81	5.13959	4.97924e-05	MEF2C, COPS2, RSF1, THRB, ZNF639, ZEB2, ZEB1, PAX3, REST, PDCD4, EPC1, FNTA, ZNF148, TIA1, RARB, LRRFIP1, NR2F1, ATF7IP, EGR1, ZNF281, SATB1, SATB2, ARID5B, STRN3, ZHX1, PROX1, PURA, NCOA2, SMARCE1, BPTF, TRIM33, ZNF136, HIPK2, NAB1, MDM2, ZFPM2, LCOR, EIF2AK3, EIF2AK4, BTAF1, EID1, BCLAF1, CAV1, ENPP1, BLM, SNX6, TAF9B, HAT1, IGF2BP3, POT1, NR2C1, CIR1, EIF3E, ITGAV, POU2F1, POU3F3, INPP5D, TCF4…	1222	573	13528	1.56492	0.154102	0.00334154	0.0907554
GOTERM_BP_FAT	GO:0051254~positive regulation of RNA metabolic process	80	5.07614	9.83385e-08	MEF2C, ELF1, THRB, ELF4, GRIP1, NAA15, PAX6, RHOQ, ZEB1, PAX3, FOXO3, HOXD10, EPC1, MLL5, S1PR1, ZNF148, RARB, MKL2, ATF7IP, EGR1, BCL10, SATB2, MYO6, STRN3, MED14, MED13, PROX1, PPARGC1A, AHR, GTF2H1, HOXD9, NCOA1, NCOA2, HIF1A, BPTF, NCOA3, HIPK2, ZFPM2, FOXC1, CAND1, PIAS2, PIAS1, NFE2L2, TGFB1I1, SMARCA1, CLOCK, ONECUT2, PRKDC, ERCC6, MAP3K1, POU2F1, NFAT5, POU3F3, POU3F2, TCF4, NFATC3, MYSM1…	1222	481	13528	1.84123	0.000330461	2.20341e-05	0.000179316
GOTERM_BP_FAT	GO:0010558~negative regulation of macromolecule biosynthetic process	80	5.07614	1.65525e-05	MEF2C, COPS2, RSF1, THRB, ZNF639, ZEB2, ZEB1, PAX3, REST, PDCD4, EPC1, FNTA, ZNF148, TIA1, RARB, LRRFIP1, NR2F1, ATF7IP, EGR1, ZNF281, SATB1, SATB2, ARID5B, STRN3, ZHX1, PROX1, PURA, NCOA2, SMARCE1, BPTF, TRIM33, ZNF136, HIPK2, NAB1, MDM2, ZFPM2, LCOR, EIF2AK3, EIF2AK4, BTAF1, EID1, BCLAF1, ENPP1, BLM, SNX6, TAF9B, HAT1, IGF2BP3, POT1, NR2C1, CIR1, EIF3E, ITGAV, POU2F1, POU3F3, INPP5D, TCF4, HELL…	1222	547	13528	1.61907	0.0541143	0.00123554	0.0301785
GOTERM_BP_FAT	GO:0012501~programmed cell death	80	5.07614	0.000653141	MEF2C, FASTKD1, TSPO, SGPP1, PAX3, FOXO3, PDCD4, BAG4, TOP1, G2E3, CASP3, CASP8AP2, SLK, TIA1, SEMA3A, TOP2A, CUL1, LUC7L3, CCAR1, BCL10, MAGI3, OPA1, ROCK1, AIFM2, TOPORS, LIG4, ECT2, STK3, AHR, SLTM, KRT18, RASGRF2, HIPK2, TNFAIP8, NAIP, PDCD6IP, EIF2AK2, TNFAIP3, EIF2AK3, THOC1, XIAP, GULP1, TNFRSF12A, TAF9B, STK17B, PRKDC, KIT, FEM1B, MST4, PRUNE2, CSE1L, SOS1, MAP3K1, SOS2, BCAP29, TGM2, INP…	1222	611	13528	1.44948	0.888744	0.0281157	1.18429
GOTERM_BP_FAT	GO:0045893~positive regulation of transcription, DNA-dependent	79	5.01269	1.43586e-07	MEF2C, ELF1, THRB, ELF4, GRIP1, NAA15, PAX6, RHOQ, ZEB1, PAX3, FOXO3, HOXD10, EPC1, MLL5, S1PR1, ZNF148, RARB, MKL2, ATF7IP, EGR1, BCL10, SATB2, MYO6, STRN3, MED14, MED13, PROX1, PPARGC1A, AHR, GTF2H1, HOXD9, NCOA1, NCOA2, HIF1A, BPTF, NCOA3, HIPK2, ZFPM2, FOXC1, CAND1, PIAS2, PIAS1, NFE2L2, TGFB1I1, SMARCA1, CLOCK, ONECUT2, PRKDC, MAP3K1, POU2F1, NFAT5, POU3F3, POU3F2, TCF4, NFATC3, MYSM1, MAF, …	1222	477	13528	1.83346	0.000482476	2.68103e-05	0.000261822
GOTERM_BP_FAT	GO:0031327~negative regulation of cellular biosynthetic process	79	5.01269	7.05948e-05	MEF2C, COPS2, RSF1, THRB, ZNF639, ZEB2, ZEB1, PAX3, REST, PDCD4, EPC1, ZNF148, TIA1, RARB, LRRFIP1, NR2F1, ATF7IP, EGR1, ZNF281, SATB1, SATB2, ARID5B, STRN3, ZHX1, PROX1, PURA, NCOA2, SMARCE1, BPTF, TRIM33, ZNF136, HIPK2, NAB1, MDM2, ZFPM2, LCOR, EIF2AK3, EIF2AK4, BTAF1, EID1, BCLAF1, CAV1, ENPP1, BLM, SNX6, TAF9B, HAT1, IGF2BP3, POT1, NR2C1, CIR1, EIF3E, POU2F1, POU3F3, INPP5D, TCF4, HELLS, ZNF4…	1222	561	13528	1.55893	0.211228	0.00455263	0.128648
GOTERM_MF_FAT	GO:0043565~sequence-specific DNA binding	78	4.94924	0.000946635	XRCC5, MEF2C, ELF1, ELF2, THRB, ELF4, TSNAX, PAX6, ZEB2, ZEB1, PAX3, FOXO3, HOXD10, ZNF148, HSF2, POU4F1, RARB, GATAD1, NR2F1, EGR1, ZNF281, SATB1, SATB2, ZHX1, FOXN2, HMGA2, PROX1, PURA, HOXD9, CHRAC1, HIF1A, BPTF, HOXD4, NFE2L1, FOXC1, NFE2L2, ONECUT2, NR3C2, MYEF2, NR3C1, POT1, ATF2, NR2C1, HOXA6, POU2F1, POU3F3, THAP1, POU3F2, ETV4, MAF, TAF2, MSH3, EPAS1, MSH2, MAFB, TAF5, CREB1, HMBOX1, SMA…	1160	607	12983	1.43821	0.620487	0.0307704	1.4895
GOTERM_BP_FAT	GO:0022403~cell cycle phase	77	4.88579	1.25792e-09	KIF23, NBN, SEPT2, DBF4, KNTC1, TTK, RBM7, LATS1, CUL3, CUL2, CDCA2, DNAJC2, STAG2, ASPM, CUL1, EGFR, KIF11, SGOL1, ANAPC4, NUSAP1, PAPD5, UBR2, CDK6, HMGA2, RAD50, EML4, RBBP8, DCLRE1A, NSL1, CLIP1, ADAM17, MDM2, MAPRE2, SEPT7, HAUS3, HAUS6, CEP120, BLM, USP9X, MRE11A, HAUS1, ANLN, CCNG1, PRUNE2, NCAPH, NIPBL, NCAPG, NCAPG2, BUB1, PBRM1, SKA3, TNKS, CLASP1, ZWILCH, HELLS, ERCC6L, APC, EXO1, TAF2…	1222	414	13528	2.05898	4.22785e-06	5.28482e-07	2.29376e-06
GOTERM_MF_FAT	GO:0019899~enzyme binding	77	4.88579	1.2877e-05	ALS2, STRN, FOXO3, LATS1, IQGAP1, CUL3, CUL2, CTTNBP2, MLL5, DMXL2, HMOX1, RAPGEF6, LUC7L2, RANBP2, CDK5RAP2, GOLGA5, PLCB1, TOP2B, DOCK11, TOP2A, CUL1, AP3B1, DLG1, EGFR, IBTK, FMNL2, BCL10, IRS2, CCDC88A, ADAM10, ROCK1, RALBP1, STRN3, TOPORS, IPO8, PRKCE, ECT2, PLCE1, HIF1A, IPO7, SBF2, RNF138, MDM2, ABAT, RAD18, PIAS1, ADD3, CAV2, EID1, CAV1, DIAPH2, ABI2, CDH2, DAAM1, POT1, NR2C1, DMD, MAP3K1…	1160	523	12983	1.64781	0.0130869	0.000877833	0.0204023
GOTERM_BP_FAT	GO:0051276~chromosome organization	76	4.82234	2.27383e-06	XRCC5, KDM6A, NBN, RSF1, ARID4B, EZH2, LATS1, EPC1, EPC2, MLL5, TLK1, MLL3, TOP2A, SATB1, SATB2, AIFM2, C11ORF30, NUSAP1, LIG4, HMGA2, HLTF, RAD50, DCLRE1C, CHRAC1, EYA4, SMARCE1, BPTF, RFC1, ASH1L, SMARCA1, SMARCAD1, ING3, BLM, MRE11A, HAT1, PRKDC, CDC73, NR3C1, ARID2, POT1, CHD9, NCAPH, NIPBL, NCAPG, NCAPG2, PBRM1, CHD1, RNF168, KDM3A, ERCC4, HELLS, MYSM1, APC, YEATS4, PDS5B, SHPRH, SMCHD1, MLL…	1222	485	13528	1.73474	0.00761322	0.00028301	0.00414615
GOTERM_BP_FAT	GO:0006259~DNA metabolic process	76	4.82234	1.08954e-05	XRCC5, NBN, DBF4, UVRAG, SETX, TOP1, EPC2, MLL5, CASP3, LOC100132832, SLK, PSIP1, CRY1, TOP2B, TOP2A, DNAJC2, RBMS1, ATF7IP, ESCO1, POLK, C5ORF51, REV1, CCDC88A, C11ORF30, GEN1, NEIL3, NOL8, PAPD5, TOPBP1, LIG4, RAD50, ESCO2, PURA, GTF2H1, RBBP8, GTF2H2B, DCLRE1C, EYA4, RECQL, DCLRE1A, RFC1, RAD18, ASTE1, REV3L, BLM, MRE11A, PRKDC, POT1, ERCC6, RNF168, ERCC4, HELLS, EXO1, SHPRH, RAD51AP1, MLL, MS…	1222	506	13528	1.66274	0.0359572	0.000892763	0.0198654
GOTERM_BP_FAT	GO:0051172~negative regulation of nitrogen compound metabolic process	75	4.75888	4.63017e-05	MEF2C, COPS2, RSF1, THRB, ZNF639, ZEB2, ZEB1, PAX3, REST, PDCD4, EPC1, ZNF148, RARB, LRRFIP1, NR2F1, ATF7IP, EGR1, ZNF281, SATB1, SATB2, ARID5B, STRN3, ZHX1, PROX1, PURA, NCOA2, SMARCE1, BPTF, TRIM33, ZNF136, HIPK2, NAB1, MDM2, ZFPM2, LCOR, BTAF1, EID1, BCLAF1, CAV1, BLM, SNX6, TAF9B, HAT1, POT1, NR2C1, CIR1, POU2F1, POU3F3, TCF4, ERCC4, HELLS, ZNF423, BMP2, MSH3, KLF12, MSH2, KLF11, ZNF24, FZD1,…	1222	519	13528	1.59977	0.144119	0.00323691	0.0843954
GOTERM_BP_FAT	GO:0006915~apoptosis	75	4.75888	0.00367438	MEF2C, TSPO, FASTKD1, SGPP1, PAX3, FOXO3, PDCD4, BAG4, G2E3, CASP3, CASP8AP2, SLK, TIA1, SEMA3A, TOP2A, CUL1, LUC7L3, CCAR1, BCL10, MAGI3, OPA1, ROCK1, AIFM2, TOPORS, LIG4, ECT2, STK3, AHR, SLTM, KRT18, RASGRF2, HIPK2, TNFAIP8, NAIP, PDCD6IP, EIF2AK2, TNFAIP3, EIF2AK3, THOC1, XIAP, GULP1, TNFRSF12A, STK17B, FEM1B, MST4, PRUNE2, CSE1L, SOS1, MAP3K1, SOS2, BCAP29, INPP5D, CD24, CKAP2, RNF144B, CARD…	1222	602	13528	1.3792	0.999996	0.103709	6.49208
GOTERM_BP_FAT	GO:0065003~macromolecular complex assembly	75	4.75888	0.0340301	XPO1, OCLN, RSF1, CRNKL1, DICER1, IDE, KNTC1, MED23, EIF2A, SKAP2, CTTNBP2, GPX3, TGS1, KPNB1, SLC1A1, SRPK2, BCL10, HSP90AA1, DARS, SCUBE1, TAF4B, MPP6, STXBP3, COLEC12, MED14, MED13, IPO8, DECR1, MBNL1, PPARGC1A, GTF2H1, GTF2H2B, IPO7, SBF2, NUP205, NCK1, SLU7, MDM2, WASL, SEPT7, EIF2AK3, SPAST, SMARCAD1, CAV2, CAV1, STON1, NAPG, BLM, TAF9B, AASS, ANLN, CDH2, EIF3A, PTK2, CSE1L, MAP3K1, TGM2, P…	1222	665	13528	1.24854	1	0.437898	46.8115
GOTERM_BP_FAT	GO:0045934~negative regulation of nucleobase, nucleoside, nucleotide and nucleic acid metabolic process	74	4.69543	5.3114e-05	MEF2C, COPS2, RSF1, THRB, ZNF639, ZEB2, ZEB1, PAX3, REST, PDCD4, EPC1, ZNF148, RARB, LRRFIP1, NR2F1, ATF7IP, EGR1, ZNF281, SATB1, SATB2, ARID5B, STRN3, ZHX1, PROX1, PURA, NCOA2, SMARCE1, BPTF, TRIM33, ZNF136, HIPK2, NAB1, MDM2, ZFPM2, LCOR, BTAF1, EID1, BCLAF1, BLM, SNX6, TAF9B, HAT1, POT1, NR2C1, CIR1, POU2F1, POU3F3, TCF4, ERCC4, HELLS, ZNF423, BMP2, MSH3, KLF12, MSH2, KLF11, ZNF24, FZD1, SMAD4…	1222	512	13528	1.60002	0.163494	0.00349429	0.0968068
GOTERM_CC_FAT	GO:0042995~cell projection	74	4.69543	0.00326747	ALS2, NRP2, SEPT2, GABRB3, UTRN, STRN, IQGAP1, ACTR3, NRCAM, CTTNBP2, SLC1A3, ANK3, ROBO1, TTC30A, ROBO2, SEMA3A, IFNGR1, SLC12A6, MYO6, OPA1, PTPRM, CCDC88A, KIF5B, MPDZ, KIF5A, STRN3, KIF5C, CDK6, DDN, ARHGAP32, HIF1A, CLIC4, DLD, CYBRD1, ADAM17, WASL, LCP1, MYO5A, CAV2, AGFG1, TNFRSF12A, ACTR3B, CALD1, ABI2, RDX, CDH2, MYCBP2, ALCAM, PTK2, CD24, FGD6, RASA1, APC, TTC21B, NF1, MAP1B, MET, ITGA2…	977	697	12782	1.389	0.839507	0.0381778	4.67411
GOTERM_CC_FAT	GO:0005694~chromosome	73	4.63198	2.94466e-09	XRCC5, XPO1, NBN, PRPF4B, ARID4B, KNTC1, REST, TOP1, TPR, TOP2B, TOP2A, STAG2, TIGD1, SGOL1, TOPBP1, LIG4, HMGA2, RAD50, PURA, CHRAC1, BAZ1A, SMARCE1, RFC1, RIF1, NSL1, CLIP1, RAD18, FOXC1, SEPT7, ADD3, LRPPRC, BLM, POT1, CHD9, NCAPH, NCAPG, EIF3E, BUB1, PBRM1, SKA3, CHD1, RNF168, TNKS, CLASP1, ZWILCH, ERCC4, HELLS, ERCC6L, APC, MAF, PDS5B, SHPRH, SMCHD1, PDS5A, CREB1, SMC5, NUF2, SMC6, CASC5, CE…	977	460	12782	2.0762	1.64606e-06	1.37172e-07	4.3069e-06
GOTERM_CC_FAT	GO:0019898~extrinsic to membrane	72	4.56853	1.326e-07	SEC31A, CYP2J2, GNPNAT1, STRN, ARHGAP21, ARHGAP5, DMXL2, CLINT1, GOLGA4, AKT3, DLG1, IBTK, MAGI3, MYO6, ROCK1, RALBP1, ROCK2, STRN3, SCUBE1, RINT1, MPP5, MPP6, DDN, FLNC, NKTR, FARP2, PJA2, EPB41L3, SH2D3C, RND3, RAB11FIP2, GAPVD1, RASGRF2, SBF2, KRIT1, EPB41L5, DNAJC25, USO1, VPS26A, UNC13A, CAV2, CYP1B1, NAPG, GNAI1, LANCL1, NR3C2, GNG11, RDX, GNG12, TNKS, PIK3R5, INPP5D, APPBP2, CDC42EP3, CAP2…	977	494	12782	1.90682	7.41206e-05	4.94154e-06	0.000193942
GOTERM_BP_FAT	GO:0010629~negative regulation of gene expression	72	4.56853	9.82213e-05	MEF2C, COPS2, RSF1, THRB, DICER1, ZNF639, ZEB2, ZEB1, REST, PAX3, PDCD4, EPC1, ZNF148, RARB, LRRFIP1, NR2F1, ATF7IP, EGR1, ZNF281, SATB1, SATB2, ZCCHC11, ARID5B, STRN3, ZHX1, PROX1, PURA, NCOA2, SMARCE1, BPTF, TRIM33, ZNF136, HIPK2, NAB1, MDM2, ZFPM2, LCOR, BTAF1, EID1, BCLAF1, SNX6, TAF9B, HAT1, LIN28B, NR2C1, CIR1, POU2F1, POU3F3, TNRC6B, TCF4, HELLS, ZNF423, BMP2, KLF12, KLF11, ZNF24, FZD1, SM…	1222	504	13528	1.58148	0.281176	0.00609502	0.178951
GOTERM_BP_FAT	GO:0016192~vesicle-mediated transport	70	4.44162	0.00898009	ALS2, SEC24B, SEC31A, SEC24A, VPS54, SYNJ1, ITSN2, HOOK3, AP1S3, DAB2, AP1S2, COPB1, RAB6A, GOLGA5, CLINT1, GOLGA4, AP3B1, SCAMP1, MYO6, RINT1, STXBP3, VPS41, COLEC12, PCLO, GTF2H2B, GAPVD1, KRT18, FNBP1L, USO1, VAMP4, STEAP2, VPS26A, SPAST, UNC13A, EXOC6B, TRAPPC2, STON2, CAV2, CAV1, CPLX2, STON1, CPLX1, NAPG, GULP1, LMAN1, MIA3, HMGXB4, ITGAV, STX17, OSBPL1A, PIKFYVE, BCAP29, EXOC6, DOPEY1, CD2…	1222	576	13528	1.34536	1	0.19597	15.1672
GOTERM_MF_FAT	GO:0042802~identical protein binding	70	4.44162	0.0576923	ALS2, IMPA1, IL6ST, E2F7, E2F8, IDE, MBIP, HOOK3, CASP8AP2, ROBO1, HSF2, ROBO2, MKL2, GOLGA5, TOP2A, CHUK, EGFR, HSP90AA1, ADAM10, CCDC88A, ROCK1, SCUBE1, MYH6, SBF2, CLIP1, MDM2, ABAT, EIF2AK3, LCP1, AOC3, CAV2, CAV1, ENPP1, PFKFB4, SNX6, KITLG, CLDN12, LMAN1, MST4, C10ORF88, MYCBP2, NR2C1, RGMB, CEP57, MAP3K1, GPSM2, POU3F2, CARD8, UPF2, BMP2, PDS5B, MLL, MSH3, AIMP1, PDS5A, MSH2, AK3, SMAD4, I…	1160	640	12983	1.22415	1	0.532276	60.9994
GOTERM_BP_FAT	GO:0006974~response to DNA damage stimulus	69	4.37817	1.27293e-08	XRCC5, NBN, UVRAG, FOXO3, SETX, EPC2, CASP3, LOC100132832, SLK, HMOX1, TLK1, CRY1, TOP2A, ESCO1, POLK, REV1, MYO6, C11ORF30, GEN1, NEIL3, RINT1, TOPBP1, TOPORS, LIG4, RAD50, ESCO2, GTF2H1, RBBP8, GTF2H2B, DCLRE1C, EYA4, RECQL, DCLRE1A, RIF1, RFC1, HIPK2, RAD18, ASTE1, REV3L, BLM, XIAP, MRE11A, PRKDC, SESN1, ERCC6, RNF168, ERCC4, APC, EXO1, RAD51AP1, SHPRH, MSH3, MSH2, SMC5, BRIP1, SMC6, ATAD5, AT…	1222	373	13528	2.04787	4.27822e-05	3.88936e-06	2.32113e-05
GOTERM_BP_FAT	GO:0000278~mitotic cell cycle	67	4.25127	4.97342e-08	KIF23, SEPT2, DBF4, KNTC1, TTK, LATS1, CUL3, CUL2, CDCA2, DNAJC2, STAG2, ASPM, CUL1, EGFR, KIF11, SGOL1, ANAPC4, NUSAP1, PAPD5, CDK6, HMGA2, RBBP8, EML4, DCLRE1A, NSL1, CLIP1, ADAM17, MDM2, MAPRE2, SEPT7, HAUS3, HAUS6, BLM, USP9X, HAUS1, ANLN, CCNG1, NCAPH, NIPBL, NCAPG, NCAPG2, BUB1, PBRM1, SKA3, TNKS, CLASP1, UBE2D1, ZWILCH, HELLS, ERCC6L, APC, TAF2, YEATS4, PDS5B, PDS5A, CKAP5, DLGAP5, NUF2, C…	1222	370	13528	2.00464	0.000167143	1.39296e-05	9.06882e-05
GOTERM_BP_FAT	GO:0016481~negative regulation of transcription	67	4.25127	9.31594e-05	MEF2C, COPS2, RSF1, THRB, ZNF639, ZEB2, ZEB1, REST, PAX3, PDCD4, EPC1, ZNF148, RARB, LRRFIP1, NR2F1, ATF7IP, EGR1, ZNF281, SATB1, SATB2, ARID5B, STRN3, ZHX1, PROX1, PURA, NCOA2, SMARCE1, TRIM33, BPTF, ZNF136, HIPK2, NAB1, MDM2, ZFPM2, LCOR, BTAF1, EID1, BCLAF1, SNX6, TAF9B, HAT1, NR2C1, CIR1, POU2F1, POU3F3, TCF4, HELLS, ZNF423, BMP2, KLF12, KLF11, ZNF24, FZD1, SMAD4, CENPF, TRIM24, FOXP2, HDAC2,…	1222	459	13528	1.61594	0.26884	0.00589057	0.169736
GOTERM_MF_FAT	GO:0008134~transcription factor binding	67	4.25127	0.00149998	COPS2, NBN, THRB, GRIP1, MED23, ZEB1, TMF1, MLL5, CASP8AP2, HSF2, CREG1, GPX3, MKL2, NR2F1, ATF7IP, BCL10, TAF4B, ZFX, MED14, MED13, PROX1, PPARGC1A, AHR, PURA, NCOA1, HIF1A, NCOA2, NCOA3, BPTF, SMARCE1, ZNF136, HIPK2, NFE2L1, ZFPM2, FOXC1, PIAS2, TGFB1I1, PIAS1, LCOR, TRAPPC2, EID1, STON1, TAF9B, MYEF2, PRKDC, ATF2, CIR1, GNPTAB, PIR, TCF4, TRIP12, MYSM1, KLF7, EPAS1, KLF12, MAFB, CREB1, CENPF, …	1160	513	12983	1.46175	0.784681	0.0429267	2.35052
GOTERM_BP_FAT	GO:0006928~cell motion	65	4.12437	0.000721195	NRP2, PAX6, ZEB2, PAX3, CXCL12, ACTR3, NRCAM, CTTNBP2, SBDS, ANK3, ROBO1, SEMA3C, POU4F1, ROBO2, SEMA3A, TOP2B, NR2F1, SATB2, PTPRM, CCDC88A, ROCK1, NRXN3, ARID5B, KIF5C, SLIT3, VEGFC, HIF1A, NCK1, ADAM17, FOXC1, VCAN, WASL, CAV2, TNFRSF12A, CALD1, ABI2, KITLG, PRKDC, CDH2, KIT, MYCBP2, ALCAM, PTK2, POU3F3, PEX13, POU3F2, STRBP, CD24, PPAP2B, ETV4, FN1, APC, KLF7, VAV3, AIMP1, MSH2, MET, ITGA2, E…	1222	475	13528	1.51489	0.911505	0.0302275	1.30693
GOTERM_BP_FAT	GO:0006461~protein complex assembly	65	4.12437	0.00329935	XPO1, OCLN, RSF1, IDE, KNTC1, MED23, SKAP2, CTTNBP2, GPX3, SLC1A1, KPNB1, BCL10, HSP90AA1, DARS, SCUBE1, TAF4B, MPP6, STXBP3, MED14, COLEC12, MED13, IPO8, DECR1, PPARGC1A, GTF2H1, GTF2H2B, IPO7, SBF2, NUP205, NCK1, MDM2, WASL, SEPT7, EIF2AK3, SPAST, SMARCAD1, CAV2, CAV1, STON1, NAPG, BLM, TAF9B, AASS, ANLN, CDH2, PTK2, CSE1L, MAP3K1, TGM2, PEX13, PRKAA2, TNPO1, APC, TAF2, SRP54, MLL, TAF5, IPO11,…	1222	505	13528	1.4249	0.999985	0.096883	5.84818
GOTERM_BP_FAT	GO:0070271~protein complex biogenesis	65	4.12437	0.00329935	XPO1, OCLN, RSF1, IDE, KNTC1, MED23, SKAP2, CTTNBP2, GPX3, SLC1A1, KPNB1, BCL10, HSP90AA1, DARS, SCUBE1, TAF4B, MPP6, STXBP3, MED14, COLEC12, MED13, IPO8, DECR1, PPARGC1A, GTF2H1, GTF2H2B, IPO7, SBF2, NUP205, NCK1, MDM2, WASL, SEPT7, EIF2AK3, SPAST, SMARCAD1, CAV2, CAV1, STON1, NAPG, BLM, TAF9B, AASS, ANLN, CDH2, PTK2, CSE1L, MAP3K1, TGM2, PEX13, PRKAA2, TNPO1, APC, TAF2, SRP54, MLL, TAF5, IPO11,…	1222	505	13528	1.4249	0.999985	0.096883	5.84818
GOTERM_BP_FAT	GO:0000279~M phase	64	4.06091	6.30986e-09	KIF23, NBN, SEPT2, KNTC1, TTK, RBM7, LATS1, CDCA2, STAG2, ASPM, KIF11, SGOL1, ANAPC4, NUSAP1, UBR2, PAPD5, HMGA2, RAD50, EML4, DCLRE1A, NSL1, CLIP1, MAPRE2, SEPT7, HAUS3, HAUS6, CEP120, USP9X, MRE11A, HAUS1, ANLN, CCNG1, NCAPH, NIPBL, NCAPG, NCAPG2, BUB1, PBRM1, SKA3, TNKS, CLASP1, ZWILCH, HELLS, ERCC6L, APC, EXO1, YEATS4, PDS5B, PDS5A, CKAP5, DLGAP5, NUF2, CENPF, NDC80, CDC27, SMC2, SMC3, ATM, S…	1222	329	13528	2.15351	2.12072e-05	2.12074e-06	1.15058e-05
GOTERM_MF_FAT	GO:0030695~GTPase regulator activity	64	4.06091	7.78726e-06	ALS2, RAB3GAP2, IQGAP2, ITSN2, IQGAP1, ARHGAP21, TBC1D15, ARHGAP5, DMXL2, TBC1D12, RAPGEF6, GOLGA5, DOCK11, RPGR, RALBP1, ARHGEF5, PSD3, DEPDC1, ARHGAP29, ECT2, TBCK, FARP2, MAP4K3, SH2D3C, RALGAPA1, MAP4K5, ARHGAP32, PLCE1, GAPVD1, RASGRF2, IPO7, KRIT1, ACAP2, WASL, RALGPS2, RALGPS1, AGFG1, RABGAP1L, ASAP1, MYO9A, FAM13B, SOS1, SOS2, TBC1D5, TBC1D4, GPSM2, FGD6, RASA1, FBXO8, VAV3, NF1, RICTOR, …	1160	404	12983	1.77303	0.00793475	0.000663646	0.0123386
GOTERM_MF_FAT	GO:0060589~nucleoside-triphosphatase regulator activity	64	4.06091	1.58462e-05	ALS2, RAB3GAP2, IQGAP2, ITSN2, IQGAP1, ARHGAP21, TBC1D15, ARHGAP5, DMXL2, TBC1D12, RAPGEF6, GOLGA5, DOCK11, RPGR, RALBP1, ARHGEF5, PSD3, DEPDC1, ARHGAP29, ECT2, TBCK, FARP2, MAP4K3, SH2D3C, RALGAPA1, MAP4K5, ARHGAP32, PLCE1, GAPVD1, RASGRF2, IPO7, KRIT1, ACAP2, WASL, RALGPS2, RALGPS1, AGFG1, RABGAP1L, ASAP1, MYO9A, FAM13B, SOS1, SOS2, TBC1D5, TBC1D4, GPSM2, FGD6, RASA1, FBXO8, VAV3, NF1, RICTOR, …	1160	413	12983	1.73439	0.0160801	0.000953118	0.0251061
GOTERM_BP_FAT	GO:0007010~cytoskeleton organization	64	4.06091	0.000115914	KIF23, LIMA1, VPS54, FERMT2, TTK, RHOQ, HOOK3, OFD1, CTTNBP2, ANK3, DLG1, INA, FMNL2, KIF11, ROCK1, ROCK2, NUSAP1, MYH6, PROX1, PCLO, MARK1, EPB41L3, RND3, PLCE1, KRT19, SASS6, NCK1, FHOD3, WASL, DST, SPAST, LCP1, CAV2, HAUS3, CAV1, HAUS6, CEP120, AGFG1, DIAPH2, CALD1, HAUS1, ABI2, ANLN, DAAM1, PTK2, DMD, TNKS, CLASP1, FGD6, CAP2, CKAP5, NF1, MAP1B, NDC80, RICTOR, MID1, SMC3, PPP1R9A, CDC42BPG, E…	1222	436	13528	1.62501	0.322679	0.00693317	0.211153
GOTERM_BP_FAT	GO:0051301~cell division	63	3.99746	1.75763e-10	CCNT2, CDK19, KIF23, SEPT2, CDC14A, KNTC1, LATS1, TOP1, RNF103, CDCA2, PARD3B, STAG2, ASPM, KIF11, ROCK1, ROCK2, SGOL1, ANAPC4, NUSAP1, CDK6, PAPD5, LIG4, HMGA2, DCLRE1A, NSL1, MAPRE2, PDCD6IP, SEPT7, SPAST, HAUS3, HAUS6, DIAPH2, USP9X, HAUS1, ANLN, KIT, CCNG1, NCAPH, NCAPG, NCAPG2, BUB1, SKA3, POU3F3, CLASP1, POU3F2, ZWILCH, RASA1, HELLS, ERCC6L, APC, PDS5B, PDS5A, CKAP5, NUF2, CENPF, NDC80, SEP…	1222	295	13528	2.36418	5.9074e-07	1.47685e-07	3.20497e-07
GOTERM_CC_FAT	GO:0030054~cell junction	63	3.99746	0.000245178	LIMA1, OCLN, GABRB3, GRIP1, FERMT2, UTRN, STRN, PNN, ARHGAP21, ACTR3, CTTNBP2, DMXL2, PARD3B, DLG1, MAGI3, INADL, PTPRM, MPDZ, MPP5, TANC1, PSD3, VEZT, MYH6, LIG4, PCLO, PJA2, EPB41L3, ARHGAP32, ASH1L, EPB41L5, ADAM17, TGFB1I1, ADD3, DST, UNC13A, LCP1, CAV2, CGNL1, CAV1, ABI2, CDH2, CLDN12, CDH3, PRR7, PTK2, DMD, SSX2IP, APC, DTNA, GABRD, LPP, ITGA2, ABCB1, HOMER1, PPP1R9A, TJP1, DSG2, ERBB2IP, C…	977	518	12782	1.59116	0.128092	0.00455861	0.358002
GOTERM_MF_FAT	GO:0004674~protein serine/threonine kinase activity	62	3.93401	0.00018145	CDK19, CDK17, PRPF4B, PHKB, TTK, CLK1, LATS1, SLK, TLK1, MASTL, CDK14, CHUK, AKT3, EGFR, SRPK2, ROCK1, ROCK2, PKN2, RPS6KC1, CDK6, PRKCE, CDKL2, STK3, MARK1, GTF2H1, GTF2H2B, MAP4K3, MAP4K5, ACVR2B, MAPK6, RIOK3, HIPK2, CSNK1G3, EIF2AK2, EIF2AK3, EIF2AK4, PRKD3, STK17B, BMPR2, PRKDC, AKAP9, MST4, RIOK2, MAP3K2, SPEG, MAP3K1, BUB1, PRKAA2, TAOK1, MAP2K4, TAOK3, ATR, ATM, IKBKE, ICK, PLK4, CDC42BPG…	1160	430	12983	1.61377	0.169428	0.00739812	0.28713
GOTERM_BP_FAT	GO:0006396~RNA processing	62	3.93401	0.0481715	PRPF4B, CRNKL1, DICER1, SKIV2L2, INTS2, ZNF638, PNN, SETX, SBDS, INTS6, TRMT5, PTBP2, TGS1, ZCCHC6, LUC7L3, CCAR1, RBMS1, SRPK2, KRR1, ZCCHC11, MBNL1, CDC5L, PPARGC1A, RSL1D1, PCF11, SNRNP48, AQR, LARP7, SLU7, CELF2, TRUB1, THOC2, CPSF3, KIAA1429, THOC1, TYW3, ZCRB1, LIN28B, PUS7, ZFC3H1, SF3B1, CIR1, AGGF1, PPIL3, PRPF40B, NOVA1, PRPF40A, SPOP, UTP23, MPHOSPH10, SSB, HEATR1, DIS3, PAPOLA, UPF3B,…	1222	547	13528	1.25478	1	0.526427	59.3531
GOTERM_BP_FAT	GO:0045944~positive regulation of transcription from RNA polymerase II promoter	60	3.80711	1.15972e-05	MEF2C, ELF1, THRB, ELF4, PAX6, RHOQ, FOXO3, PAX3, ZEB1, HOXD10, EPC1, S1PR1, ZNF148, MKL2, RARB, EGR1, SATB2, MYO6, STRN3, MED14, MED13, PPARGC1A, AHR, GTF2H1, HOXD9, NCOA1, HIF1A, NCOA2, HIPK2, ZFPM2, FOXC1, CAND1, CLOCK, ONECUT2, PRKDC, MAP3K1, POU2F1, NFAT5, POU3F3, POU3F2, NFATC3, TAF2, MAF, BMP2, MLL, EPAS1, KLF12, MAFB, CREB1, SMAD5, SMAD4, TEAD1, NR4A3, HDAC2, CSRNP3, ETS1, PBX1, ZNF462, M…	1222	371	13528	1.79036	0.0382286	0.000927629	0.0211449
GOTERM_CC_FAT	GO:0044427~chromosomal part	59	3.74365	4.37715e-07	XRCC5, XPO1, NBN, ARID4B, KNTC1, REST, TOP2B, TPR, STAG2, TIGD1, SGOL1, HMGA2, RAD50, PURA, CHRAC1, RFC1, RIF1, NSL1, CLIP1, RAD18, FOXC1, SEPT7, BLM, POT1, CHD9, NCAPH, NCAPG, EIF3E, BUB1, SKA3, PBRM1, CHD1, CLASP1, TNKS, ZWILCH, ERCC4, HELLS, APC, ERCC6L, MAF, PDS5B, SHPRH, PDS5A, CREB1, NUF2, CASC5, CENPF, NDC80, ATR, TRIM24, BIRC2, SMC2, SMC3, CENPH, SUV39H2, SMC4, ATRX, HDAC2, MPHOSPH8	977	386	12782	1.99972	0.000244653	1.4393e-05	0.000640205
GOTERM_BP_FAT	GO:0032989~cellular component morphogenesis	59	3.74365	0.000157963	ALS2, NRP2, PAX6, CXCL12, OFD1, NRCAM, CUL3, DAB2, SLC1A3, ANK3, ROBO1, POU4F1, ROBO2, SEMA3A, TOP2B, DLG1, EGFR, PTPRM, OPA1, NRXN3, KIF5C, MYH6, PROX1, BBS10, ECT2, SLIT3, KRT19, HIF1A, VCAN, DST, RTN4RL1, AGFG1, ONECUT2, MYCBP2, ALCAM, PTK2, DMD, CLASP1, LAMB1, ETV4, APC, FN1, KLF7, BMP2, CAP2, DNM1L, KIF3A, CREB1, MAP1B, CASC5, ALMS1, NDC80, STRADB, EPHA4, EPHA7, ERBB2IP, ULK2, TGFBR3, APBB2	1222	397	13528	1.64522	0.411957	0.00866641	0.287647
GOTERM_MF_FAT	GO:0008092~cytoskeletal protein binding	59	3.74365	0.0261614	LIMA1, UTRN, IQGAP2, HOOK3, ACTR3, NRCAM, SBDS, FNTA, CDK5RAP2, MKL2, DLG1, EGFR, FMNL2, MYO6, CCDC88A, KIF5B, NUSAP1, SPIRE1, VPS41, MYH6, FLNC, FARP2, EPB41L3, NCK1, EPB41L5, FHOD3, CLIP1, MAPRE2, WASL, ADD3, DST, LRPPRC, SPAST, LCP1, MYO5A, ACTR3B, SSFA2, DIAPH2, CALD1, ABI2, RDX, ANLN, DAAM1, MYO9A, DMD, CLASP1, SSX2IP, CDC42EP3, APC, PHACTR2, CAP2, MYO1B, MAP1B, PKNOX2, PPP1R9A, SYNE2, TMOD2…	1160	504	12983	1.3102	1	0.345406	34.2992
GOTERM_MF_FAT	GO:0046983~protein dimerization activity	59	3.74365	0.082962	ALS2, RAB3GAP2, IL6ST, E2F8, IDE, ROBO1, HSF2, ROBO2, TOP2B, GOLGA5, TOP2A, EGFR, HSP90AA1, ADAM10, CCDC88A, SCUBE1, MYH6, STK3, HIF1A, SBF2, CLIP1, ABAT, NFE2L1, NFE2L2, AOC3, CAV2, SNX6, ENPP1, MYCBP2, NR2C1, ATF2, CEP57, TCF4, CARD8, BMP2, ZMYM1, MLL, MSH3, EPAS1, AIMP1, TAF5, MSH2, CREB1, SMAD4, CENPF, ITGA2, CREB5, WRN, SMC2, ABCG1, SMC3, FOXP2, SMC4, BNIP3L, PBX1, MAFA, PRKRIR, MGST1, BARD1	1160	542	12983	1.21834	1	0.626346	74.6482
GOTERM_MF_FAT	GO:0016563~transcription activator activity	57	3.61675	0.000838379	ELF1, RSF1, ELF2, ELF4, GRIP1, MED23, FOXO3, PAX3, ZEB1, EPC1, MLL5, HSF2, ZNF148, MKL2, RARB, MYB, NR2F1, ZNF281, EGR1, BCL10, ZFX, MED14, MED13, HLTF, PPARGC1A, HOXD9, NCOA1, NCOA2, NCOA3, SMARCE1, FOXC1, PIAS2, CAND1, TGFB1I1, NFE2L2, PIAS1, STON1, MYEF2, ATF2, POU2F1, POU3F3, ETV4, MYSM1, ZNF423, KLF7, EPAS1, SMAD5, SMAD4, TEAD1, TRIM24, NR4A3, HDAC2, SP3, SP4, MAFA, TCF12, NFIB	1160	410	12983	1.55599	0.576	0.0281956	1.32022
GOTERM_BP_FAT	GO:0034613~cellular protein localization	57	3.61675	0.00116122	XPO1, RAB3GAP2, TSPO, SEC24B, SEC24A, PAX6, AP1S3, AP1S2, PEX1, TRAK2, COPB1, STAM, TLK1, RANBP2, TPR, KPNB1, AP3B1, EGFR, MYO6, RPGR, PGAP1, VPS41, TOPORS, IPO8, STXBP4, KRT18, IPO7, NUP205, USO1, SRP72, STON2, STON1, NAPG, SNX6, STAM2, SEC62, CEP57, CSE1L, MORC3, STX17, PIKFYVE, BCAP29, TNKS, PEX13, APPBP2, CD24, TNPO1, SEC23IP, SRP54, IPO11, STRADB, CHML, ERBB2IP, ID1, TRPS1, NOP58, F2R	1222	411	13528	1.53531	0.979862	0.0420058	2.09638
GOTERM_BP_FAT	GO:0070727~cellular macromolecule localization	57	3.61675	0.00137781	XPO1, RAB3GAP2, TSPO, SEC24B, SEC24A, PAX6, AP1S3, AP1S2, PEX1, TRAK2, COPB1, STAM, TLK1, RANBP2, TPR, KPNB1, AP3B1, EGFR, MYO6, RPGR, PGAP1, VPS41, TOPORS, IPO8, STXBP4, KRT18, IPO7, NUP205, USO1, SRP72, STON2, STON1, NAPG, SNX6, STAM2, SEC62, CEP57, CSE1L, MORC3, STX17, PIKFYVE, BCAP29, TNKS, PEX13, APPBP2, CD24, TNPO1, SEC23IP, SRP54, IPO11, STRADB, CHML, ERBB2IP, ID1, TRPS1, NOP58, F2R	1222	414	13528	1.52418	0.990284	0.0486072	2.48278
GOTERM_BP_FAT	GO:0032268~regulation of cellular protein metabolic process	57	3.61675	0.0219696	IL6ST, IMPACT, IDE, EIF5B, TTK, ZEB2, EIF2A, PDCD4, PRKAR2B, FNTA, TIA1, GAB1, RAB23, PUM2, CUL1, IBTK, EGFR, BCL10, CCDC88A, ANAPC4, PRKCE, PPARGC1A, EIF4G2, VEGFC, EIF4G3, MAP4K5, NCK1, ADAM17, MDM2, PIAS1, EIF2AK3, EIF2AK4, CAV1, ENPP1, BMPR2, KITLG, IGF2BP3, FEM1B, MTIF3, ERCC6, MAP3K2, EIF3H, ITGAV, MAP3K1, RB1CC1, EIF3E, CD24, TNRC6B, UBE2D1, BMP2, MLL, SMAD4, ITGA2, RICTOR, CDC27, HDAC2, I…	1222	474	13528	1.33125	1	0.342595	33.3071
GOTERM_BP_FAT	GO:0030030~cell projection organization	56	3.5533	0.000127674	NRP2, ALS2, LIMA1, SEPT2, PAX6, STRN, LPAR1, CXCL12, OFD1, NRCAM, ANK3, ROBO1, TTC30A, POU4F1, ROBO2, SEMA3A, TOP2B, EGFR, MYO6, PTPRM, CCDC88A, ROCK1, NRXN3, KIF5C, BBS10, SLIT3, NCK1, VCAN, DST, RTN4RL1, ONECUT2, ABI2, RDX, MYCBP2, ALCAM, PTK2, DMD, CD24, LAMB1, FGD6, ETV4, APC, KLF5, KLF7, GNAO1, KIF3A, VAV3, CREB1, MAP1B, ALMS1, EPHA4, EPHA7, ITGA6, ULK2, MAP2, APBB2	1222	368	13528	1.68462	0.348931	0.00750049	0.232552
GOTERM_BP_FAT	GO:0030182~neuron differentiation	55	3.48985	0.0112416	NRP2, ALS2, SEPT2, AGTPBP1, PAX6, STRN, PAX3, CXCL12, HOXD10, NRCAM, S1PR1, SLC1A3, ANK3, ROBO1, POU4F1, ROBO2, SEMA3A, TOP2B, EGFR, MYO6, PTPRM, NRXN3, KIF5C, SLIT3, FARP2, HOXD9, VCAN, SMARCA1, DST, RTN4RL1, ONECUT2, ABI2, MYCBP2, ALCAM, PTK2, DMD, POU3F2, CD24, LAMB1, ETV4, APC, KLF7, GNAO1, CREB1, MAP1B, SMAD4, ALMS1, SALL3, NOTCH3, EPHA4, EPHA7, ULK2, MAP2, ID3, APBB2	1222	438	13528	1.39012	1	0.229143	18.6286
GOTERM_BP_FAT	GO:0006281~DNA repair	54	3.4264	2.40357e-07	XRCC5, NBN, UVRAG, SETX, EPC2, LOC100132832, SLK, CRY1, TOP2A, ESCO1, POLK, REV1, GEN1, C11ORF30, NEIL3, TOPBP1, LIG4, RAD50, ESCO2, GTF2H2B, RBBP8, GTF2H1, DCLRE1C, EYA4, RECQL, DCLRE1A, RFC1, RAD18, ASTE1, REV3L, BLM, MRE11A, PRKDC, ERCC6, RNF168, ERCC4, EXO1, RAD51AP1, SHPRH, MSH3, MSH2, SMC5, BRIP1, SMC6, WRN, ATR, ATM, SMC3, ATRX, DNA2, ATXN3, CUL4B, PARP4, BARD1	1222	284	13528	2.10493	0.000807513	3.84678e-05	0.000438279
GOTERM_BP_FAT	GO:0008283~cell proliferation	54	3.4264	0.0154242	XRCC5, COPS2, STIL, TSPO, NBN, CDC14A, ELF4, E2F8, ZEB2, CLK1, ZEB1, CXCL12, LGR4, SBDS, DAB2, HMOX1, GAB1, CREG1, FRS2, CUL1, ASPM, DLG1, EGFR, IRS2, LIG4, VEGFC, PLCE1, MAPRE2, FOXC1, USP8, CEP120, ERBB4, KITLG, KIT, CSE1L, BUB1, POU3F3, THAP1, POU3F2, HELLS, PDS5B, DLGAP5, MET, ITGA2, ALMS1, CENPF, MALT1, CDC27, EPS15, LRP1, EPS8, LIPG, TGFBR3, HSPD1	1222	436	13528	1.3711	1	0.281553	24.6816
GOTERM_BP_FAT	GO:0048285~organelle fission	53	3.36294	2.94518e-10	KIF23, SEPT2, KNTC1, LATS1, CDCA2, ASPM, STAG2, KIF11, OPA1, ANAPC4, SGOL1, NUSAP1, PAPD5, HMGA2, EML4, DCLRE1A, NSL1, CLIP1, MAPRE2, SEPT7, HAUS3, HAUS6, USP9X, HAUS1, ANLN, CCNG1, NCAPH, NIPBL, NCAPG, NCAPG2, BUB1, SKA3, PBRM1, CLASP1, ZWILCH, HELLS, APC, ERCC6L, YEATS4, DNM1L, PDS5B, PDS5A, CKAP5, DLGAP5, NUF2, CENPF, NDC80, CDC27, SMC2, SMC3, SMC4, NEDD1, KIF20B	1222	229	13528	2.56214	9.89873e-07	1.97975e-07	5.3704e-07
GOTERM_BP_FAT	GO:0000902~cell morphogenesis	53	3.36294	0.000342574	NRP2, ALS2, PAX6, CXCL12, OFD1, NRCAM, CUL3, DAB2, SLC1A3, ANK3, ROBO1, POU4F1, ROBO2, SEMA3A, TOP2B, DLG1, EGFR, PTPRM, NRXN3, KIF5C, ECT2, BBS10, PROX1, SLIT3, HIF1A, VCAN, DST, RTN4RL1, ONECUT2, MYCBP2, ALCAM, PTK2, DMD, CLASP1, LAMB1, ETV4, APC, FN1, KLF7, BMP2, CAP2, KIF3A, CREB1, MAP1B, ALMS1, NDC80, STRADB, EPHA4, EPHA7, ERBB2IP, ULK2, TGFBR3, APBB2	1222	356	13528	1.64812	0.683865	0.0167925	0.622827
GOTERM_BP_FAT	GO:0051253~negative regulation of RNA metabolic process	53	3.36294	0.00051108	MEF2C, RSF1, ZNF639, REST, PAX3, ZEB1, EPC1, ZNF148, RARB, NR2F1, ZNF281, EGR1, ATF7IP, SATB1, SATB2, STRN3, ARID5B, ZHX1, PROX1, PURA, NCOA2, BPTF, SMARCE1, ZNF136, HIPK2, MDM2, ZFPM2, LCOR, EID1, TAF9B, HAT1, NR2C1, CIR1, POU2F1, POU3F3, TCF4, HELLS, BMP2, KLF12, KLF11, SMAD4, TRIM24, FOXP2, HDAC2, ID1, TRPS1, PHF21A, HIVEP1, ID3, RBPJ, ZFHX3, NCOR1, BARD1	1222	362	13528	1.6208	0.820607	0.0239092	0.927839
GOTERM_BP_FAT	GO:0000087~M phase of mitotic cell cycle	52	3.29949	3.9537e-10	KIF23, SEPT2, KNTC1, LATS1, CDCA2, ASPM, STAG2, KIF11, ANAPC4, SGOL1, NUSAP1, PAPD5, HMGA2, EML4, DCLRE1A, NSL1, CLIP1, MAPRE2, SEPT7, HAUS3, HAUS6, USP9X, HAUS1, ANLN, CCNG1, NCAPH, NIPBL, NCAPG, NCAPG2, BUB1, SKA3, PBRM1, CLASP1, ZWILCH, HELLS, APC, ERCC6L, YEATS4, PDS5B, PDS5A, CKAP5, DLGAP5, NUF2, CENPF, NDC80, CDC27, SMC2, SMC3, SMC4, MPHOSPH9, NEDD1, KIF20B	1222	224	13528	2.56991	1.32884e-06	2.21473e-07	7.20939e-07
GOTERM_BP_FAT	GO:0007167~enzyme linked receptor protein signaling pathway	52	3.29949	0.000235232	TWSG1, ERBB4, IL6ST, USP9X, BMPR2, RHOQ, EPHA10, KIT, PHIP, RGMB, PTK2, FNTA, CEP57, SOS1, MAP3K1, GAB1, UBE2D1, FRS2, PIK3R1, EGFR, BMP2, IRS2, PTPRD, NIN, PTPN2, CREB1, ARID5B, SMAD5, MET, SMAD4, STXBP4, EPS15, VEGFC, EPHA4, EPHA7, ACVR2B, ZFP106, PLCE1, ERBB2IP, EPS8, ID1, NCK1, HIPK2, ROR1, JAK1, ADAM17, TGFBR3, FOXC1, SMURF2, TGFB1I1, EIF2AK3, PLEKHA1	1222	342	13528	1.68322	0.546477	0.0122788	0.428067
GOTERM_BP_FAT	GO:0045892~negative regulation of transcription, DNA-dependent	52	3.29949	0.0006154	MEF2C, RSF1, ZNF639, REST, PAX3, ZEB1, EPC1, ZNF148, RARB, NR2F1, ZNF281, EGR1, ATF7IP, SATB1, SATB2, STRN3, ARID5B, ZHX1, PROX1, PURA, NCOA2, BPTF, SMARCE1, ZNF136, HIPK2, MDM2, ZFPM2, LCOR, EID1, TAF9B, HAT1, NR2C1, CIR1, POU2F1, POU3F3, TCF4, HELLS, BMP2, KLF12, KLF11, SMAD4, TRIM24, FOXP2, HDAC2, ID1, TRPS1, PHF21A, HIVEP1, ID3, RBPJ, ZFHX3, NCOR1	1222	356	13528	1.61702	0.873687	0.0272096	1.11622
GOTERM_BP_FAT	GO:0007067~mitosis	51	3.23604	6.27741e-10	KIF23, SEPT2, KNTC1, LATS1, CDCA2, ASPM, STAG2, KIF11, ANAPC4, SGOL1, NUSAP1, PAPD5, HMGA2, EML4, DCLRE1A, NSL1, CLIP1, MAPRE2, SEPT7, HAUS3, HAUS6, USP9X, HAUS1, ANLN, CCNG1, NCAPH, NIPBL, NCAPG, NCAPG2, BUB1, SKA3, PBRM1, CLASP1, ZWILCH, HELLS, APC, ERCC6L, YEATS4, PDS5B, PDS5A, CKAP5, DLGAP5, NUF2, CENPF, NDC80, CDC27, SMC2, SMC3, SMC4, NEDD1, KIF20B	1222	220	13528	2.56631	2.10984e-06	3.01405e-07	1.14466e-06
GOTERM_BP_FAT	GO:0000280~nuclear division	51	3.23604	6.27741e-10	KIF23, SEPT2, KNTC1, LATS1, CDCA2, ASPM, STAG2, KIF11, ANAPC4, SGOL1, NUSAP1, PAPD5, HMGA2, EML4, DCLRE1A, NSL1, CLIP1, MAPRE2, SEPT7, HAUS3, HAUS6, USP9X, HAUS1, ANLN, CCNG1, NCAPH, NIPBL, NCAPG, NCAPG2, BUB1, SKA3, PBRM1, CLASP1, ZWILCH, HELLS, APC, ERCC6L, YEATS4, PDS5B, PDS5A, CKAP5, DLGAP5, NUF2, CENPF, NDC80, CDC27, SMC2, SMC3, SMC4, NEDD1, KIF20B	1222	220	13528	2.56631	2.10984e-06	3.01405e-07	1.14466e-06
GOTERM_BP_FAT	GO:0006351~transcription, DNA-dependent	51	3.23604	6.93744e-06	CCNT2, TAF1B, COPS2, RSF1, THRB, MED23, PAX3, TMF1, HSF2, TAF4B, SNAPC3, MED14, MED13, PPARGC1A, AHR, GTF2H2B, GTF2H1, ELL2, HIF1A, ASH1L, NFE2L1, TGFB1I1, NFE2L2, LCOR, STON1, TAF9B, BMPR2, MYEF2, NR3C1, TROVE2, ERCC6, PIR, NFAT5, NFATC3, GTF3C3, TAF2, MAF, KLF5, MLL, EPAS1, TAF5, CREB1, KLF11, AFF4, CREB5, TRIM24, STAT1, ETS1, TRPS1, ZFHX3, NCOR1	1222	292	13528	1.93352	0.0230471	0.000629986	0.0126494
GOTERM_BP_FAT	GO:0032774~RNA biosynthetic process	51	3.23604	1.02235e-05	CCNT2, TAF1B, COPS2, RSF1, THRB, MED23, PAX3, TMF1, HSF2, TAF4B, SNAPC3, MED14, MED13, PPARGC1A, AHR, GTF2H2B, GTF2H1, ELL2, HIF1A, ASH1L, NFE2L1, TGFB1I1, NFE2L2, LCOR, STON1, TAF9B, BMPR2, MYEF2, NR3C1, TROVE2, ERCC6, PIR, NFAT5, NFATC3, GTF3C3, TAF2, MAF, KLF5, MLL, EPAS1, TAF5, CREB1, KLF11, AFF4, CREB5, TRIM24, STAT1, ETS1, TRPS1, ZFHX3, NCOR1	1222	296	13528	1.9074	0.0337778	0.000880676	0.0186405
GOTERM_MF_FAT	GO:0016564~transcription repressor activity	51	3.23604	4.52596e-05	COPS2, ELF1, ELF2, RSF1, THRB, E2F7, EZH2, REST, PAX3, ZEB1, EPC1, CASP8AP2, ZNF148, CREG1, LRRFIP1, ZNF281, ATF7IP, ARID5B, STRN3, PROX1, NCOA2, RFC1, ZNF136, HIPK2, NAB1, MDM2, ZFPM2, PIAS1, EID1, BCLAF1, TAF9B, NR2C1, CIR1, POU2F1, POU3F3, TCF4, ZNF423, BMP2, KLF12, ZNF24, TRIM24, FOXP2, HDAC2, ID1, TRPS1, SP3, RBAK, HIVEP1, ID3, ZFHX3, NCOR1	1160	316	12983	1.80634	0.0452461	0.0023124	0.0716921
GOTERM_BP_FAT	GO:0006886~intracellular protein transport	50	3.17259	0.00502636	XPO1, RAB3GAP2, TSPO, SEC24B, SEC24A, AP1S3, AP1S2, PEX1, TRAK2, COPB1, TLK1, STAM, RANBP2, TPR, KPNB1, AP3B1, RPGR, MYO6, PGAP1, VPS41, STXBP4, IPO8, KRT18, IPO7, NUP205, USO1, SRP72, STON2, STON1, SNX6, NAPG, STAM2, SEC62, CEP57, CSE1L, STX17, BCAP29, PEX13, CD24, APPBP2, SEC23IP, TNPO1, SRP54, IPO11, STRADB, ERBB2IP, CHML, TRPS1, NOP58, F2R	1222	374	13528	1.48	1	0.129617	8.77896
GOTERM_BP_FAT	GO:0051726~regulation of cell cycle	49	3.10914	0.000670224	CCNT2, XPO1, NBN, CEP76, RPRM, KNTC1, TTK, LATS1, PDCD4, CASP3, SBDS, FNTA, TPR, DLG1, EGFR, ROCK2, RINT1, NUSAP1, CDK6, PROX1, RBBP8, GTF2H1, MDM2, ADAM17, FOXC1, CAV2, BLM, ANLN, CCNG1, GPR3, MYCBP2, BUB1, THAP1, ZWILCH, APC, PLA2G16, BMP2, MSH2, DLGAP5, BRIP1, CENPF, ATR, ATM, PLK4, HDAC2, ETS1, KIF20B, ID3, APBB2	1222	331	13528	1.63882	0.894956	0.0284762	1.21509
GOTERM_BP_FAT	GO:0043065~positive regulation of apoptosis	49	3.10914	0.0710483	ING3, BCLAF1, STK17B, PRKDC, FOXO3, NR3C1, FEM1B, CUL3, PRUNE2, CUL2, CASP3, ERCC6, CASP8AP2, HMOX1, TIA1, MAP3K1, SOS1, SOS2, TGM2, POU4F1, INPP5D, CD24, RARB, NQO1, TOP2A, CUL1, APC, BCL10, VAV3, AIFM2, NF1, PRKCE, STAT1, GAL, VAV1, ECT2, STK3, ATM, EPHA7, NUPR1, RASGRF2, CSRNP3, ETS1, HIPK2, BNIP3L, ID3, HSPD1, APBB2, BARD1	1222	430	13528	1.26151	1	0.618566	73.9163
GOTERM_BP_FAT	GO:0043068~positive regulation of programmed cell death	49	3.10914	0.0784965	ING3, BCLAF1, STK17B, PRKDC, FOXO3, NR3C1, FEM1B, CUL3, PRUNE2, CUL2, CASP3, ERCC6, CASP8AP2, HMOX1, TIA1, MAP3K1, SOS1, SOS2, TGM2, POU4F1, INPP5D, CD24, RARB, NQO1, TOP2A, CUL1, APC, BCL10, VAV3, AIFM2, NF1, PRKCE, STAT1, GAL, VAV1, ECT2, STK3, ATM, EPHA7, NUPR1, RASGRF2, CSRNP3, ETS1, HIPK2, BNIP3L, ID3, HSPD1, APBB2, BARD1	1222	433	13528	1.25277	1	0.649604	77.4774
GOTERM_BP_FAT	GO:0010942~positive regulation of cell death	49	3.10914	0.0841105	ING3, BCLAF1, STK17B, PRKDC, FOXO3, NR3C1, FEM1B, CUL3, PRUNE2, CUL2, CASP3, ERCC6, CASP8AP2, HMOX1, TIA1, MAP3K1, SOS1, SOS2, TGM2, POU4F1, INPP5D, CD24, RARB, NQO1, TOP2A, CUL1, APC, BCL10, VAV3, AIFM2, NF1, PRKCE, STAT1, GAL, VAV1, ECT2, STK3, ATM, EPHA7, NUPR1, RASGRF2, CSRNP3, ETS1, HIPK2, BNIP3L, ID3, HSPD1, APBB2, BARD1	1222	435	13528	1.24701	1	0.666381	79.8523
GOTERM_MF_FAT	GO:0008047~enzyme activator activity	47	2.98223	0.00211769	ALS2, RAB3GAP2, CAV1, AGFG1, DBF4, PPP1R12B, ASAP1, RABGAP1L, IQGAP2, MYO9A, IQGAP1, FAM13B, ARHGAP21, TBC1D15, ARHGAP5, CASP8AP2, TBC1D12, SOS1, TBC1D5, TBC1D4, GPSM2, CD24, FRS2, RASA1, FN1, BCL10, CARD8, VAV3, RALBP1, TAOK1, NF1, MALT1, DEPDC1, ARHGAP29, TBCK, USP6NL, TBC1D23, WDR67, RALGAPA1, ARHGAP32, GAPVD1, RGS2, RFC1, CHML, RGS3, ACAP2, CHN2	1160	335	12983	1.57025	0.885673	0.0540896	3.30335
GOTERM_BP_FAT	GO:0048666~neuron development	47	2.98223	0.00332866	NRP2, ALS2, SEPT2, RTN4RL1, ONECUT2, PAX6, STRN, ABI2, CXCL12, HOXD10, MYCBP2, ALCAM, NRCAM, PTK2, SLC1A3, ROBO1, ANK3, DMD, ROBO2, POU4F1, CD24, SEMA3A, LAMB1, TOP2B, ETV4, APC, EGFR, KLF7, GNAO1, MYO6, PTPRM, NRXN3, CREB1, MAP1B, KIF5C, ALMS1, FARP2, SLIT3, HOXD9, SALL3, EPHA4, EPHA7, ULK2, MAP2, VCAN, APBB2, DST	1222	339	13528	1.53483	0.999986	0.0968578	5.89866
GOTERM_MF_FAT	GO:0003712~transcription cofactor activity	47	2.98223	0.0095444	EID1, COPS2, STON1, THRB, GRIP1, TAF9B, MYEF2, MED23, ZEB1, TMF1, ATF2, MLL5, CIR1, CASP8AP2, HSF2, PIR, CREG1, MKL2, TCF4, MYSM1, NR2F1, ATF7IP, BCL10, KLF7, KLF12, EPAS1, CREB1, ZFX, MED14, MED13, TRIM24, PROX1, PPARGC1A, NCOA1, NCOA2, NCOA3, SMARCE1, ZNF136, HIPK2, SP4, NFE2L1, ZFPM2, PIAS2, ID3, TGFB1I1, PIAS1, NCOR1	1160	363	12983	1.44913	0.999945	0.184857	14.0979
GOTERM_CC_FAT	GO:0005815~microtubule organizing center	46	2.91878	7.00594e-08	ALS2, HAUS3, HAUS6, CEP120, CDC14A, CEP76, CEP78, HAUS1, AKAP9, LATS1, OFD1, CEP57, CEP170, SLMAP, BUB1, CLASP1, TNKS, CDK5RAP2, CNTLN, TOP2A, APC, NIN, ROCK1, CKAP5, ROCK2, CEP192, DLGAP5, SMEK2, ALMS1, PDE4D, TOPBP1, WRN, CDC27, CSPP1, PLK4, NEDD1, SASS6, KRT18, CEP350, HIPK2, MCPH1, KIF20B, PDCD6IP, TNFAIP3, SPAST, CALM1	977	253	12782	2.37871	3.91625e-05	2.79737e-06	0.00010247
GOTERM_BP_FAT	GO:0051674~localization of cell	46	2.91878	0.000773035	NRP2, CAV2, TNFRSF12A, PAX6, PRKDC, KITLG, ABI2, ZEB2, PAX3, KIT, CDH2, CXCL12, NRCAM, CTTNBP2, PTK2, SBDS, ROBO1, POU3F3, SEMA3C, POU3F2, PEX13, POU4F1, CD24, TOP2B, PPAP2B, FN1, NR2F1, APC, SATB2, CCDC88A, VAV3, AIMP1, ROCK1, ARID5B, MET, VEGFC, HIF1A, ITGA6, ID1, ETS1, NCK1, TGFBR3, ADAM17, FOXC1, VCAN, APBB2	1222	307	13528	1.65875	0.925665	0.0315792	1.40024
GOTERM_BP_FAT	GO:0048870~cell motility	46	2.91878	0.000773035	NRP2, CAV2, TNFRSF12A, PAX6, PRKDC, KITLG, ABI2, ZEB2, PAX3, KIT, CDH2, CXCL12, NRCAM, CTTNBP2, PTK2, SBDS, ROBO1, POU3F3, SEMA3C, POU3F2, PEX13, POU4F1, CD24, TOP2B, PPAP2B, FN1, NR2F1, APC, SATB2, CCDC88A, VAV3, AIMP1, ROCK1, ARID5B, MET, VEGFC, HIF1A, ITGA6, ID1, ETS1, NCK1, TGFBR3, ADAM17, FOXC1, VCAN, APBB2	1222	307	13528	1.65875	0.925665	0.0315792	1.40024
GOTERM_CC_FAT	GO:0005813~centrosome	45	2.85533	4.49238e-09	ALS2, HAUS3, HAUS6, CEP120, CDC14A, CEP76, CEP78, HAUS1, AKAP9, LATS1, OFD1, CEP57, CEP170, SLMAP, CLASP1, TNKS, CDK5RAP2, CNTLN, TOP2A, APC, NIN, ROCK1, CKAP5, ROCK2, CEP192, DLGAP5, SMEK2, ALMS1, PDE4D, TOPBP1, WRN, CDC27, CSPP1, PLK4, NEDD1, SASS6, KRT18, CEP350, HIPK2, MCPH1, KIF20B, PDCD6IP, TNFAIP3, SPAST, CALM1	977	224	12782	2.62826	2.51124e-06	1.93172e-07	6.57062e-06
GOTERM_BP_FAT	GO:0016477~cell migration	45	2.85533	0.000137893	NRP2, CAV2, TNFRSF12A, PAX6, PRKDC, KITLG, ABI2, ZEB2, PAX3, KIT, CDH2, CXCL12, NRCAM, CTTNBP2, PTK2, SBDS, ROBO1, POU3F3, SEMA3C, POU3F2, PEX13, POU4F1, CD24, TOP2B, PPAP2B, FN1, NR2F1, APC, SATB2, CCDC88A, VAV3, AIMP1, ROCK1, ARID5B, MET, VEGFC, HIF1A, ITGA6, ID1, NCK1, TGFBR3, ADAM17, FOXC1, VCAN, APBB2	1222	276	13528	1.80495	0.370916	0.00795937	0.251143
GOTERM_MF_FAT	GO:0016887~ATPase activity	45	2.85533	0.00566419	XRCC5, RSF1, BLM, DICER1, IDE, SKIV2L2, C10ORF88, ATP2B3, ERCC6, PEX1, CHD1, ABCB10, DDX21, TOP2A, DHX57, ATF7IP, ABCE1, RALBP1, MSH2, ATP11B, BRIP1, ATAD2, ABCB1, WRN, MYH6, HLTF, ABCG1, GTF2H2B, GTF2H1, ATP6V1C1, DNA2, RECQL, RFC1, BPTF, DHX29, ASCC3, DDX59, KIF20B, DHX40, PCYOX1, HSPD1, SMARCA1, SPAST, DDX52, ATP8A1	1160	334	12983	1.50794	0.997005	0.129211	8.60752
GOTERM_BP_FAT	GO:0008285~negative regulation of cell proliferation	45	2.85533	0.0245647	CAV2, CAV1, E2F7, PAX6, IFI30, STRN, ZEB1, SKAP2, SESN1, CTTNBP2, CUL2, CASP3, MORC3, SPEG, HMOX1, INPP5D, ITCH, CD24, RARB, CUL1, APC, BMP2, PDS5B, PTPRM, MLL, AIMP1, NF1, KLF11, SMAD4, CDK6, TRIM24, GAL, PROX1, DHRS2, NUPR1, ETS1, TGFBR3, TGFB1I1, LDOC1, UTP20, EIF2AK2, PRKRIR, NFIB, IGFBP5, F2R	1222	361	13528	1.37996	1	0.366688	36.4612
GOTERM_BP_FAT	GO:0033043~regulation of organelle organization	44	2.79188	6.15968e-07	CAV2, XPO1, LIMA1, CAV1, ACTR3B, CEP76, TTK, RHOQ, RDX, LATS1, CXCL12, POT1, MYCBP2, ACTR3, CTTNBP2, SBDS, S1PR1, MAP3K1, BUB1, SKA3, CLASP1, TNKS, TLK1, TPR, ERCC4, RASA1, APC, MLL, CCDC88A, ROCK2, DLGAP5, MAP1B, CENPF, NUSAP1, RICTOR, MID1, PROX1, PPARGC1A, ATM, PLK4, NCK1, MAP2, KIF20B, DST	1222	217	13528	2.24468	0.00206813	8.62575e-05	0.00112319
GOTERM_BP_FAT	GO:0006366~transcription from RNA polymerase II promoter	44	2.79188	4.90175e-06	CCNT2, COPS2, STON1, BMPR2, MYEF2, MED23, PAX3, NR3C1, TMF1, ERCC6, HSF2, PIR, NFAT5, NFATC3, TAF2, MAF, KLF5, MLL, EPAS1, TAF5, TAF4B, SNAPC3, KLF11, AFF4, CREB5, MED14, MED13, TRIM24, STAT1, PPARGC1A, AHR, ELL2, GTF2H1, GTF2H2B, HIF1A, ETS1, TRPS1, ASH1L, NFE2L1, TGFB1I1, NFE2L2, LCOR, NCOR1, ZFHX3	1222	234	13528	2.08161	0.0163398	0.000531304	0.00893774
GOTERM_BP_FAT	GO:0006325~chromatin organization	44	2.79188	0.0670314	SMARCAD1, KDM6A, ING3, RSF1, ARID4B, EZH2, HAT1, CDC73, NR3C1, ARID2, CHD9, EPC1, EPC2, MLL5, CHD1, PBRM1, RNF168, TLK1, KDM3A, MLL3, MYSM1, HELLS, SATB1, YEATS4, SATB2, SHPRH, MLL, TAF5, C11ORF30, HMGA2, HLTF, SUV39H2, CHRAC1, EYA4, HDAC2, BPTF, SMARCE1, ASH1L, PHF21A, SETD7, SMARCA1, SETD2, NCOR1, MPHOSPH8	1222	378	13528	1.28862	1	0.61098	71.7812
GOTERM_BP_FAT	GO:0051336~regulation of hydrolase activity	43	2.72843	0.0197984	ALS2, RAB3GAP2, CAV1, AGFG1, ASAP1, RABGAP1L, LPAR1, POT1, TBC1D15, FNTA, S1PR1, CASP8AP2, TBC1D12, TGM2, RAPGEF6, TBC1D5, TBC1D4, FGD6, EGFR, CARD8, GNAO1, VAV3, MSH3, RALBP1, MSH2, NF1, ITGA2, WRN, MYH6, RICTOR, STAT1, HOMER1, VAV1, TBCK, USP6NL, TBC1D23, WDR67, PLCE1, CHML, ACAP2, HSPD1, EIF2AK3, F2R	1222	337	13528	1.41254	1	0.321925	30.5552
GOTERM_MF_FAT	GO:0005083~small GTPase regulator activity	42	2.66497	0.000691405	ALS2, AGFG1, ASAP1, RABGAP1L, IQGAP2, ITSN2, IQGAP1, TBC1D15, DMXL2, ARHGAP5, TBC1D12, SOS1, SOS2, TBC1D5, TBC1D4, GOLGA5, FGD6, FBXO8, RASA1, VAV3, RALBP1, NF1, ARHGEF5, PSD3, ARHGAP29, VAV1, ECT2, TBCK, FARP2, USP6NL, MAP4K3, DIS3, TBC1D23, WDR67, MAP4K5, CDC42BPG, RASGRF2, IPO7, KRIT1, ACAP2, CDC42BPA, WASL	1160	274	12983	1.7156	0.507151	0.0249531	1.08996
GOTERM_CC_FAT	GO:0043005~neuron projection	42	2.66497	0.00265016	MYO5A, NRP2, ALS2, GABRB3, CALD1, UTRN, STRN, ABI2, IQGAP1, MYCBP2, NRCAM, ALCAM, SLC1A3, ROBO1, ANK3, ROBO2, SEMA3A, IFNGR1, APC, SLC12A6, MYO6, OPA1, KIF5B, KIF5A, MPDZ, STRN3, NF1, MAP1B, KIF5C, ITGA2, STAT1, DDN, CAPRIN1, PPP1R9A, ARHGAP32, EPHA7, LRP1, MAP2, TMOD2, CACNA1G, CACNA1H, APBB2	977	342	12782	1.60667	0.773136	0.0324271	3.80694
GOTERM_BP_FAT	GO:0016071~mRNA metabolic process	42	2.66497	0.0975312	PRPF4B, CRNKL1, ZCRB1, SKIV2L2, PNN, SF3B1, PARN, CIR1, EIF3E, PPIL3, PTBP2, TGS1, PRPF40B, NOVA1, LUC7L3, SPOP, CCAR1, PRPF40A, SRPK2, UPF2, PAN3, SSB, MBNL1, CDC5L, PPARGC1A, PCF11, PAPOLA, SNRNP48, UPF3B, AQR, DCP2, PNRC2, RSRC1, SLU7, CELF2, RNPC3, THOC2, SNRNP27, PAPOLG, CPSF3, KIAA1429, THOC1	1222	370	13528	1.25664	1	0.694332	84.6069
GOTERM_MF_FAT	GO:0003702~RNA polymerase II transcription factor activity	41	2.60152	0.000117185	MEF2C, STON1, ONECUT2, MYEF2, DEK, PAX3, HOXD10, TMF1, ATF2, ZNF148, CREG1, NFAT5, POU3F3, NR2F1, ZNF281, MAF, KLF5, MLL, EPAS1, CREB1, MED14, ZNF143, MED13, MED13L, HLTF, PROX1, PPARGC1A, ELL2, GTF2H1, PURA, HOXD9, HIF1A, ETS1, ZNF136, ASH1L, SP4, ZFPM2, FOXC1, LCOR, TCF12, ZFHX3	1160	244	12983	1.88066	0.11298	0.00519893	0.185524
GOTERM_BP_FAT	GO:0007017~microtubule-based process	41	2.60152	0.000324554	KIF23, HAUS3, CAV2, HAUS6, CAV1, KIF4A, CEP120, HAUS1, TTK, HOOK3, OFD1, CTTNBP2, PTK2, PEX1, CLASP1, TNKS, PEX13, KIF21A, KIF11, KIF3A, OPA1, KIF5B, KIF5A, CKAP5, MAP1B, KIF5C, NUSAP1, KTN1, NDC80, MID1, SMC3, MARK1, EML4, SASS6, MAP2, KIF20B, DST, NCOR1, LRPPRC, SPAST, DYNC1I2	1222	253	13528	1.79401	0.664121	0.0161518	0.590159
GOTERM_BP_FAT	GO:0043009~chordate embryonic development	41	2.60152	0.0347725	ALS2, NBN, PAX6, PRKDC, ZEB2, ZEB1, PAX3, HOXD10, CUL3, G2E3, SBDS, DAB2, HOXA6, MKL2, HECTD1, BCL10, SATB2, ADAM10, EPAS1, MSH2, MYH6, MBNL1, LIG4, PROX1, ATM, RBBP8, HOXD9, MIB1, PLK4, TJP1, HIF1A, SFRP2, HOXB8, HOXB5, SP3, HOXD4, TGFBR3, ZFPM2, PBX1, FOXC1, RBPJ	1222	331	13528	1.37126	1	0.44183	47.552
GOTERM_BP_FAT	GO:0009792~embryonic development ending in birth or egg hatching	41	2.60152	0.0393928	ALS2, NBN, PAX6, PRKDC, ZEB2, ZEB1, PAX3, HOXD10, CUL3, G2E3, SBDS, DAB2, HOXA6, MKL2, HECTD1, BCL10, SATB2, ADAM10, EPAS1, MSH2, MYH6, MBNL1, LIG4, PROX1, ATM, RBBP8, HOXD9, MIB1, PLK4, TJP1, HIF1A, SFRP2, HOXB8, HOXB5, SP3, HOXD4, TGFBR3, ZFPM2, PBX1, FOXC1, RBPJ	1222	334	13528	1.35894	1	0.472801	51.9458
GOTERM_BP_FAT	GO:0031175~neuron projection development	40	2.53807	0.000805681	NRP2, ALS2, SEPT2, RTN4RL1, PAX6, STRN, ABI2, CXCL12, MYCBP2, ALCAM, NRCAM, PTK2, ROBO1, ANK3, DMD, ROBO2, POU4F1, CD24, SEMA3A, LAMB1, TOP2B, ETV4, APC, EGFR, KLF7, GNAO1, MYO6, PTPRM, NRXN3, CREB1, MAP1B, KIF5C, SLIT3, EPHA4, EPHA7, ULK2, MAP2, VCAN, APBB2, DST	1222	256	13528	1.72975	0.933396	0.0324967	1.45897
GOTERM_BP_FAT	GO:0006511~ubiquitin-dependent protein catabolic process	39	2.47462	0.000518472	USPL1, USP8, UBE3A, USP9X, EDEM3, CUL3, ARIH1, CUL2, USP53, MAP3K1, USP12, USP38, USP37, ITCH, UBE2D1, USP34, USP15, USP33, FBXO8, USP32, CUL1, RNF144B, USP40, ANAPC4, UBR3, UBR2, UBR1, UBE2H, CDC27, USP28, USP47, MDM2, SMURF2, TGFB1I1, CUL4B, USP48, USP24, USP45, FBXO11	1222	242	13528	1.78407	0.825012	0.0239182	0.941199
GOTERM_BP_FAT	GO:0000904~cell morphogenesis involved in differentiation	39	2.47462	0.000609817	NRP2, ALS2, RTN4RL1, PAX6, CXCL12, MYCBP2, ALCAM, CUL3, NRCAM, PTK2, DAB2, SLC1A3, ROBO1, ANK3, ROBO2, POU4F1, SEMA3A, LAMB1, TOP2B, ETV4, APC, FN1, KLF7, BMP2, PTPRM, NRXN3, CREB1, MAP1B, KIF5C, PROX1, SLIT3, EPHA4, EPHA7, HIF1A, ULK2, TGFBR3, VCAN, APBB2, DST	1222	244	13528	1.76945	0.871293	0.0273254	1.10615
GOTERM_BP_FAT	GO:0032990~cell part morphogenesis	39	2.47462	0.00151997	NRP2, ALS2, RTN4RL1, ONECUT2, PAX6, CXCL12, MYCBP2, ALCAM, NRCAM, OFD1, PTK2, ROBO1, ANK3, DMD, ROBO2, POU4F1, SEMA3A, TOP2B, ETV4, APC, EGFR, KLF7, DNM1L, PTPRM, KIF3A, OPA1, NRXN3, CREB1, MAP1B, KIF5C, ALMS1, BBS10, SLIT3, EPHA4, EPHA7, ULK2, VCAN, APBB2, DST	1222	256	13528	1.6865	0.993979	0.0523934	2.7356
GOTERM_BP_FAT	GO:0016568~chromatin modification	39	2.47462	0.00501329	SMARCAD1, KDM6A, ING3, RSF1, EZH2, HAT1, CDC73, NR3C1, ARID2, CHD9, EPC1, EPC2, MLL5, CHD1, PBRM1, RNF168, TLK1, KDM3A, MLL3, MYSM1, HELLS, YEATS4, SATB2, MLL, TAF5, C11ORF30, HLTF, SUV39H2, CHRAC1, EYA4, HDAC2, BPTF, SMARCE1, ASH1L, PHF21A, SETD7, SMARCA1, SETD2, NCOR1	1222	274	13528	1.57571	1	0.130297	8.75711
GOTERM_BP_FAT	GO:0048598~embryonic morphogenesis	39	2.47462	0.0281362	WNT5A, TWSG1, DICER1, BMPR2, ZEB2, PAX3, TRIM15, ZEB1, HOXD10, CUL3, HOXA6, POU2F1, RAB23, RARB, FRS2, PPAP2B, HECTD1, BCL10, SATB2, MYO6, MAFB, SMAD4, MBNL1, NR4A3, PROX1, HOXD9, MIB1, VEGFC, ACVR2B, DLX6, HOXB8, HOXB5, SP3, KIAA1715, HOXD4, DLD, PBX1, FOXC1, TGFB1I1	1222	307	13528	1.40633	1	0.394806	40.5721
GOTERM_CC_FAT	GO:0005874~microtubule	38	2.41117	0.000479923	KIF23, HAUS3, HAUS6, KIF4A, HAUS1, KNTC1, STAU2, HOOK3, CEP57, CEP170, SKA3, CLASP1, APPBP2, KIF21A, APC, CKAP2, KIF11, KIF3A, NIN, KIF5B, KIF5A, MAP1B, KIF5C, NUSAP1, VPS41, MID1, CDC27, LRRC49, EML4, CSPP1, MAP2, KIF20B, CLIP1, MAPRE2, NCOR1, SPAST, DYNC1I2, CALM1	977	274	12782	1.81442	0.235353	0.00763757	0.699651
GOTERM_CC_FAT	GO:0048471~perinuclear region of cytoplasm	38	2.41117	0.00122521	GALNT3, SLC2A12, CAV2, SEC24B, GALNT1, CAV1, SEC24A, SEC31A, SEPT2, TSNAX, LNPEP, AGGF1, LAMB1, CLINT1, CCAR1, BCL10, UPF2, PLA2G16, MYO6, PTPRM, KIF5B, KIF5A, MAP1B, CENPF, ITGA2, SPIRE1, MALT1, MYH6, TRIM37, KRT18, TFRC, SCYL2, CACNA1G, TSTD1, USO1, LRPPRC, SPAST, TRAPPC2	977	288	12782	1.72622	0.496069	0.017873	1.77713
GOTERM_BP_FAT	GO:0051056~regulation of small GTPase mediated signal transduction	38	2.41117	0.00211452	ALS2, AGFG1, RABGAP1L, ASAP1, IQGAP2, LPAR1, ITSN2, CDH2, IQGAP1, TBC1D15, S1PR1, TBC1D12, SOS1, SOS2, TBC1D5, RAPGEF6, TBC1D4, FGD6, FBXO8, RASA1, VAV3, RALBP1, NF1, ARHGEF5, PSD3, RICTOR, VAV1, ECT2, TBCK, FARP2, USP6NL, TBC1D23, WDR67, RALGAPA1, PLCE1, GAPVD1, RASGRF2, ACAP2	1222	252	13528	1.66934	0.999187	0.0693416	3.78628
GOTERM_CC_FAT	GO:0009986~cell surface	38	2.41117	0.0250535	FRAS1, CAV2, CAV1, SEPT2, ENOX2, RTN4RL1, ENPP1, IL6ST, TNFRSF12A, IDE, BMPR2, KIT, HMMR, ALCAM, NRCAM, S1PR1, SLC1A3, ROBO1, DMD, ITGAV, TMEM123, ROBO2, CD24, ADAM10, SCUBE1, ITGA2, ABCB1, ABCG1, ACVR2B, LRP1, ITGA6, FREM2, ULBP2, CNTN1, TGFBR3, ADAM17, HSPD1, AOC3	977	348	12782	1.42859	0.999999	0.178801	31.0027
GOTERM_MF_FAT	GO:0003779~actin binding	38	2.41117	0.0775333	MYO5A, LIMA1, ACTR3B, SSFA2, DIAPH2, CALD1, UTRN, IQGAP2, RDX, ANLN, DAAM1, MYO9A, ACTR3, DMD, MKL2, EGFR, FMNL2, PHACTR2, CAP2, MYO6, CCDC88A, MYO1B, MAP1B, SPIRE1, MYH6, FLNC, PKNOX2, EPB41L3, PPP1R9A, SYNE2, TMOD2, FHOD3, WASL, DST, ADD3, LRPPRC, MYLK, LCP1	1160	326	12983	1.30462	1	0.608662	72.1628
GOTERM_MF_FAT	GO:0019904~protein domain specific binding	38	2.41117	0.0902609	USP8, SYNJ1, UVRAG, STRN, RHOQ, ABI2, LPAR1, PTK2, ARHGAP5, MRPL17, DMD, SOS1, TGM2, INPP5D, KPNB1, PAG1, SCAMP1, CARD8, BMP2, IRS2, ADAM10, HSP90AA1, STRN3, ZNF521, CDC5L, PROX1, PTPN12, EPS15, SH3BGRL, ZFP106, TJP1, NCK1, KIF20B, TGFBR3, ADAM17, ID3, NCOR1, CALM1	1160	331	12983	1.28491	1	0.646747	77.6634
GOTERM_BP_FAT	GO:0010647~positive regulation of cell communication	38	2.41117	0.0953262	ALS2, CAV2, TWSG1, CAV1, ERBB4, IL6ST, TTK, ZEB2, KIT, LPAR1, SLC1A3, MIER1, HMOX1, SOS1, TGM2, CD24, COL4A4, EGFR, BCL10, BMP2, TAOK3, SMAD4, EDA2R, ITGA2, MALT1, RICTOR, BIRC2, TAB2, ECT2, IKBKE, ACVR2B, HIF1A, NCOA3, HIPK2, TMOD2, ADAM17, TGFB1I1, F2R	1222	329	13528	1.27865	1	0.693161	83.9065
GOTERM_BP_FAT	GO:0048858~cell projection morphogenesis	37	2.34772	0.0023776	NRP2, ALS2, RTN4RL1, ONECUT2, PAX6, CXCL12, MYCBP2, ALCAM, NRCAM, OFD1, PTK2, ROBO1, ANK3, DMD, ROBO2, POU4F1, SEMA3A, TOP2B, ETV4, APC, EGFR, KLF7, PTPRM, KIF3A, NRXN3, CREB1, MAP1B, KIF5C, ALMS1, BBS10, SLIT3, EPHA4, EPHA7, ULK2, VCAN, APBB2, DST	1222	245	13528	1.67185	0.999665	0.0768896	4.24776
GOTERM_CC_FAT	GO:0005819~spindle	36	2.28426	9.0367e-10	KIF23, HAUS3, HAUS6, KIF4A, SEPT2, CDC14A, HAUS1, KNTC1, TTK, LATS1, SBDS, CEP170, BUB1, SKA3, CLASP1, ASPM, CKAP2, KIF11, ROCK2, DLGAP5, CENPF, NUSAP1, MID1, CDC27, SMC3, ATM, CSPP1, NEDD1, RIF1, CEP350, KIF20B, PARP4, NCOR1, SEPT7, SPAST, CALM1	977	147	12782	3.20398	5.05152e-07	4.59229e-08	1.32172e-06
GOTERM_BP_FAT	GO:0000122~negative regulation of transcription from RNA polymerase II promoter	36	2.28426	0.0150015	MEF2C, EID1, TAF9B, PAX3, ZEB1, NR2C1, EPC1, ZNF148, POU3F3, RARB, TCF4, NR2F1, EGR1, ZNF281, ATF7IP, SATB1, SATB2, KLF12, STRN3, KLF11, PROX1, FOXP2, NCOA2, HDAC2, BPTF, ID1, ZNF136, HIPK2, MDM2, PHF21A, ZFPM2, HIVEP1, ID3, LCOR, NCOR1, ZFHX3	1222	266	13528	1.49825	1	0.27946	24.0897
GOTERM_CC_FAT	GO:0045202~synapse	36	2.28426	0.0709321	ALS2, ERBB4, GABRB3, GRIP1, CALD1, UTRN, STRN, CDH2, PRR7, ACTR3, DMXL2, SLC1A3, ANK3, DMD, SOS1, IFNGR1, DLG1, DTNA, SCAMP1, GABRD, ADAM10, MPDZ, MAP1B, PSD3, TANC1, HOMER1, PCLO, PJA2, PPP1R9A, ARHGAP32, EPHA7, CADPS2, EPS8, APBB2, UNC13A, F2R	977	355	12782	1.32672	1	0.360481	65.9076
GOTERM_BP_FAT	GO:0001568~blood vessel development	35	2.22081	0.00757841	NRP2, CAV1, TNFRSF12A, IL18, DICER1, NAA15, WARS2, CDH2, CXCL12, PTK2, S1PR1, AGGF1, ROBO1, HMOX1, ITGAV, TGM2, SEMA3C, MKL2, LOX, PPAP2B, C1GALT1, RASA1, KLF5, AIMP1, EPAS1, NF1, PROX1, VEGFC, MIB1, HIF1A, ID1, TGFBR3, ZFPM2, FOXC1, RBPJ	1222	245	13528	1.58148	1	0.173707	12.9524
GOTERM_CC_FAT	GO:0044431~Golgi apparatus part	35	2.22081	0.0098505	CAV2, SEC24B, CAV1, AFTPH, SEC24A, SEC31A, SLC35A5, LMAN1, TMF1, HOOK3, AP1S3, ACTR3, ST6GALNAC3, AP1S2, ST3GAL5, COPB1, ST3GAL6, DOPEY1, GOLGA5, GOLGA4, B4GALNT1, SCAMP1, ACER3, ADAM10, DNM1L, VPS41, COG5, SCFD1, PLCE1, ARHGAP32, USO1, VAMP4, WASL, STEAP2, GOLGB1	977	294	12782	1.55749	0.996049	0.0957173	13.4795
GOTERM_BP_FAT	GO:0001944~vasculature development	35	2.22081	0.0108312	NRP2, CAV1, TNFRSF12A, IL18, DICER1, NAA15, WARS2, CDH2, CXCL12, PTK2, S1PR1, AGGF1, ROBO1, HMOX1, ITGAV, TGM2, SEMA3C, MKL2, LOX, PPAP2B, C1GALT1, RASA1, KLF5, AIMP1, EPAS1, NF1, PROX1, VEGFC, MIB1, HIF1A, ID1, TGFBR3, ZFPM2, FOXC1, RBPJ	1222	251	13528	1.54368	1	0.224449	18.0105
GOTERM_MF_FAT	GO:0042623~ATPase activity, coupled	35	2.22081	0.0279447	XRCC5, BLM, DICER1, SKIV2L2, ATP2B3, ERCC6, PEX1, CHD1, ABCB10, DDX21, TOP2A, DHX57, RALBP1, ATP11B, BRIP1, ABCB1, WRN, MYH6, ABCG1, GTF2H2B, GTF2H1, ATP6V1C1, RECQL, DNA2, BPTF, RFC1, DHX29, ASCC3, DDX59, DHX40, PCYOX1, SMARCA1, DDX52, SPAST, ATP8A1	1160	272	12983	1.44018	1	0.351279	36.1799
GOTERM_BP_FAT	GO:0032535~regulation of cellular component size	35	2.22081	0.0306737	ALS2, LIMA1, ENOX2, ENPP1, ACTR3B, TNFRSF12A, TAF9B, RDX, CCNG1, LATS1, CXCL12, ACTR3, DAB2, ARHGAP5, MAP3K1, RB1CC1, TMEM123, SEMA3A, DNAJC2, RASA1, ADAM10, CREB1, NOL8, MAP1B, SMAD4, RICTOR, CAPRIN2, NUPR1, ERBB2IP, NCK1, NOP58, TGFBR3, ADAM17, TNK1, APBB2	1222	271	13528	1.42975	1	0.412287	43.3388
GOTERM_BP_FAT	GO:0008380~RNA splicing	35	2.22081	0.0540741	PRPF4B, CRNKL1, ZCRB1, SKIV2L2, ZNF638, PNN, SF3B1, CIR1, PPIL3, PTBP2, TGS1, PRPF40B, NOVA1, LUC7L3, CCAR1, PRPF40A, SRPK2, MPHOSPH10, MBNL1, CDC5L, PPARGC1A, PCF11, SNRNP48, PAPOLA, PPIG, UPF3B, AQR, RSRC1, SLU7, RNPC3, THOC2, SNRNP27, CPSF3, KIAA1429, THOC1	1222	284	13528	1.36431	1	0.554625	63.7119
GOTERM_BP_FAT	GO:0031399~regulation of protein modification process	35	2.22081	0.0824175	CAV1, ENPP1, IL6ST, BMPR2, TTK, KITLG, ZEB2, FEM1B, PDCD4, PRKAR2B, ERCC6, FNTA, MAP3K2, MAP3K1, RB1CC1, GAB1, CD24, UBE2D1, CUL1, IBTK, EGFR, BCL10, BMP2, MLL, CCDC88A, ANAPC4, SMAD4, RICTOR, PRKCE, CDC27, PPARGC1A, VEGFC, MAP4K5, ADAM17, PIAS1	1222	295	13528	1.31343	1	0.662706	79.1623
GOTERM_MF_FAT	GO:0005096~GTPase activator activity	34	2.15736	0.00211379	RAB3GAP2, AGFG1, RABGAP1L, ASAP1, IQGAP2, MYO9A, FAM13B, IQGAP1, ARHGAP21, TBC1D15, ARHGAP5, TBC1D12, SOS1, TBC1D5, TBC1D4, GPSM2, RASA1, VAV3, RALBP1, NF1, DEPDC1, ARHGAP29, TBCK, USP6NL, TBC1D23, WDR67, ARHGAP32, RALGAPA1, GAPVD1, RGS2, CHML, RGS3, ACAP2, CHN2	1160	220	12983	1.72971	0.885216	0.0553736	3.29737
GOTERM_CC_FAT	GO:0016604~nuclear body	33	2.09391	1.16846e-06	MEF2C, XPO1, BLM, CRNKL1, ELF4, NOC3L, ZNF638, COIL, PNN, SF3B1, MLL5, CIR1, MORC3, EIF3E, WAC, TGS1, RBM27, PRPF40B, LUC7L3, PRPF40A, SRP54, ZMYM2, TOPBP1, CDC5L, TOPORS, PPIG, RSRC1, HIPK2, SLU7, PIAS2, PIAS1, PSME4, THOC1	977	168	12782	2.56986	0.000652955	3.62865e-05	0.00170899
GOTERM_BP_FAT	GO:0060284~regulation of cell development	33	2.09391	0.00152401	XRCC5, NBN, TNFRSF12A, PAX6, REST, KIT, CDH2, TTC3, NRCAM, ACTR3, PTK2, ROBO1, ROBO2, POU3F2, CDK5RAP2, MBNL3, CD24, SEMA3A, ASPM, COL4A4, BMP2, NF1, MAP1B, SMAD4, LIG4, PROX1, NOTCH3, VEGFC, MIB1, TGFBR3, PBX1, TGFB1I1, ZFHX3	1222	205	13528	1.78206	0.99406	0.0519964	2.74277
GOTERM_BP_FAT	GO:0045596~negative regulation of cell differentiation	33	2.09391	0.00354119	TWSG1, NBN, CAV1, ENPP1, DICER1, EZH2, PAX6, ZEB1, REST, KIT, TTC3, PTK2, ITGAV, MBNL3, INPP5D, CD24, SEMA3A, ASPM, RC3H1, APC, ZCCHC11, MAFB, NF1, CDK6, LIG4, ABCG1, NOTCH3, MIB1, RIF1, TGFBR3, PBX1, TGFB1I1, ZFHX3	1222	216	13528	1.69131	0.999993	0.100985	6.26388
GOTERM_BP_FAT	GO:0007169~transmembrane receptor protein tyrosine kinase signaling pathway	33	2.09391	0.0061571	ERBB4, BMPR2, RHOQ, EPHA10, KIT, PHIP, PTK2, CEP57, SOS1, GAB1, FRS2, PIK3R1, EGFR, IRS2, NIN, PTPN2, ARID5B, MET, STXBP4, EPS15, VEGFC, EPHA4, ZFP106, PLCE1, EPHA7, ERBB2IP, EPS8, NCK1, ROR1, ADAM17, FOXC1, EIF2AK3, PLEKHA1	1222	224	13528	1.6309	1	0.151891	10.6509
GOTERM_CC_FAT	GO:0009898~internal side of plasma membrane	33	2.09391	0.061356	CAV2, SEC31A, PHKB, STAM2, UTRN, GNG11, RDX, GNG12, KIT, AP1S3, PTK2, AP1S2, COPB1, DMD, RAB23, STAM, TPR, SEC23IP, AP3B1, WDFY3, MAOA, DDN, RAPH1, NCKAP1, EPS15, TJP1, SYNE2, CADPS2, FNBP1L, RAB17, DNAJC25, RAB10, ADD3	977	316	12782	1.36625	1	0.328137	60.3909
GOTERM_CC_FAT	GO:0005667~transcription factor complex	32	2.03046	0.000288893	STON1, E2F7, TAF9B, E2F8, NAA15, PRKDC, MED23, ZEB1, CREG1, POU2F1, POU3F2, TCF4, GTF3C3, TAF2, ATF7IP, SATB2, EPAS1, MAFB, TAF5, CREB1, TAF4B, SMAD5, SMAD4, TEAD1, DACH1, GTF2H2B, GTF2H1, HIF1A, PBX1, TCF12, ZFHX3, CLOCK	977	210	12782	1.99359	0.149146	0.00503461	0.421708
GOTERM_BP_FAT	GO:0046578~regulation of Ras protein signal transduction	32	2.03046	0.00428075	ALS2, AGFG1, RABGAP1L, ASAP1, LPAR1, ITSN2, CDH2, TBC1D15, S1PR1, TBC1D12, SOS1, SOS2, TBC1D5, TBC1D4, FGD6, FBXO8, VAV3, RALBP1, NF1, ARHGEF5, PSD3, RICTOR, VAV1, ECT2, TBCK, USP6NL, FARP2, TBC1D23, WDR67, PLCE1, RASGRF2, ACAP2	1222	210	13528	1.68691	0.999999	0.115944	7.52438
GOTERM_BP_FAT	GO:0048812~neuron projection morphogenesis	32	2.03046	0.0052891	ALS2, NRP2, RTN4RL1, PAX6, CXCL12, MYCBP2, NRCAM, ALCAM, PTK2, ROBO1, ANK3, DMD, ROBO2, POU4F1, SEMA3A, TOP2B, ETV4, APC, EGFR, KLF7, PTPRM, NRXN3, CREB1, MAP1B, KIF5C, SLIT3, EPHA4, EPHA7, ULK2, VCAN, APBB2, DST	1222	213	13528	1.66316	1	0.134899	9.2172
GOTERM_BP_FAT	GO:0042493~response to drug	32	2.03046	0.00648966	CAV2, CAV1, NBN, ERBB4, CDH3, CTTNBP2, TOP1, SLC1A3, SEMA3C, RAB6A, LOX, APC, SRP54, GNAO1, PTPRM, MSH2, CREB1, MAP1B, CENPF, ITGA2, ABCB1, STAT1, CPS1, GAL, HDAC2, ABAT, ADAM17, HSD11B2, SRP72, PARP4, MGST1, BCAR3	1222	216	13528	1.64006	1	0.154925	11.1945
GOTERM_BP_FAT	GO:0007389~pattern specification process	32	2.03046	0.0870316	BMPR2, PAX6, PRKDC, ZEB2, ZEB1, CXCL12, HOXD10, SF3B1, HOXA6, RAB23, FRS2, MLLT3, APC, SATB2, MLL, KIF3A, MAFB, SMAD5, SMAD4, MID1, ATM, HOXD9, MIB1, ACVR2B, AIDA, SFRP2, HOXB8, HOXB5, HIPK2, HOXD4, PBX1, RBPJ	1222	267	13528	1.32679	1	0.676731	80.9924
GOTERM_BP_FAT	GO:0048667~cell morphogenesis involved in neuron differentiation	31	1.96701	0.00731271	ALS2, NRP2, RTN4RL1, PAX6, CXCL12, MYCBP2, NRCAM, ALCAM, PTK2, SLC1A3, ROBO1, ANK3, ROBO2, POU4F1, SEMA3A, TOP2B, ETV4, APC, KLF7, PTPRM, NRXN3, CREB1, KIF5C, MAP1B, SLIT3, EPHA4, EPHA7, ULK2, VCAN, APBB2, DST	1222	209	13528	1.64202	1	0.170458	12.5265
GOTERM_MF_FAT	GO:0016879~ligase activity, forming carbon-nitrogen bonds	31	1.96701	0.0236202	DZIP3, UBE3A, ASNSD1, FEM1B, ARIH1, G2E3, MAP3K1, HECTD2, RNF168, ITCH, UBE2D1, TRIP12, HECTD1, RNF144B, ANAPC4, BIRC6, UBR3, MALT1, UBR2, UBR1, UBE2H, CPS1, MIB1, WDSUB1, MDM2, SMURF2, PIAS2, PIAS1, FBXL3, BARD1, FBXO11	1160	231	12983	1.50199	1	0.321689	31.5294
GOTERM_BP_FAT	GO:0010627~regulation of protein kinase cascade	31	1.96701	0.0627355	CAV1, IL6ST, ZEB2, LPAR1, PDCD4, ERCC6, MIER1, MAP3K2, HMOX1, MAP3K1, GAB1, TGM2, CD24, APC, BCL10, CARD8, NF1, TAOK3, EDA2R, MALT1, RICTOR, BIRC2, TAB2, ECT2, IKBKE, MAP4K5, AIDA, HIPK2, TNFAIP3, NCOR1, F2R	1222	249	13528	1.37824	1	0.593361	69.3155
GOTERM_BP_FAT	GO:0051493~regulation of cytoskeleton organization	30	1.90355	9.37921e-06	XPO1, CAV2, CAV1, LIMA1, ACTR3B, CEP76, RHOQ, RDX, LATS1, CXCL12, MYCBP2, ACTR3, CTTNBP2, SBDS, S1PR1, MAP3K1, SKA3, CLASP1, RASA1, APC, CCDC88A, ROCK2, MAP1B, RICTOR, MID1, PROX1, PLK4, NCK1, MAP2, DST	1222	136	13528	2.44199	0.031032	0.000829226	0.0171012
GOTERM_BP_FAT	GO:0051130~positive regulation of cellular component organization	30	1.90355	0.00165391	CAV2, CAV1, TNFRSF12A, RHOQ, KIT, POT1, ACTR3, CTTNBP2, ROBO1, MAP3K1, ROBO2, TNKS, CD24, PIK3R1, APC, ROCK2, DLGAP5, MAP1B, SMAD4, ITGA2, NUSAP1, RICTOR, PPARGC1A, PROX1, AHR, MIB1, PLK4, NCK1, CAND1, TGFB1I1	1222	181	13528	1.83487	0.996164	0.0557408	2.97323
GOTERM_BP_FAT	GO:0051270~regulation of cell motion	30	1.90355	0.00434701	ERBB4, IL6ST, ONECUT2, PAX6, KIT, CXCL12, MIA3, S1PR1, ARHGAP5, HMOX1, MAP3K1, GAB1, SEMA3A, LAMB1, PIK3R1, APC, EGFR, IRS2, ADAM10, PTPRM, NF1, ITGA2, VEGFC, HIF1A, CLIC4, ETS1, ADAM17, TGFBR3, F2R, IGFBP5	1222	193	13528	1.72078	1	0.116696	7.63653
GOTERM_BP_FAT	GO:0007409~axonogenesis	30	1.90355	0.00434701	ALS2, NRP2, RTN4RL1, PAX6, CXCL12, MYCBP2, NRCAM, ALCAM, PTK2, ROBO1, ANK3, ROBO2, POU4F1, SEMA3A, TOP2B, ETV4, APC, KLF7, PTPRM, NRXN3, CREB1, KIF5C, MAP1B, SLIT3, EPHA4, EPHA7, ULK2, VCAN, APBB2, DST	1222	193	13528	1.72078	1	0.116696	7.63653
GOTERM_BP_FAT	GO:0048514~blood vessel morphogenesis	30	1.90355	0.0146481	NRP2, CAV1, TNFRSF12A, IL18, DICER1, NAA15, WARS2, CDH2, CXCL12, PTK2, S1PR1, AGGF1, ROBO1, HMOX1, TGM2, SEMA3C, MKL2, C1GALT1, RASA1, KLF5, EPAS1, AIMP1, NF1, PROX1, VEGFC, HIF1A, ID1, ZFPM2, FOXC1, RBPJ	1222	211	13528	1.57399	1	0.275342	23.5916
GOTERM_BP_FAT	GO:0007517~muscle organ development	30	1.90355	0.0146481	ALS2, MEF2C, CAV2, CAV1, UTRN, PAX3, HOXD10, SPEG, DMD, RARB, MKL2, FKTN, ARID5B, NF1, MET, CENPF, MBNL1, MYH6, HOMER1, PROX1, FOXP2, HOXD9, CACNA1H, TGFBR3, ZFPM2, SGCE, FOXC1, TCF12, F2R, IGFBP5	1222	211	13528	1.57399	1	0.275342	23.5916
GOTERM_BP_FAT	GO:0009968~negative regulation of signal transduction	30	1.90355	0.0259145	TWSG1, CAV1, ELF1, SNX6, ENPP1, IL6ST, EZH2, ONECUT2, HTRA1, HMGXB4, INPP5D, APC, CARD8, STRN3, NF1, PAK1IP1, TAOK3, SOCS6, GTF2H2B, LRP1, AIDA, RGS2, TRIM33, RGS3, HIPK2, TGFB1I1, TNFAIP3, SNX13, NCOR1, IGFBP5	1222	221	13528	1.50277	1	0.380971	38.0455
GOTERM_BP_FAT	GO:0030029~actin filament-based process	30	1.90355	0.0672065	MYO5A, LIMA1, CALD1, DIAPH2, FERMT2, RHOQ, ABI2, DAAM1, FGD6, DLG1, FMNL2, MYO6, ROCK1, ROCK2, NF1, MYH6, RICTOR, PROX1, EPB41L3, RND3, PPP1R9A, KRT19, CDC42BPG, EPS8, NCK1, CDC42BPA, FHOD3, WASL, DST, LCP1	1222	241	13528	1.37806	1	0.610488	71.8776
GOTERM_MF_FAT	GO:0016791~phosphatase activity	30	1.90355	0.0833007	ALPL, IMPA1, PFKFB4, CDC14A, SGPP1, SYNJ1, PPIP5K2, PPP1R12A, INPP5D, MTMR6, MTMR7, PPAP2B, NANP, DLG1, PTPRD, PTPRM, PTPN2, DLGAP5, PTPN13, BPGM, LPIN2, PTPN12, CTDSPL2, EYA4, PPM1E, SBF2, PPM1K, MTMR10, PTP4A2, INPP4A	1160	249	12983	1.34846	1	0.623848	74.7962
GOTERM_BP_FAT	GO:0010648~negative regulation of cell communication	30	1.90355	0.0890589	TWSG1, CAV1, ELF1, SNX6, ENPP1, IL6ST, EZH2, ONECUT2, HTRA1, HMGXB4, INPP5D, APC, CARD8, STRN3, NF1, PAK1IP1, TAOK3, SOCS6, GTF2H2B, LRP1, AIDA, RGS2, TRIM33, RGS3, HIPK2, TGFB1I1, TNFAIP3, SNX13, NCOR1, IGFBP5	1222	248	13528	1.33916	1	0.678862	81.7474
GOTERM_CC_FAT	GO:0000228~nuclear chromosome	29	1.8401	3.53263e-05	XRCC5, NBN, BLM, POT1, TOP1, BUB1, PBRM1, TNKS, ERCC4, TOP2A, SGOL1, TOPBP1, ATR, TRIM24, HMGA2, SMC2, BIRC2, RAD50, SMC3, SUV39H2, PURA, ATRX, CHRAC1, BAZ1A, HDAC2, SMARCE1, FOXC1, ADD3, LRPPRC	977	162	12782	2.342	0.019554	0.000897222	0.0516563
GOTERM_MF_FAT	GO:0004386~helicase activity	29	1.8401	3.73737e-05	SMARCAD1, XRCC5, BTAF1, BLM, DICER1, SKIV2L2, HELZ, SETX, CHD9, ERCC6, CHD1, DDX21, HELLS, ERCC6L, DHX57, SHPRH, BRIP1, YTHDC2, WRN, HLTF, ATRX, RECQL, DNA2, DHX29, ASCC3, DDX59, DHX40, SMARCA1, DDX52	1160	140	12983	2.31839	0.0375123	0.00212186	0.0592041
GOTERM_CC_FAT	GO:0016323~basolateral plasma membrane	29	1.8401	0.00161813	CAV2, CAV1, LIMA1, ERBB4, ENPP1, FERMT2, ACTR3, CTTNBP2, PTK2, SLC1A3, ANK2, ANK3, DMD, DLG1, EGFR, SLC12A6, LPP, MET, ITGA2, ABCB1, STXBP3, MYH6, LIG4, TJP1, ERBB2IP, ITGA6, ADAM17, TGFB1I1, DST	977	203	12782	1.86899	0.595565	0.0213233	2.34078
GOTERM_CC_FAT	GO:0005635~nuclear envelope	29	1.8401	0.0018759	XPO1, AGFG1, EPC1, CSE1L, MRPL19, TNKS, RANBP2, TPR, MTMR6, KPNB1, TNPO1, NUP153, MYO6, IPO11, ATP11B, CENPF, IPO8, TMEM38B, DHRS2, SYNE2, NPIP, GMCL1, IPO7, NUP205, HIPK2, BNIP3L, MATR3, LRPPRC, UBXN4	977	205	12782	1.85075	0.649927	0.0241141	2.70893
GOTERM_MF_FAT	GO:0016881~acid-amino acid ligase activity	29	1.8401	0.0119558	DZIP3, UBE3A, FEM1B, ARIH1, G2E3, MAP3K1, HECTD2, RNF168, ITCH, UBE2D1, TRIP12, HECTD1, RNF144B, ANAPC4, BIRC6, UBR3, MALT1, UBR2, UBR1, UBE2H, MIB1, WDSUB1, MDM2, SMURF2, PIAS2, PIAS1, FBXL3, BARD1, FBXO11	1160	201	12983	1.6148	0.999995	0.214366	17.3526
GOTERM_BP_FAT	GO:0007507~heart development	29	1.8401	0.0307795	NRP2, ERBB4, PRKDC, PAX3, CASP3, RB1CC1, PBRM1, SEMA3C, RARB, MKL2, NFATC3, BMP2, KIF3A, SCUBE1, NF1, TEAD1, MYH6, PROX1, ATM, MIB1, ACVR2B, PLCE1, PKP2, ID1, TGFBR3, ZFPM2, FOXC1, ID3, RBPJ	1222	215	13528	1.49321	1	0.411798	43.4514
GOTERM_MF_FAT	GO:0043566~structure-specific DNA binding	28	1.77665	0.000181205	XRCC5, THRB, BLM, MRE11A, ZNF638, ZEB1, POT1, LOC100132832, ZNF148, ERCC4, RBMS1, EGFR, EGR1, EXO1, SATB1, RAD51AP1, MSH3, MSH2, CREB1, WRN, TET1, PURA, RECQL, SP3, RAD18, HSPD1, LRPPRC, NFIB	1160	145	12983	2.16126	0.169219	0.00769479	0.286742
GOTERM_MF_FAT	GO:0003682~chromatin binding	28	1.77665	0.000321408	ARID4B, EZH2, ZEB1, PAX3, REST, HOXD10, TOP1, CHD9, SF3B1, ERCC6, CHD1, PBRM1, RNF168, TOP2B, TOP2A, NFATC3, HELLS, SATB2, MLL, CENPF, TRIM24, SUV39H2, ATRX, NCOA1, SMARCE1, SP3, SMARCA1, MPHOSPH8	1160	150	12983	2.08922	0.280251	0.0125685	0.508073
GOTERM_MF_FAT	GO:0019787~small conjugating protein ligase activity	28	1.77665	0.00160012	DZIP3, UBE3A, FEM1B, ARIH1, G2E3, MAP3K1, RNF168, ITCH, UBE2D1, TRIP12, HECTD1, RNF144B, ANAPC4, BIRC6, UBR3, MALT1, UBR2, UBR1, UBE2H, MIB1, WDSUB1, MDM2, SMURF2, PIAS2, PIAS1, FBXL3, FBXO11, BARD1	1160	166	12983	1.88785	0.805677	0.0433107	2.50558
GOTERM_BP_FAT	GO:0030334~regulation of cell migration	28	1.77665	0.00244749	ERBB4, IL6ST, ONECUT2, PAX6, KIT, CXCL12, MIA3, S1PR1, ARHGAP5, HMOX1, MAP3K1, GAB1, LAMB1, PIK3R1, APC, EGFR, IRS2, ADAM10, PTPRM, NF1, ITGA2, VEGFC, HIF1A, CLIC4, ADAM17, TGFBR3, F2R, IGFBP5	1222	169	13528	1.83415	0.999735	0.0768486	4.37
GOTERM_BP_FAT	GO:0051960~regulation of nervous system development	28	1.77665	0.0136499	XRCC5, NBN, TNFRSF12A, PAX6, REST, KIT, CDH2, TTC3, NRCAM, ACTR3, PTK2, ROBO1, ROBO2, POU3F2, CDK5RAP2, CD24, SEMA3A, ASPM, COL4A4, BMP2, NF1, MAP1B, LIG4, NOTCH3, VEGFC, MIB1, PBX1, EIF2AK3	1222	192	13528	1.61443	1	0.262067	22.1677
GOTERM_BP_FAT	GO:0040012~regulation of locomotion	28	1.77665	0.0136499	ERBB4, IL6ST, ONECUT2, PAX6, KIT, CXCL12, MIA3, S1PR1, ARHGAP5, HMOX1, MAP3K1, GAB1, LAMB1, PIK3R1, APC, EGFR, IRS2, ADAM10, PTPRM, NF1, ITGA2, VEGFC, HIF1A, CLIC4, ADAM17, TGFBR3, F2R, IGFBP5	1222	192	13528	1.61443	1	0.262067	22.1677
GOTERM_BP_FAT	GO:0030036~actin cytoskeleton organization	28	1.77665	0.0805015	LIMA1, CALD1, DIAPH2, FERMT2, RHOQ, ABI2, DAAM1, FGD6, DLG1, FMNL2, ROCK1, ROCK2, NF1, MYH6, RICTOR, PROX1, EPB41L3, RND3, PPP1R9A, KRT19, CDC42BPG, EPS8, NCK1, CDC42BPA, FHOD3, WASL, DST, LCP1	1222	226	13528	1.37155	1	0.655081	78.3544
GOTERM_CC_FAT	GO:0015629~actin cytoskeleton	28	1.77665	0.0870384	MYO5A, CTTNBP2NL, CGNL1, LIMA1, CALD1, UTRN, FERMT2, STK17B, RHOQ, IQGAP2, ANLN, MYO9A, IQGAP1, ACTR3, CDC42EP3, MYO6, MYO1B, MYH6, PKNOX2, PPP1R9A, ARHGAP32, CLIC4, ADAM17, WASL, DST, SEPT7, DYNC1I2, LCP1	977	269	12782	1.36179	1	0.414814	73.6019
GOTERM_CC_FAT	GO:0070161~anchoring junction	27	1.7132	0.000600623	CAV2, LIMA1, CAV1, FERMT2, ABI2, CDH2, CDH3, PNN, CTTNBP2, PTK2, SSX2IP, APC, PTPRM, LPP, ITGA2, ABCB1, VEZT, LIG4, MYH6, TJP1, DSG2, ITGA6, PKP2, EPB41L5, DSC3, ADAM17, TGFB1I1	977	172	12782	2.05371	0.285269	0.00928576	0.874894
GOTERM_BP_FAT	GO:0000226~microtubule cytoskeleton organization	27	1.7132	0.000643796	KIF23, HAUS3, CAV2, HAUS6, CAV1, CEP120, HAUS1, TTK, HOOK3, OFD1, CTTNBP2, PTK2, TNKS, CLASP1, KIF11, CKAP5, MAP1B, NUSAP1, NDC80, MID1, MARK1, SMC3, SASS6, MAP2, DST, NCOR1, SPAST	1222	147	13528	2.03333	0.885192	0.0280785	1.16744
GOTERM_CC_FAT	GO:0005911~cell-cell junction	27	1.7132	0.00260611	CGNL1, OCLN, ABI2, STRN, CDH2, CDH3, CLDN12, PNN, SSX2IP, PARD3B, DLG1, APC, MAGI3, INADL, PTPRM, MPDZ, MPP5, EPB41L3, TJP1, ITGA6, DSG2, PKP2, ASH1L, CDC42BPA, DSC3, ADAM17, ADD3	977	190	12782	1.85915	0.767466	0.0326092	3.74479
GOTERM_MF_FAT	GO:0032403~protein complex binding	27	1.7132	0.0264363	ENPP1, STRN, REST, EDIL3, PHIP, ERCC6, PEX1, FRS2, PIK3R1, IRS2, GNAO1, ADAM10, ADAM23, MSH2, STRN3, MAP1B, ITGA2, WRN, ATR, CPS1, ACVR2B, ERBB2IP, ITGA6, CLIC4, ADAM17, ADAM22, DST	1160	196	12983	1.54179	1	0.344046	34.5925
GOTERM_BP_FAT	GO:0003002~regionalization	27	1.7132	0.0315187	BMPR2, PAX6, PRKDC, ZEB2, HOXD10, SF3B1, HOXA6, RAB23, FRS2, MLLT3, APC, MLL, KIF3A, MAFB, SMAD4, ATM, HOXD9, MIB1, ACVR2B, AIDA, SFRP2, HOXB8, HOXB5, HIPK2, HOXD4, PBX1, RBPJ	1222	197	13528	1.51726	1	0.417778	44.2327
GOTERM_MF_FAT	GO:0003713~transcription coactivator activity	27	1.7132	0.0656213	STON1, GRIP1, MYEF2, MED23, ZEB1, ATF2, MLL5, HSF2, MKL2, MYSM1, NR2F1, BCL10, KLF7, EPAS1, ZFX, MED14, TRIM24, MED13, PPARGC1A, NCOA1, NCOA2, NCOA3, SMARCE1, SP4, PIAS2, PIAS1, TGFB1I1	1160	214	12983	1.41211	1	0.562467	65.8869
GOTERM_BP_FAT	GO:0035295~tube development	27	1.7132	0.0936974	WNT5A, CAV2, DICER1, BMPR2, ZEB2, PAX3, CXCL12, LGR4, CTTNBP2, ROBO2, RARB, LOX, HECTD1, BCL10, BMP2, EPAS1, SMAD4, NR4A3, PROX1, FOXP2, MIB1, ACVR2B, SP3, FOXC1, PBX1, ZFPM2, NFIB	1222	220	13528	1.35864	1	0.68786	83.3698
GOTERM_CC_FAT	GO:0000139~Golgi membrane	26	1.64975	0.00396055	CAV2, CAV1, AFTPH, SEC24B, SEC24A, SLC35A5, LMAN1, TMF1, ACTR3, AP1S3, ST6GALNAC3, AP1S2, ST3GAL5, COPB1, ST3GAL6, DOPEY1, GOLGA5, B4GALNT1, ACER3, PLCE1, ARHGAP32, USO1, VAMP4, WASL, STEAP2, GOLGB1	977	186	12782	1.82879	0.891211	0.0442628	5.63902
GOTERM_BP_FAT	GO:0050767~regulation of neurogenesis	26	1.64975	0.00750409	XRCC5, NBN, TNFRSF12A, PAX6, KIT, REST, CDH2, TTC3, NRCAM, ACTR3, PTK2, ROBO1, POU3F2, ROBO2, CDK5RAP2, CD24, SEMA3A, ASPM, BMP2, NF1, MAP1B, LIG4, NOTCH3, VEGFC, MIB1, PBX1	1222	166	13528	1.73391	1	0.173329	12.8335
GOTERM_CC_FAT	GO:0044456~synapse part	26	1.64975	0.0867818	ALS2, ERBB4, GABRB3, GRIP1, CALD1, UTRN, STRN, PRR7, DMXL2, SOS1, IFNGR1, DLG1, SCAMP1, GABRD, ADAM10, MPDZ, MAP1B, PSD3, TANC1, HOMER1, PCLO, PJA2, ARHGAP32, EPHA7, EPS8, F2R	977	246	12782	1.38275	1	0.417167	73.4931
GOTERM_BP_FAT	GO:0010608~posttranscriptional regulation of gene expression	26	1.64975	0.0965269	NAPG, IMPACT, DICER1, EIF5B, IFI30, PRKDC, EIF2A, IGF2BP3, MTIF3, LIN28B, MORC3, EIF3H, EIF3E, TIA1, PUM2, TNRC6B, ZCCHC11, ITGA2, PPARGC1A, EIF4G2, EIF4G3, NCK1, HSPD1, EIF2AK3, EIF2AK4, IGFBP5	1222	211	13528	1.36412	1	0.692883	84.2916
GOTERM_MF_FAT	GO:0004842~ubiquitin-protein ligase activity	25	1.58629	0.00268762	RNF144B, DZIP3, UBE3A, ANAPC4, BIRC6, UBR3, MALT1, UBR2, UBR1, UBE2H, FEM1B, MIB1, G2E3, WDSUB1, MAP3K1, MDM2, SMURF2, RNF168, ITCH, UBE2D1, FBXL3, TRIP12, BARD1, FBXO11, HECTD1	1160	147	12983	1.90344	0.936272	0.0665131	4.17475
GOTERM_BP_FAT	GO:0070647~protein modification by small protein conjugation or removal	25	1.58629	0.00911325	RNF144B, DZIP3, UBE3A, USP9X, CDC73, UBE2H, MIB1, G2E3, SENP1, TRIM33, WDSUB1, MAP3K1, USP12, MDM2, RNF168, CAND1, ITCH, UBE2D1, USP33, FBXL3, TRIP12, MYSM1, BARD1, FBXO11, HECTD1	1222	160	13528	1.72975	1	0.19731	15.3748
GOTERM_CC_FAT	GO:0000785~chromatin	25	1.58629	0.0180888	MAF, PDS5B, SHPRH, PDS5A, CREB1, ARID4B, CENPF, REST, ATR, TRIM24, HMGA2, BIRC2, SMC3, SUV39H2, ATRX, CHD9, HDAC2, EIF3E, RAD18, CHD1, FOXC1, TOP2B, MPHOSPH8, STAG2, HELLS	977	200	12782	1.63536	0.999963	0.14325	23.432
GOTERM_BP_FAT	GO:0001932~regulation of protein amino acid phosphorylation	25	1.58629	0.0223356	EGFR, IBTK, BMP2, CAV1, CCDC88A, ENPP1, IL6ST, SMAD4, BMPR2, TTK, KITLG, ZEB2, RICTOR, PRKCE, PDCD4, VEGFC, PRKAR2B, MAP4K5, ERCC6, MAP3K2, RB1CC1, MAP3K1, GAB1, ADAM17, CD24	1222	173	13528	1.59977	1	0.345667	33.7607
GOTERM_CC_FAT	GO:0000793~condensed chromosome	24	1.52284	0.000105721	BLM, SGOL1, KNTC1, NUF2, CENPF, CASC5, TOPBP1, NDC80, LIG4, SMC2, SMC3, SMC4, CENPH, NCAPH, NCAPG, NSL1, BUB1, SKA3, CLASP1, ZWILCH, ADD3, SEPT7, LRPPRC, ERCC6L	977	129	12782	2.43403	0.0573886	0.00227054	0.154518
GOTERM_CC_FAT	GO:0031252~cell leading edge	24	1.52284	0.000297997	MYO5A, ALS2, MYO6, PTPRM, CCDC88A, TNFRSF12A, ABI2, RDX, CDK6, CDH2, RAPH1, IQGAP1, ACTR3, CDC42BPG, PTK2, ROBO1, CDC42BPA, ADAM17, ROBO2, WASL, APBB2, FGD6, LCP1, RASA1	977	138	12782	2.27529	0.153466	0.00503591	0.43497
GOTERM_BP_FAT	GO:0043087~regulation of GTPase activity	24	1.52284	0.000582237	ALS2, RAB3GAP2, GNAO1, VAV3, AGFG1, RALBP1, NF1, RABGAP1L, ASAP1, RICTOR, VAV1, TBCK, USP6NL, TBC1D15, TBC1D23, WDR67, S1PR1, TBC1D12, CHML, ACAP2, TBC1D5, RAPGEF6, TBC1D4, FGD6	1222	123	13528	2.16007	0.858785	0.0264583	1.05637
GOTERM_CC_FAT	GO:0005912~adherens junction	24	1.52284	0.00155922	CAV2, CAV1, LIMA1, PTPRM, LPP, FERMT2, ABI2, ITGA2, ABCB1, VEZT, MYH6, CDH2, LIG4, CDH3, CTTNBP2, PTK2, TJP1, ITGA6, PKP2, EPB41L5, ADAM17, SSX2IP, TGFB1I1, APC	977	155	12782	2.02574	0.582005	0.0210505	2.25647
GOTERM_MF_FAT	GO:0008234~cysteine-type peptidase activity	24	1.52284	0.00329633	USP40, CTSZ, USP8, USP9X, MALT1, SENP6, PIGK, USP28, CASP3, SENP1, USP38, USP12, USP47, USP37, USP48, YOD1, TNFAIP3, USP34, USP15, USP33, USP24, USP32, USP45, MYSM1	1160	141	12983	1.90506	0.965875	0.0790811	5.09732
GOTERM_BP_FAT	GO:0009952~anterior/posterior pattern formation	24	1.52284	0.003456	KIF3A, MLL, BMPR2, SMAD4, PAX6, PRKDC, ZEB2, HOXD10, ATM, HOXD9, SF3B1, MIB1, ACVR2B, SFRP2, HOXB8, HOXA6, HOXB5, HIPK2, HOXD4, PBX1, RBPJ, FRS2, MLLT3, APC	1222	140	13528	1.89778	0.999991	0.0995193	6.11766
GOTERM_BP_FAT	GO:0007346~regulation of mitotic cell cycle	24	1.52284	0.00950905	EGFR, CAV2, NBN, DLGAP5, KNTC1, RPRM, CENPF, TTK, NUSAP1, ANLN, PROX1, ATM, MYCBP2, SBDS, BUB1, KIF20B, MDM2, FOXC1, THAP1, TPR, ZWILCH, APBB2, DLG1, APC	1222	152	13528	1.74795	1	0.203677	15.989
GOTERM_MF_FAT	GO:0019900~kinase binding	24	1.52284	0.0479735	IBTK, BCL10, CAV2, CAV1, IRS2, ADAM10, CCDC88A, TAOK1, ABI2, CDH2, FOXO3, LATS1, CABYR, CTTNBP2, MAP3K1, RNF138, CDK5RAP2, CD24, TOP2B, ADD3, TOP2A, BARD1, DLG1, APC	1160	179	12983	1.50064	1	0.488586	54.1137
GOTERM_BP_FAT	GO:0006260~DNA replication	24	1.52284	0.0900094	POLK, REV1, CCDC88A, BLM, DBF4, NOL8, MRE11A, CENPF, PAPD5, WRN, ATR, LIG4, RAD50, POT1, PURA, DNA2, TOP1, RFC1, DNAJC2, TOP2A, NFIA, NFIB, RBMS1, REV3L	1222	190	13528	1.39836	1	0.681601	82.0916
GOTERM_CC_FAT	GO:0016607~nuclear speck	23	1.45939	8.11688e-06	MEF2C, SRP54, CRNKL1, NOC3L, ZNF638, TOPORS, CDC5L, PNN, SF3B1, MLL5, PPIG, CIR1, RSRC1, SLU7, WAC, PIAS2, PIAS1, PSME4, RBM27, PRPF40B, LUC7L3, THOC1, PRPF40A	977	103	12782	2.92143	0.00452708	0.000226842	0.0118712
GOTERM_BP_FAT	GO:0006310~DNA recombination	23	1.45939	0.000142618	XRCC5, EXO1, C5ORF51, NBN, RAD51AP1, MSH3, BLM, MSH2, MRE11A, SMC5, SMC6, PRKDC, WRN, LIG4, RAD50, ATM, ATRX, DCLRE1C, RECQL, PSIP1, HSPD1, RBPJ, ERCC4	1222	105	13528	2.42494	0.380829	0.00795773	0.259739
GOTERM_BP_FAT	GO:0044087~regulation of cellular component biogenesis	23	1.45939	0.00843234	COL4A4, ATF7IP, CAV2, CAV1, ACTR3B, MAP1B, RHOQ, RDX, KIT, RICTOR, LATS1, PROX1, AHR, ACTR3, CTTNBP2, PTK2, S1PR1, NCK1, MAP3K1, CAND1, CD24, RASA1, APC	1222	142	13528	1.79309	1	0.187587	14.3081
GOTERM_MF_FAT	GO:0005085~guanyl-nucleotide exchange factor activity	23	1.45939	0.015982	ALS2, RALGPS2, RALGPS1, VAV3, RPGR, ARHGEF5, PSD3, ITSN2, RICTOR, VAV1, ECT2, FARP2, SH2D3C, PLCE1, GAPVD1, RASGRF2, SOS1, SOS2, RAPGEF6, FGD6, DOCK11, FBXO8, BCAR3	1160	152	12983	1.69356	1	0.263036	22.5307
GOTERM_BP_FAT	GO:0051098~regulation of binding	23	1.45939	0.0192428	BCL10, RSF1, BLM, CALD1, SMAD4, ITGA2, EDA2R, MALT1, ATR, PROX1, HDAC2, AIDA, NCOA3, ID1, HMOX1, HIPK2, TGFBR3, ZNF462, PBX1, TNKS, ID3, EIF2AK3, CALM1	1222	153	13528	1.66417	1	0.320516	29.8338
GOTERM_BP_FAT	GO:0048568~embryonic organ development	23	1.45939	0.0599814	SATB2, MLL, MYO6, EPAS1, MAFB, ZEB1, NR4A3, PROX1, HOXD10, HOXD9, PLK4, HIF1A, HOXB8, DLX6, HOXA6, SP3, HOXB5, HOXD4, ZFPM2, PBX1, RARB, MKL2, FRS2	1222	172	13528	1.48034	1	0.582519	67.6291
GOTERM_BP_FAT	GO:0051259~protein oligomerization	23	1.45939	0.0663924	SMARCAD1, CAV2, BCL10, CAV1, BLM, SCUBE1, IDE, AASS, MALT1, STXBP3, COLEC12, CDH2, DECR1, BIRC2, SBF2, MAP3K1, GPX3, TGM2, PRKAA2, SEPT7, SLC1A1, EIF2AK3, SPAST	1222	174	13528	1.46333	1	0.608828	71.4267
GOTERM_CC_FAT	GO:0000775~chromosome, centromeric region	22	1.39594	0.000430368	XPO1, TIGD1, SGOL1, NUF2, KNTC1, CENPF, CASC5, NDC80, CENPH, SUV39H2, NSL1, BUB1, CLIP1, SKA3, PBRM1, CLASP1, TPR, ZWILCH, SEPT7, HELLS, ERCC6L, APC	977	124	12782	2.32116	0.213866	0.0070523	0.62762
GOTERM_CC_FAT	GO:0030425~dendrite	22	1.39594	0.0124765	ALS2, OPA1, MPDZ, STRN3, CALD1, NF1, MAP1B, ABI2, STRN, DDN, STAT1, CAPRIN1, ARHGAP32, PPP1R9A, EPHA7, SLC1A3, LRP1, MAP2, CACNA1G, CACNA1H, SEMA3A, IFNGR1	977	163	12782	1.76579	0.999105	0.108681	16.7757
GOTERM_BP_FAT	GO:0051129~negative regulation of cellular component organization	22	1.39594	0.0163525	LIMA1, MAP1B, CENPF, TTK, RHOQ, RDX, MID1, POT1, TTC3, ATM, SBDS, PTK2, S1PR1, MAP3K1, MAP2, BUB1, TGFBR3, CLASP1, SEMA3A, TPR, ERCC4, APC	1222	142	13528	1.71513	1	0.2897	25.9659
GOTERM_MF_FAT	GO:0004713~protein tyrosine kinase activity	22	1.39594	0.0649859	EGFR, NRP2, CAV2, ERBB4, NIN, MET, MAP2K4, TTK, EPHA10, KIT, CLK1, MST4, CTTNBP2, EPHA4, PLK4, PTK2, EPHA7, ROR1, JAK1, TNK1, MERTK, GOLGA5	1160	166	12983	1.48331	1	0.563158	65.5175
GOTERM_BP_FAT	GO:0007059~chromosome segregation	21	1.33249	2.44668e-05	PDS5B, DLGAP5, USP9X, SGOL1, NUF2, CENPF, NUSAP1, NDC80, LATS1, SMC2, SMC3, SMC4, CENPH, NCAPH, NIPBL, RIOK3, NCAPG, NSL1, SKA3, TOP2A, STAG2	1222	81	13528	2.8701	0.0789434	0.00178609	0.0446047
GOTERM_BP_FAT	GO:0060249~anatomical structure homeostasis	21	1.33249	0.00115184	XRCC5, NBN, ERBB4, BLM, EPAS1, MRE11A, VPS54, PRKDC, ITGA2, WRN, BBS10, RAD50, POT1, DCLRE1C, HIF1A, RFC1, DMD, ERCC4, F2R, BARD1, APC	1222	106	13528	2.19319	0.979216	0.0421265	2.07961
GOTERM_BP_FAT	GO:0051789~response to protein stimulus	21	1.33249	0.00129914	EGR1, HSP90AA1, MAP1B, ITGA2, DEK, NR3C1, EDEM3, TTC3, ACTR3, HSPH1, FNTA, ID1, HSPA4L, ID3, HSPD1, NFE2L2, EIF2AK2, SETD2, EIF2AK3, UBXN4, EIF2AK4	1222	107	13528	2.17269	0.987339	0.0463817	2.34259
GOTERM_BP_FAT	GO:0010564~regulation of cell cycle process	21	1.33249	0.00285168	XPO1, CAV2, CEP76, ROCK2, DLGAP5, KNTC1, CENPF, TTK, NUSAP1, ANLN, PROX1, ATM, GPR3, MYCBP2, PLK4, SBDS, BUB1, KIF20B, TPR, APBB2, APC	1222	114	13528	2.03928	0.999932	0.085797	5.07408
GOTERM_CC_FAT	GO:0030135~coated vesicle	21	1.33249	0.0184761	EGFR, SCAMP1, SEC24B, AFTPH, SEC24A, MYO6, SEC31A, PIK3C2A, PCLO, AP1S3, DAB2, AP1S2, DMXL2, LRP1, SCYL2, COPB1, YIPF5, HSPD1, STEAP2, GOLGA5, CLINT1	977	159	12782	1.72793	0.99997	0.144093	23.8726
GOTERM_BP_FAT	GO:0033365~protein localization in organelle	21	1.33249	0.0389967	XPO1, TSPO, SRP54, IPO11, PAX6, TOPORS, IPO8, CEP57, CSE1L, MORC3, IPO7, NUP205, TRPS1, PIKFYVE, NOP58, SRP72, RANBP2, TPR, TNPO1, KPNB1, F2R	1222	146	13528	1.59231	1	0.472536	51.5832
GOTERM_BP_FAT	GO:0006913~nucleocytoplasmic transport	21	1.33249	0.0690071	XPO1, UPF2, AGFG1, IPO11, MALT1, STRADB, IPO8, CEP57, CSE1L, IPO7, RSRC1, TRPS1, NUP205, NOP58, RANBP2, THOC2, TPR, TNPO1, KPNB1, F2R, THOC1	1222	156	13528	1.49024	1	0.614674	72.8512
GOTERM_BP_FAT	GO:0051169~nuclear transport	21	1.33249	0.076508	XPO1, UPF2, AGFG1, IPO11, MALT1, STRADB, IPO8, CEP57, CSE1L, IPO7, RSRC1, TRPS1, NUP205, NOP58, RANBP2, THOC2, TPR, TNPO1, KPNB1, F2R, THOC1	1222	158	13528	1.47138	1	0.642598	76.5745
GOTERM_MF_FAT	GO:0003690~double-stranded DNA binding	20	1.26904	0.000830188	EGFR, EGR1, XRCC5, SATB1, RAD51AP1, MSH3, BLM, THRB, MSH2, CREB1, MRE11A, ZEB1, ZNF638, PURA, RECQL, LOC100132832, ZNF148, SP3, NFIB, RBMS1	1160	97	12983	2.30768	0.572429	0.0288727	1.3074
GOTERM_BP_FAT	GO:0051272~positive regulation of cell motion	20	1.26904	0.00108048	EGFR, IRS2, ADAM10, ERBB4, IL6ST, ONECUT2, ITGA2, KIT, CXCL12, VEGFC, MIA3, ARHGAP5, S1PR1, HIF1A, ETS1, ADAM17, LAMB1, PIK3R1, F2R, APC	1222	98	13528	2.25926	0.973575	0.0404485	1.95197
GOTERM_MF_FAT	GO:0016790~thiolester hydrolase activity	20	1.26904	0.00155414	USPL1, USP40, USP8, USP9X, USP28, USP53, ATXN3, USP38, USP47, USP12, USP37, USP48, YOD1, USP34, USP15, USP33, USP24, USP32, USP45, MYSM1	1160	102	12983	2.19456	0.796303	0.0432353	2.4344
GOTERM_BP_FAT	GO:0032844~regulation of homeostatic process	20	1.26904	0.00636675	IBTK, BCL10, CAV1, MAFB, NF1, CDK6, CDH2, FOXO3, POT1, HIF1A, ETS1, CACNA1G, ADAM17, TNKS, INPP5D, CD24, EIF2AK3, ERCC4, CALM1, F2R	1222	114	13528	1.94217	1	0.154402	10.994
GOTERM_BP_FAT	GO:0016567~protein ubiquitination	20	1.26904	0.0100642	RNF144B, DZIP3, UBE3A, CDC73, UBE2H, MIB1, G2E3, TRIM33, WDSUB1, MAP3K1, MDM2, CAND1, RNF168, ITCH, UBE2D1, FBXL3, TRIP12, BARD1, FBXO11, HECTD1	1222	119	13528	1.86057	1	0.211595	16.8436
GOTERM_CC_FAT	GO:0045121~membrane raft	20	1.26904	0.0124628	BCL10, CAV2, CAV1, ERBB4, RTN4RL1, GRIP1, BMPR2, RHOQ, BIRC2, CTTNBP2, RGMB, HMOX1, DMD, PIKFYVE, ADAM17, PLLP, SMURF2, CD24, PAG1, F2R	977	143	12782	1.82978	0.999098	0.110274	16.7589
GOTERM_CC_FAT	GO:0005938~cell cortex	20	1.26904	0.0153248	CAV1, MYO6, SEPT2, CALD1, UTRN, FERMT2, RAI14, ANLN, SEPT10, ARHGAP32, PPP1R9A, FNBP1L, GPSM2, CLASP1, EXOC6, ITCH, ADD3, SEPT7, EXOC2, EXOC6B	977	146	12782	1.79218	0.999822	0.126187	20.2185
GOTERM_BP_FAT	GO:0060537~muscle tissue development	20	1.26904	0.0165778	ALS2, CAV2, CAV1, NF1, UTRN, MYH6, MBNL1, HOMER1, PROX1, HOXD10, FOXP2, HOXD9, DMD, TGFBR3, ZFPM2, FOXC1, RARB, MKL2, F2R, IGFBP5	1222	125	13528	1.77126	1	0.291562	26.2746
GOTERM_BP_FAT	GO:0022604~regulation of cell morphogenesis	20	1.26904	0.0259898	TNFRSF12A, MAP1B, FERMT2, SMAD4, RHOQ, CDH2, TTC3, NRCAM, ACTR3, PTK2, ROBO1, TGFBR3, ROBO2, POU3F2, SEMA3A, TGFB1I1, CDC42EP3, FGD6, RASA1, FN1	1222	131	13528	1.69013	1	0.380235	38.1328
GOTERM_BP_FAT	GO:0048193~Golgi vesicle transport	20	1.26904	0.0259898	SCAMP1, SEC24B, SEC24A, SEC31A, NAPG, VPS41, LMAN1, MON2, AP1S3, SCFD1, COG5, AP1S2, KRT18, COPB1, DOPEY1, STEAP2, GOLGA5, CLINT1, SPAST, TRAPPC2	1222	131	13528	1.69013	1	0.380235	38.1328
GOTERM_BP_FAT	GO:0032446~protein modification by small protein conjugation	20	1.26904	0.0278882	RNF144B, DZIP3, UBE3A, CDC73, UBE2H, MIB1, G2E3, TRIM33, WDSUB1, MAP3K1, MDM2, CAND1, RNF168, ITCH, UBE2D1, FBXL3, TRIP12, BARD1, FBXO11, HECTD1	1222	132	13528	1.67733	1	0.395277	40.295
GOTERM_BP_FAT	GO:0045664~regulation of neuron differentiation	20	1.26904	0.0298892	NBN, TNFRSF12A, MAP1B, PAX6, CDH2, REST, TTC3, NRCAM, ACTR3, NOTCH3, MIB1, PTK2, ROBO1, ROBO2, POU3F2, PBX1, CDK5RAP2, SEMA3A, CD24, ASPM	1222	133	13528	1.66472	1	0.408869	42.4966
GOTERM_MF_FAT	GO:0008022~protein C-terminus binding	20	1.26904	0.0455266	XRCC5, YEATS4, BCL10, CEP120, MSH2, MRE11A, CENPF, TOPBP1, LIG4, COIL, DAB2, ERCC6, NIPBL, PEX1, TOP2B, DST, TOP2A, ERCC4, ARL6IP5, DLG1	1160	141	12983	1.58755	1	0.474892	52.2088
GOTERM_BP_FAT	GO:0030900~forebrain development	20	1.26904	0.0908937	TWSG1, GNAO1, CEP120, ERBB4, CREB1, NF1, PAX6, ZEB2, FOXP2, ATRX, SALL3, NOTCH3, POU3F3, POU3F2, PEX13, TOP2B, FRS2, ASPM, NFIB, NR2F1	1222	152	13528	1.45663	1	0.678818	82.4063
GOTERM_MF_FAT	GO:0004221~ubiquitin thiolesterase activity	19	1.20558	7.9428e-05	USPL1, USP40, USP8, USP9X, USP28, USP53, ATXN3, USP38, USP47, USP12, USP37, USP48, USP34, USP15, USP33, USP24, USP32, USP45, MYSM1	1160	75	12983	2.83537	0.0780442	0.00368673	0.125783
GOTERM_CC_FAT	GO:0000151~ubiquitin ligase complex	19	1.20558	0.000130508	RNF144B, ANAPC4, UBR2, UBR1, MYCBP2, CUL3, CUL2, ARIH1, WDSUB1, SMURF2, CAND1, RNF168, CUL4B, USP33, FBXO8, FBXL3, CUL1, BARD1, FBXO11	977	90	12782	2.76195	0.0703609	0.00269853	0.190713
GOTERM_BP_FAT	GO:0030335~positive regulation of cell migration	19	1.20558	0.000866535	EGFR, IRS2, ADAM10, ERBB4, IL6ST, ONECUT2, ITGA2, KIT, CXCL12, VEGFC, MIA3, ARHGAP5, S1PR1, HIF1A, ADAM17, LAMB1, PIK3R1, F2R, APC	1222	89	13528	2.36334	0.945725	0.0340921	1.56835
GOTERM_BP_FAT	GO:0040017~positive regulation of locomotion	19	1.20558	0.00270973	EGFR, IRS2, ADAM10, ERBB4, IL6ST, ONECUT2, ITGA2, KIT, CXCL12, VEGFC, MIA3, ARHGAP5, S1PR1, HIF1A, ADAM17, LAMB1, PIK3R1, F2R, APC	1222	98	13528	2.1463	0.999891	0.0839551	4.82736
GOTERM_CC_FAT	GO:0044454~nuclear chromosome part	19	1.20558	0.00511393	XRCC5, NBN, BLM, SGOL1, TRIM24, ATR, BIRC2, RAD50, POT1, SMC3, SUV39H2, PURA, ATRX, CHRAC1, HDAC2, BUB1, TNKS, FOXC1, ERCC4	977	122	12782	2.0375	0.943075	0.0557085	7.22462
GOTERM_BP_FAT	GO:0014706~striated muscle tissue development	19	1.20558	0.0202428	ALS2, CAV2, CAV1, UTRN, MYH6, MBNL1, HOMER1, PROX1, HOXD10, FOXP2, HOXD9, DMD, TGFBR3, ZFPM2, FOXC1, RARB, MKL2, F2R, IGFBP5	1222	119	13528	1.76754	1	0.326336	31.127
GOTERM_BP_FAT	GO:0030155~regulation of cell adhesion	19	1.20558	0.0674465	ADAM10, VAV3, IL18, NF1, ONECUT2, CCDC80, ITGA2, CDK6, EDIL3, VAV1, MIA3, S1PR1, ITGA6, TGM2, CD24, ADAM22, PIK3R1, RASA1, APC	1222	137	13528	1.53531	1	0.610366	72.0093
GOTERM_BP_FAT	GO:0043405~regulation of MAP kinase activity	19	1.20558	0.0838854	EGFR, CAV1, NF1, MET, KITLG, ZEB2, MBIP, LPAR1, KIT, PDCD4, PLCE1, MAP4K5, ERCC6, RGS3, MAP3K2, MAP3K1, GAB1, CD24, FRS2	1222	141	13528	1.49175	1	0.666719	79.7618
GOTERM_CC_FAT	GO:0009897~external side of plasma membrane	19	1.20558	0.098291	FRAS1, ENOX2, RTN4RL1, IL6ST, SCUBE1, ITGA2, KIT, ABCG1, NRCAM, ALCAM, S1PR1, LRP1, ITGA6, FREM2, ITGAV, TMEM123, CNTN1, TGFBR3, CD24	977	170	12782	1.46221	1	0.439183	77.9811
GOTERM_CC_FAT	GO:0000776~kinetochore	18	1.14213	5.458e-05	XPO1, KNTC1, NUF2, CENPF, CASC5, NDC80, CENPH, NSL1, BUB1, CLIP1, SKA3, PBRM1, CLASP1, ZWILCH, TPR, SEPT7, APC, ERCC6L	977	77	12782	3.05834	0.0300503	0.00127049	0.0797998
GOTERM_BP_FAT	GO:0045786~negative regulation of cell cycle	18	1.14213	0.00077002	EGFR, BMP2, PLA2G16, CENPF, TTK, CDK6, PDCD4, LATS1, ATM, CASP3, HDAC2, ETS1, BUB1, FOXC1, TPR, APBB2, APC, DLG1	1222	81	13528	2.46008	0.924908	0.0318449	1.39482
GOTERM_BP_FAT	GO:0032318~regulation of Ras GTPase activity	18	1.14213	0.0115152	ALS2, AGFG1, RALBP1, NF1, RABGAP1L, ASAP1, RICTOR, TBCK, USP6NL, TBC1D15, TBC1D23, WDR67, S1PR1, TBC1D12, ACAP2, TBC1D5, TBC1D4, FGD6	1222	104	13528	1.91603	1	0.231275	19.0382
GOTERM_BP_FAT	GO:0007411~axon guidance	18	1.14213	0.0150816	NRP2, KLF7, PTPRM, NRXN3, KIF5C, PAX6, CXCL12, MYCBP2, SLIT3, ALCAM, EPHA4, EPHA7, ROBO1, ANK3, ROBO2, SEMA3A, APBB2, ETV4	1222	107	13528	1.86231	1	0.279209	24.2022
GOTERM_MF_FAT	GO:0051020~GTPase binding	18	1.14213	0.0162091	ALS2, FMNL2, ROCK1, RALBP1, DIAPH2, IPO8, DAAM1, ECT2, PLCE1, DMXL2, IPO7, RAPGEF6, RANBP2, GOLGA5, DOCK11, FGD6, EXOC2, RASA1	1160	109	12983	1.84826	1	0.262109	22.8135
GOTERM_BP_FAT	GO:0043408~regulation of MAPKKK cascade	18	1.14213	0.0179004	CAV1, NF1, TAOK3, EDA2R, ZEB2, LPAR1, PDCD4, MAP4K5, ERCC6, AIDA, MAP3K2, MAP3K1, HIPK2, GAB1, CD24, NCOR1, F2R, APC	1222	109	13528	1.82814	1	0.306298	28.0618
GOTERM_BP_FAT	GO:0032870~cellular response to hormone stimulus	18	1.14213	0.0901994	IRS2, ENPP1, PTPN2, PRKDC, ITGA2, RHOQ, GNG11, STXBP4, GNG12, STAT1, LATS1, PHIP, PRKAR2B, ZFP106, GAB1, DNAJC25, KDM3A, PIK3R1	1222	133	13528	1.49825	1	0.681094	82.1597
GOTERM_BP_FAT	GO:0010639~negative regulation of organelle organization	17	1.07868	0.00242245	LIMA1, MAP1B, CENPF, TTK, RDX, MID1, POT1, ATM, SBDS, S1PR1, MAP3K1, MAP2, BUB1, CLASP1, TPR, ERCC4, APC	1222	82	13528	2.29508	0.999712	0.0775391	4.32622
GOTERM_BP_FAT	GO:0010638~positive regulation of organelle organization	17	1.07868	0.00275533	CAV2, CAV1, ROCK2, DLGAP5, MAP1B, NUSAP1, RICTOR, PPARGC1A, PROX1, POT1, ACTR3, CTTNBP2, PLK4, MAP3K1, NCK1, TNKS, APC	1222	83	13528	2.26743	0.999906	0.0837676	4.90669
GOTERM_BP_FAT	GO:0043254~regulation of protein complex assembly	17	1.07868	0.0063013	ATF7IP, CAV2, CAV1, ACTR3B, MAP1B, RDX, RICTOR, LATS1, AHR, ACTR3, CTTNBP2, MAP3K1, NCK1, CAND1, CD24, RASA1, APC	1222	90	13528	2.09107	1	0.154045	10.887
GOTERM_MF_FAT	GO:0005099~Ras GTPase activator activity	17	1.07868	0.00632494	RALBP1, NF1, IQGAP2, RABGAP1L, ARHGAP29, TBCK, IQGAP1, USP6NL, TBC1D15, TBC1D23, WDR67, ARHGAP5, TBC1D12, SOS1, TBC1D5, TBC1D4, RASA1	1160	91	12983	2.09086	0.998483	0.140111	9.56511
GOTERM_BP_FAT	GO:0034504~protein localization in nucleus	17	1.07868	0.00959271	XPO1, IPO11, TOPORS, IPO8, CEP57, CSE1L, MORC3, IPO7, TRPS1, NUP205, PIKFYVE, NOP58, RANBP2, TPR, KPNB1, TNPO1, F2R	1222	94	13528	2.00209	1	0.203992	16.1183
GOTERM_CC_FAT	GO:0030055~cell-substrate junction	17	1.07868	0.010852	CAV2, CAV1, LIMA1, LPP, FERMT2, ITGA2, ABCB1, MYH6, LIG4, ACTR3, CTTNBP2, PTK2, ERBB2IP, DMD, ADAM17, TGFB1I1, DST	977	112	12782	1.9858	0.997756	0.101481	14.7507
GOTERM_BP_FAT	GO:0007050~cell cycle arrest	17	1.07868	0.0219381	GAS2L3, NBN, MSH2, RPRM, SESN1, SESN3, CUL3, CUL2, EIF4G2, MLL5, KIF20B, HBP1, APBB2, DST, CUL1, BARD1, APC	1222	103	13528	1.82715	1	0.34375	33.268
GOTERM_BP_FAT	GO:0007178~transmembrane receptor protein serine/threonine kinase signaling pathway	17	1.07868	0.0219381	TWSG1, BMP2, CREB1, USP9X, SMAD5, SMAD4, BMPR2, ACVR2B, RGMB, FNTA, ID1, MAP3K1, HIPK2, TGFBR3, SMURF2, TGFB1I1, UBE2D1	1222	103	13528	1.82715	1	0.34375	33.268
GOTERM_BP_FAT	GO:0006730~one-carbon metabolic process	17	1.07868	0.0436791	ATF7IP, MLL, METTL4, CA5B, EZH2, SUV39H2, ATRX, MLL5, METTL14, DHFR, MTR, KDM3A, RAB6A, AHCYL2, TGS1, SETD2, HELLS	1222	112	13528	1.68032	1	0.499297	55.7089
GOTERM_BP_FAT	GO:0051101~regulation of DNA binding	17	1.07868	0.0775903	BCL10, RSF1, ITGA2, EDA2R, MALT1, PROX1, HDAC2, NCOA3, ID1, HMOX1, HIPK2, TGFBR3, TNKS, PBX1, ZNF462, ID3, CALM1	1222	121	13528	1.55534	1	0.646564	77.0701
GOTERM_BP_FAT	GO:0032886~regulation of microtubule-based process	16	1.01523	1.63179e-05	CAV2, XPO1, CAV1, CEP120, CEP76, ROCK2, MAP1B, MID1, CTTNBP2, PLK4, SBDS, MAP2, SKA3, CLASP1, DST, APC	1222	49	13528	3.61482	0.0533681	0.0012457	0.0297508
GOTERM_CC_FAT	GO:0014069~postsynaptic density	16	1.01523	0.000248227	ALS2, ADAM10, ERBB4, MPDZ, CALD1, MAP1B, PSD3, TANC1, STRN, HOMER1, PJA2, ARHGAP32, EPS8, SOS1, IFNGR1, DLG1	977	71	12782	2.94826	0.129577	0.00446664	0.362447
GOTERM_MF_FAT	GO:0008017~microtubule binding	16	1.01523	0.0014883	CCDC88A, KIF5B, MAP1B, NUSAP1, VPS41, HOOK3, SBDS, FNTA, CLIP1, CLASP1, MAPRE2, CDK5RAP2, DST, LRPPRC, SPAST, APC	1160	72	12983	2.48716	0.782088	0.0438243	2.33241
GOTERM_CC_FAT	GO:0043296~apical junction complex	16	1.01523	0.00791104	CGNL1, MAGI3, INADL, OCLN, MPDZ, MPP5, STRN, CLDN12, PNN, TJP1, DSG2, PKP2, ASH1L, DSC3, PARD3B, APC	977	99	12782	2.11441	0.988202	0.0789303	10.9674
GOTERM_CC_FAT	GO:0016327~apicolateral plasma membrane	16	1.01523	0.0103619	CGNL1, MAGI3, INADL, OCLN, MPDZ, MPP5, STRN, CLDN12, PNN, TJP1, DSG2, PKP2, ASH1L, DSC3, PARD3B, APC	977	102	12782	2.05222	0.99704	0.0987511	14.1308
GOTERM_BP_FAT	GO:0000075~cell cycle checkpoint	16	1.01523	0.0157843	NBN, BLM, MSH2, RINT1, KNTC1, CENPF, BRIP1, TTK, ATR, ATM, RBBP8, BUB1, ZWILCH, TPR, APC, DLG1	1222	91	13528	1.94644	1	0.285602	25.1823
GOTERM_MF_FAT	GO:0008026~ATP-dependent helicase activity	16	1.01523	0.0268075	XRCC5, BLM, DICER1, BRIP1, SKIV2L2, WRN, DNA2, RECQL, DHX29, ASCC3, DDX59, CHD1, DDX21, DHX40, DDX52, DHX57	1160	98	12983	1.8273	1	0.343733	34.9865
GOTERM_MF_FAT	GO:0070035~purine NTP-dependent helicase activity	16	1.01523	0.0268075	XRCC5, BLM, DICER1, BRIP1, SKIV2L2, WRN, DNA2, RECQL, DHX29, ASCC3, DDX59, CHD1, DDX21, DHX40, DDX52, DHX57	1160	98	12983	1.8273	1	0.343733	34.9865
GOTERM_MF_FAT	GO:0008135~translation factor activity, nucleic acid binding	16	1.01523	0.0268075	EIF5B, EIF2A, MTRF1L, MTIF3, GTF2H2B, ELL2, EIF4G2, EIF3A, EIF4G3, DMXL2, DHX29, EIF3H, EIF3E, EIF1AX, EIF2S2, EIF2AK3	1160	98	12983	1.8273	1	0.343733	34.9865
GOTERM_MF_FAT	GO:0015631~tubulin binding	16	1.01523	0.0315051	CCDC88A, KIF5B, MAP1B, NUSAP1, VPS41, HOOK3, SBDS, FNTA, CLIP1, CLASP1, MAPRE2, CDK5RAP2, DST, LRPPRC, SPAST, APC	1160	100	12983	1.79076	1	0.377874	39.7849
GOTERM_MF_FAT	GO:0031267~small GTPase binding	16	1.01523	0.0340677	ALS2, FMNL2, ROCK1, RALBP1, DIAPH2, IPO8, DAAM1, ECT2, PLCE1, DMXL2, IPO7, RAPGEF6, RANBP2, GOLGA5, FGD6, EXOC2	1160	101	12983	1.77303	1	0.397431	42.2606
GOTERM_BP_FAT	GO:0051325~interphase	16	1.01523	0.0532476	EGFR, TAF2, BLM, DBF4, ANAPC4, CENPF, CDK6, LATS1, RBBP8, CUL3, PRUNE2, CUL2, ADAM17, MDM2, DNAJC2, CUL1	1222	106	13528	1.671	1	0.550488	63.1293
GOTERM_BP_FAT	GO:0001655~urogenital system development	16	1.01523	0.0693107	BMP2, KIF3A, ARID5B, NF1, SMAD4, PROX1, ACVR2B, PLCE1, POU3F3, FOXC1, PBX1, ROBO2, RARB, C1GALT1, HELLS, APC	1222	110	13528	1.61024	1	0.611998	73.0122
GOTERM_BP_FAT	GO:0051052~regulation of DNA metabolic process	16	1.01523	0.0883059	SMARCAD1, NBN, CCDC88A, MSH3, BLM, MSH2, MRE11A, KITLG, ATR, RAD50, POT1, DNA2, TNKS, RNF168, ID3, ERCC4	1222	114	13528	1.55374	1	0.678269	81.4704
GOTERM_BP_FAT	GO:0070507~regulation of microtubule cytoskeleton organization	15	0.951777	1.04109e-05	CAV2, XPO1, CAV1, CEP76, ROCK2, MAP1B, MID1, CTTNBP2, PLK4, SBDS, MAP2, SKA3, CLASP1, DST, APC	1222	42	13528	3.95371	0.0343861	0.000874398	0.0189821
GOTERM_CC_FAT	GO:0016363~nuclear matrix	15	0.951777	5.81821e-05	SMARCAD1, YEATS4, KIF4A, BLM, CENPF, SMC3, ATXN3, GMCL1, PPIG, FIGN, ZNF326, TGFB1I1, MYB, MATR3, THOC1	977	56	12782	3.50435	0.0320015	0.00130014	0.0850642
GOTERM_CC_FAT	GO:0034399~nuclear periphery	15	0.951777	0.000157594	SMARCAD1, YEATS4, KIF4A, BLM, CENPF, SMC3, ATXN3, GMCL1, PPIG, FIGN, ZNF326, TGFB1I1, MYB, MATR3, THOC1	977	61	12782	3.21711	0.0843327	0.00314156	0.230252
GOTERM_BP_FAT	GO:0006302~double-strand break repair	15	0.951777	0.00103421	XRCC5, NBN, RAD51AP1, BLM, MSH2, MRE11A, PRKDC, BRIP1, LIG4, RAD50, SETX, DCLRE1C, RECQL, RNF168, ERCC4	1222	62	13528	2.67832	0.969124	0.0391861	1.86913
GOTERM_MF_FAT	GO:0008565~protein transporter activity	15	0.951777	0.0214624	XPO1, IPO11, TSNAX, IPO8, SEC62, ABCG1, AP1S3, AP1S2, CSE1L, IPO7, USO1, KPNB1, VPS26A, TNPO1, AP3B1	1160	87	12983	1.9297	1	0.305007	29.0919
GOTERM_MF_FAT	GO:0017016~Ras GTPase binding	15	0.951777	0.030485	ALS2, FMNL2, ROCK1, RALBP1, DIAPH2, IPO8, DAAM1, ECT2, PLCE1, DMXL2, IPO7, RAPGEF6, RANBP2, GOLGA5, EXOC2	1160	91	12983	1.84487	1	0.372339	38.772
GOTERM_BP_FAT	GO:0001822~kidney development	15	0.951777	0.048945	BMP2, KIF3A, ARID5B, NF1, SMAD4, PROX1, ACVR2B, PLCE1, POU3F3, FOXC1, PBX1, ROBO2, RARB, C1GALT1, APC	1222	96	13528	1.72975	1	0.529036	59.9512
GOTERM_BP_FAT	GO:0035023~regulation of Rho protein signal transduction	15	0.951777	0.0606616	ALS2, VAV3, RALBP1, ARHGEF5, ITSN2, CDH2, RICTOR, LPAR1, VAV1, ECT2, FARP2, RASGRF2, SOS1, SOS2, FGD6	1222	99	13528	1.67733	1	0.585234	68.0535
GOTERM_BP_FAT	GO:0051329~interphase of mitotic cell cycle	15	0.951777	0.0790272	EGFR, TAF2, BLM, DBF4, ANAPC4, CENPF, CDK6, LATS1, RBBP8, CUL3, CUL2, ADAM17, MDM2, DNAJC2, CUL1	1222	103	13528	1.61219	1	0.650785	77.7128
GOTERM_CC_FAT	GO:0044450~microtubule organizing center part	14	0.888325	0.000237846	ROCK1, CEP192, CEP76, CKAP5, AKAP9, PLK4, NEDD1, SASS6, KRT18, CEP170, TNKS, CLASP1, CNTLN, TOP2A	977	56	12782	3.27073	0.12451	0.00457474	0.347314
GOTERM_CC_FAT	GO:0000779~condensed chromosome, centromeric region	14	0.888325	0.00126354	SGOL1, KNTC1, NUF2, CENPF, CASC5, NDC80, CENPH, NSL1, BUB1, SKA3, CLASP1, ZWILCH, SEPT7, ERCC6L	977	66	12782	2.77516	0.506764	0.017514	1.83225
GOTERM_MF_FAT	GO:0008094~DNA-dependent ATPase activity	14	0.888325	0.00126631	XRCC5, RECQL, DNA2, ERCC6, BPTF, BLM, RFC1, BRIP1, CHD1, WRN, SMARCA1, TOP2A, GTF2H1, GTF2H2B	1160	57	12983	2.74897	0.726447	0.0385191	1.98779
GOTERM_CC_FAT	GO:0005643~nuclear pore	14	0.888325	0.00650951	XPO1, NUP153, AGFG1, IPO11, IPO8, NPIP, CSE1L, IPO7, NUP205, TNKS, RANBP2, TPR, KPNB1, TNPO1	977	79	12782	2.31849	0.974027	0.0690806	9.11
GOTERM_BP_FAT	GO:0030522~intracellular receptor-mediated signaling pathway	14	0.888325	0.0159894	KLF9, GRIP1, MED14, MED13, NR3C1, PPARGC1A, MLL5, NCOA1, NCOA2, NCOA3, PIAS2, KDM3A, PIAS1, TGFB1I1	1222	75	13528	2.06647	1	0.285726	25.4661
GOTERM_BP_FAT	GO:0010769~regulation of cell morphogenesis involved in differentiation	14	0.888325	0.0196471	TNFRSF12A, MAP1B, SMAD4, CDH2, TTC3, ACTR3, NRCAM, PTK2, ROBO1, TGFBR3, POU3F2, ROBO2, TGFB1I1, SEMA3A	1222	77	13528	2.0128	1	0.322949	30.3595
GOTERM_CC_FAT	GO:0046930~pore complex	14	0.888325	0.0281125	XPO1, NUP153, AGFG1, IPO11, IPO8, NPIP, CSE1L, IPO7, NUP205, TNKS, RANBP2, TPR, KPNB1, TNPO1	977	95	12782	1.92801	1	0.193786	34.1024
GOTERM_BP_FAT	GO:0030031~cell projection assembly	14	0.888325	0.0343868	KLF5, KIF3A, VAV3, CCDC88A, ROCK1, ONECUT2, ALMS1, RDX, LPAR1, BBS10, OFD1, ITGA6, NCK1, FGD6	1222	83	13528	1.86729	1	0.439737	47.1685
GOTERM_BP_FAT	GO:0046777~protein amino acid autophosphorylation	14	0.888325	0.0407152	EGFR, CTTNBP2, CAV2, PTK2, MEX3B, MAP3K1, TAOK3, MET, TNK1, TRIM24, KIT, CLK1, EIF2AK2, EIF2AK3	1222	85	13528	1.82336	1	0.481027	53.1379
GOTERM_BP_FAT	GO:0006606~protein import into nucleus	14	0.888325	0.044169	XPO1, IPO11, IPO8, CEP57, CSE1L, IPO7, NUP205, TRPS1, NOP58, RANBP2, TPR, TNPO1, KPNB1, F2R	1222	86	13528	1.80215	1	0.500071	56.1209
GOTERM_CC_FAT	GO:0005875~microtubule associated complex	14	0.888325	0.0463879	KIF23, HAUS3, HAUS6, FNTA, KIF11, KIF5B, KIF5A, HAUS1, MAP1B, KIF5C, MAP2, APPBP2, MID1, DYNC1I2	977	102	12782	1.79569	1	0.271006	50.0784
GOTERM_MF_FAT	GO:0051427~hormone receptor binding	14	0.888325	0.0480308	GRIP1, STRN, MED14, MED13, PPARGC1A, NCOA1, NCOA2, NCOA3, JAK1, PIAS2, KDM3A, PIAS1, TGFB1I1, TRIP12	1160	88	12983	1.78058	1	0.484472	54.1575
GOTERM_BP_FAT	GO:0051170~nuclear import	14	0.888325	0.051679	XPO1, IPO11, IPO8, CEP57, CSE1L, IPO7, NUP205, TRPS1, NOP58, RANBP2, TPR, TNPO1, KPNB1, F2R	1222	88	13528	1.7612	1	0.541037	61.9993
GOTERM_BP_FAT	GO:0031344~regulation of cell projection organization	14	0.888325	0.0557434	TNFRSF12A, MAP1B, ITGA2, RHOQ, CDH2, KIT, ACTR3, NRCAM, PTK2, ROBO1, ROBO2, POU3F2, SEMA3A, APC	1222	89	13528	1.74141	1	0.561255	64.862
GOTERM_BP_FAT	GO:0032956~regulation of actin cytoskeleton organization	14	0.888325	0.0557434	ACTR3, LIMA1, CCDC88A, S1PR1, ACTR3B, NCK1, MAP3K1, RHOQ, RDX, RICTOR, LATS1, PROX1, CXCL12, RASA1	1222	89	13528	1.74141	1	0.561255	64.862
GOTERM_BP_FAT	GO:0032970~regulation of actin filament-based process	14	0.888325	0.0692157	ACTR3, LIMA1, CCDC88A, S1PR1, ACTR3B, NCK1, MAP3K1, RHOQ, RDX, RICTOR, LATS1, PROX1, CXCL12, RASA1	1222	92	13528	1.68462	1	0.612919	72.9619
GOTERM_MF_FAT	GO:0030674~protein binding, bridging	14	0.888325	0.074077	VAV3, ABI2, ITSN2, SKAP2, RAD50, SH2D3C, SH3BGRL, EPS8, GAB1, CHN2, STAM, PRKAA2, GOLGA5, PAG1	1160	94	12983	1.66693	1	0.595455	70.4633
GOTERM_BP_FAT	GO:0042327~positive regulation of phosphorylation	14	0.888325	0.0960715	EGFR, BCL10, CAV1, BMP2, IL6ST, SMAD4, BMPR2, KITLG, TTK, RICTOR, VEGFC, RB1CC1, ADAM17, CD24	1222	97	13528	1.59779	1	0.692335	84.1465
GOTERM_BP_FAT	GO:0051236~establishment of RNA localization	14	0.888325	0.0960715	XPO1, UPF2, NUP153, AGFG1, CKAP5, UPF3B, NPIP, NUP205, TNKS, RANBP2, THOC2, TPR, LRPPRC, THOC1	1222	97	13528	1.59779	1	0.692335	84.1465
GOTERM_BP_FAT	GO:0050658~RNA transport	14	0.888325	0.0960715	XPO1, UPF2, NUP153, AGFG1, CKAP5, UPF3B, NPIP, NUP205, TNKS, RANBP2, THOC2, TPR, LRPPRC, THOC1	1222	97	13528	1.59779	1	0.692335	84.1465
GOTERM_BP_FAT	GO:0050657~nucleic acid transport	14	0.888325	0.0960715	XPO1, UPF2, NUP153, AGFG1, CKAP5, UPF3B, NPIP, NUP205, TNKS, RANBP2, THOC2, TPR, LRPPRC, THOC1	1222	97	13528	1.59779	1	0.692335	84.1465
GOTERM_CC_FAT	GO:0000777~condensed chromosome kinetochore	13	0.824873	0.00122805	KNTC1, NUF2, CENPF, CASC5, NDC80, CENPH, NSL1, BUB1, SKA3, CLASP1, ZWILCH, SEPT7, ERCC6L	977	58	12782	2.93238	0.496868	0.0174587	1.78121
GOTERM_BP_FAT	GO:0030518~steroid hormone receptor signaling pathway	13	0.824873	0.00496687	KLF9, GRIP1, MED14, MED13, NR3C1, PPARGC1A, NCOA1, NCOA2, NCOA3, PIAS2, KDM3A, PIAS1, TGFB1I1	1222	58	13528	2.48129	1	0.130173	8.67946
GOTERM_MF_FAT	GO:0003743~translation initiation factor activity	13	0.824873	0.0069285	EIF5B, EIF2A, MTIF3, EIF4G2, EIF3A, EIF4G3, DMXL2, DHX29, EIF3H, EIF3E, EIF1AX, EIF2S2, EIF2AK3	1160	61	12983	2.38523	0.999185	0.143259	10.4316
GOTERM_MF_FAT	GO:0060090~molecular adaptor activity	13	0.824873	0.0145658	VAV3, ABI2, ITSN2, SKAP2, SH2D3C, SH3BGRL, EPS8, NCK1, GAB1, CHN2, STAM, FRS2, PAG1	1160	67	12983	2.17163	1	0.246642	20.745
GOTERM_MF_FAT	GO:0019992~diacylglycerol binding	13	0.824873	0.016296	CDC42BPG, PLEKHM3, VAV3, ROCK1, ROCK2, CDC42BPA, CHN2, ARHGAP29, PRKCE, VAV1, MYO9A, UNC13A, PRKD3	1160	68	12983	2.13969	1	0.259289	22.9214
GOTERM_BP_FAT	GO:0032271~regulation of protein polymerization	13	0.824873	0.0176508	ACTR3, CTTNBP2, CAV2, CAV1, ACTR3B, NCK1, MAP3K1, MAP1B, RDX, RICTOR, LATS1, RASA1, APC	1222	68	13528	2.1164	1	0.304241	27.7277
GOTERM_BP_FAT	GO:0010720~positive regulation of cell development	13	0.824873	0.0196701	XRCC5, ACTR3, VEGFC, BMP2, ROBO1, TNFRSF12A, MAP1B, PAX6, SMAD4, ROBO2, KIT, TGFB1I1, LIG4	1222	69	13528	2.08572	1	0.321721	30.3891
GOTERM_BP_FAT	GO:0042113~B cell activation	13	0.824873	0.0388869	EXO1, NBN, MSH2, PRKDC, MALT1, LIG4, SKAP2, DCLRE1C, SP3, ADAM17, CD24, HSPD1, PIK3R1	1222	76	13528	1.89362	1	0.473184	51.4823
GOTERM_BP_FAT	GO:0032259~methylation	13	0.824873	0.0388869	ATRX, ATF7IP, MLL5, MLL, METTL14, METTL4, MTR, EZH2, RAB6A, SETD2, TGS1, HELLS, SUV39H2	1222	76	13528	1.89362	1	0.473184	51.4823
GOTERM_MF_FAT	GO:0035257~nuclear hormone receptor binding	13	0.824873	0.0394989	GRIP1, STRN, MED14, MED13, PPARGC1A, NCOA1, NCOA2, NCOA3, PIAS2, KDM3A, PIAS1, TGFB1I1, TRIP12	1160	77	12983	1.8896	1	0.440473	47.1956
GOTERM_BP_FAT	GO:0030278~regulation of ossification	13	0.824873	0.0462104	TWSG1, BMP2, ENPP1, PTGER4, THRB, IL6ST, SMAD5, FZD1, BMPR2, CDK6, ACVR2B, PBX1, APC	1222	78	13528	1.84506	1	0.513019	57.7986
GOTERM_BP_FAT	GO:0006352~transcription initiation	13	0.824873	0.0685196	TAF2, STON1, RSF1, TAF5, TAF4B, TAF9B, MED14, MED23, MED13, TRIM24, PPARGC1A, GTF2H2B, GTF2H1	1222	83	13528	1.73391	1	0.613435	72.5908
GOTERM_CC_FAT	GO:0005925~focal adhesion	13	0.824873	0.0879327	CAV2, CTTNBP2, CAV1, PTK2, LIMA1, LPP, FERMT2, ADAM17, ITGA2, ABCB1, TGFB1I1, MYH6, LIG4	977	102	12782	1.66743	1	0.414887	73.9776
GOTERM_BP_FAT	GO:0051028~mRNA transport	13	0.824873	0.0907002	XPO1, NUP153, UPF2, NPIP, UPF3B, AGFG1, NUP205, TNKS, RANBP2, THOC2, TPR, LRPPRC, THOC1	1222	87	13528	1.65419	1	0.679298	82.3379
GOTERM_BP_FAT	GO:0043193~positive regulation of gene-specific transcription	13	0.824873	0.0907002	MEF2C, TAF2, CREB1, RHOQ, PRKDC, PPARGC1A, PROX1, HDAC2, HIF1A, BPTF, ETS1, MAP3K1, SMARCA1	1222	87	13528	1.65419	1	0.679298	82.3379
GOTERM_CC_FAT	GO:0000922~spindle pole	12	0.761421	2.70499e-05	NEDD1, SBDS, KIF11, ROCK2, DLGAP5, KNTC1, BUB1, CENPF, LATS1, SMC3, ASPM, CALM1	977	34	12782	4.6175	0.0150073	0.000719793	0.0395562
GOTERM_BP_FAT	GO:0030509~BMP signaling pathway	12	0.761421	0.00145645	TWSG1, ACVR2B, RGMB, BMP2, ID1, USP9X, SMAD5, SMAD4, BMPR2, TGFBR3, SMURF2, UBE2D1	1222	44	13528	3.01919	0.992544	0.0507792	2.62271
GOTERM_BP_FAT	GO:0007254~JNK cascade	12	0.761421	0.0153047	MAP4K3, WNT5A, SH2D3C, MAP4K5, ERCC6, MAP3K2, MAP3K1, RB1CC1, GAB1, TAOK3, MAP2K4, STRADB	1222	59	13528	2.2516	1	0.281199	24.5147
GOTERM_CC_FAT	GO:0030027~lamellipodium	12	0.761421	0.0164404	ALS2, ACTR3, PTK2, PTPRM, CCDC88A, ABI2, RDX, WASL, CDH2, APBB2, FGD6, RAPH1	977	70	12782	2.24278	0.999905	0.132867	21.5303
GOTERM_BP_FAT	GO:0050808~synapse organization	12	0.761421	0.0193955	ALS2, NRCAM, MYO6, ERBB4, NRXN3, ANK3, MAP1B, UTRN, PCDHB2, POU4F1, CDH2, F2R	1222	61	13528	2.17778	1	0.321063	30.0327
GOTERM_CC_FAT	GO:0030662~coated vesicle membrane	12	0.761421	0.0219872	EGFR, SCAMP1, AP1S3, DAB2, AFTPH, SEC24B, AP1S2, SEC24A, SEC31A, MYO6, COPB1, GOLGA5	977	73	12782	2.15061	0.999996	0.164827	27.76
GOTERM_CC_FAT	GO:0005923~tight junction	12	0.761421	0.0219872	CGNL1, MAGI3, INADL, TJP1, OCLN, MPDZ, ASH1L, MPP5, STRN, PARD3B, CLDN12, APC	977	73	12782	2.15061	0.999996	0.164827	27.76
GOTERM_CC_FAT	GO:0070160~occluding junction	12	0.761421	0.0219872	CGNL1, MAGI3, INADL, TJP1, OCLN, MPDZ, ASH1L, MPP5, STRN, PARD3B, CLDN12, APC	977	73	12782	2.15061	0.999996	0.164827	27.76
GOTERM_BP_FAT	GO:0031098~stress-activated protein kinase signaling pathway	12	0.761421	0.024243	MAP4K3, WNT5A, SH2D3C, MAP4K5, ERCC6, MAP3K2, MAP3K1, RB1CC1, GAB1, TAOK3, MAP2K4, STRADB	1222	63	13528	2.10864	1	0.366006	36.078
GOTERM_BP_FAT	GO:0001764~neuron migration	12	0.761421	0.0269722	NRCAM, CAV2, CTTNBP2, SATB2, PTK2, MET, PAX6, PEX13, APBB2, TOP2B, CXCL12, NR2F1	1222	64	13528	2.0757	1	0.386652	39.2608
GOTERM_BP_FAT	GO:0046328~regulation of JNK cascade	12	0.761421	0.0299162	MAP4K5, ERCC6, AIDA, MAP3K2, MAP3K1, HIPK2, GAB1, TAOK3, EDA2R, ZEB2, PDCD4, NCOR1	1222	65	13528	2.04376	1	0.407558	42.5258
GOTERM_BP_FAT	GO:0060538~skeletal muscle organ development	12	0.761421	0.0330827	HOXD9, ALS2, CAV2, CAV1, DMD, UTRN, MBNL1, HOMER1, HOXD10, F2R, IGFBP5, FOXP2	1222	66	13528	2.0128	1	0.430244	45.8522
GOTERM_BP_FAT	GO:0007519~skeletal muscle tissue development	12	0.761421	0.0330827	HOXD9, ALS2, CAV2, CAV1, DMD, UTRN, MBNL1, HOMER1, HOXD10, F2R, IGFBP5, FOXP2	1222	66	13528	2.0128	1	0.430244	45.8522
GOTERM_CC_FAT	GO:0016591~DNA-directed RNA polymerase II, holoenzyme	12	0.761421	0.0432959	TAF2, STON1, MYO6, TAF5, TAF4B, INTS6, TAF9B, CDC73, INTS2, PPARGC1A, GTF2H1, GTF2H2B	977	81	12782	1.93821	1	0.266021	47.6579
GOTERM_BP_FAT	GO:0043414~biopolymer methylation	12	0.761421	0.0439899	ATRX, ATF7IP, MLL5, MLL, METTL14, MTR, EZH2, RAB6A, SETD2, TGS1, HELLS, SUV39H2	1222	69	13528	1.92528	1	0.500217	55.9707
GOTERM_BP_FAT	GO:0070302~regulation of stress-activated protein kinase signaling pathway	12	0.761421	0.0439899	MAP4K5, ERCC6, AIDA, MAP3K2, MAP3K1, HIPK2, GAB1, TAOK3, EDA2R, ZEB2, PDCD4, NCOR1	1222	69	13528	1.92528	1	0.500217	55.9707
GOTERM_MF_FAT	GO:0003777~microtubule motor activity	12	0.761421	0.079387	KIF23, KIF4A, KIF11, KIF3A, KIF5B, KIF5A, KIF5C, KIF20B, APPBP2, KIF21A, SMC3, DYNC1I2	1160	77	12983	1.74425	1	0.613554	73.0361
GOTERM_BP_FAT	GO:0000723~telomere maintenance	11	0.69797	9.96439e-05	DCLRE1C, XRCC5, NBN, BLM, RFC1, MRE11A, PRKDC, WRN, ERCC4, RAD50, POT1	1222	28	13528	4.34908	0.284605	0.00607095	0.18154
GOTERM_BP_FAT	GO:0032200~telomere organization	11	0.69797	0.000139871	DCLRE1C, XRCC5, NBN, BLM, RFC1, MRE11A, PRKDC, WRN, ERCC4, RAD50, POT1	1222	29	13528	4.19911	0.375084	0.00793678	0.254741
GOTERM_BP_FAT	GO:0031110~regulation of microtubule polymerization or depolymerization	11	0.69797	0.000262013	CAV2, CTTNBP2, CAV1, SBDS, MAP2, MAP1B, SKA3, CLASP1, MID1, DST, APC	1222	31	13528	3.9282	0.585525	0.0132559	0.476693
GOTERM_BP_FAT	GO:0051495~positive regulation of cytoskeleton organization	11	0.69797	0.00589923	ACTR3, CAV2, CTTNBP2, PLK4, CAV1, MAP3K1, NCK1, MAP1B, RICTOR, PROX1, APC	1222	45	13528	2.70609	1	0.147079	10.2272
GOTERM_BP_FAT	GO:0007051~spindle organization	11	0.69797	0.00589923	KIF23, HAUS3, HAUS6, KIF11, CEP120, HAUS1, TTK, TNKS, NDC80, NCOR1, SMC3	1222	45	13528	2.70609	1	0.147079	10.2272
GOTERM_MF_FAT	GO:0005070~SH3/SH2 adaptor activity	11	0.69797	0.0101579	SH2D3C, SH3BGRL, VAV3, EPS8, GAB1, ABI2, CHN2, STAM, ITSN2, SKAP2, PAG1	1160	49	12983	2.51254	0.999971	0.191971	14.9372
GOTERM_MF_FAT	GO:0008276~protein methyltransferase activity	11	0.69797	0.0117096	MLL5, MLL, PCMTD2, EZH2, ASH1L, PCMTD1, SETD7, SETD2, MLL3, SUV39H2, FBXO11	1160	50	12983	2.46229	0.999994	0.214152	17.0257
GOTERM_MF_FAT	GO:0003684~damaged DNA binding	11	0.69797	0.0117096	ESCO1, POLK, NBN, REV1, LOC100132832, MSH3, MSH2, NEIL3, RAD18, ERCC4, ESCO2	1160	50	12983	2.46229	0.999994	0.214152	17.0257
GOTERM_CC_FAT	GO:0048475~coated membrane	11	0.69797	0.0202544	EGFR, AP1S3, STON2, AFTPH, SEC24B, AP1S2, STON1, SEC24A, SEC31A, COPB1, AP3B1	977	63	12782	2.28432	0.999989	0.154826	25.8652
GOTERM_CC_FAT	GO:0030117~membrane coat	11	0.69797	0.0202544	EGFR, AP1S3, STON2, AFTPH, SEC24B, AP1S2, STON1, SEC24A, SEC31A, COPB1, AP3B1	977	63	12782	2.28432	0.999989	0.154826	25.8652
GOTERM_MF_FAT	GO:0003697~single-stranded DNA binding	11	0.69797	0.0222722	RECQL, RAD51AP1, MSH3, BLM, MSH2, HSPD1, ERCC4, LRPPRC, POT1, RBMS1, PURA	1160	55	12983	2.23845	1	0.310402	30.016
GOTERM_BP_FAT	GO:0051783~regulation of nuclear division	11	0.69797	0.0267781	CAV2, DLGAP5, KIF20B, BUB1, CENPF, NUSAP1, TTK, TPR, ATM, MYCBP2, APC	1222	56	13528	2.17454	1	0.386056	39.0395
GOTERM_BP_FAT	GO:0007088~regulation of mitosis	11	0.69797	0.0267781	CAV2, DLGAP5, KIF20B, BUB1, CENPF, NUSAP1, TTK, TPR, ATM, MYCBP2, APC	1222	56	13528	2.17454	1	0.386056	39.0395
GOTERM_BP_FAT	GO:0050769~positive regulation of neurogenesis	11	0.69797	0.0370515	ACTR3, XRCC5, VEGFC, BMP2, TNFRSF12A, ROBO1, MAP1B, PAX6, ROBO2, KIT, LIG4	1222	59	13528	2.06397	1	0.458289	49.7647
GOTERM_BP_FAT	GO:0010212~response to ionizing radiation	11	0.69797	0.0410098	DCLRE1C, CAV1, ERCC6, THBD, BLM, MSH2, PRKDC, RNF168, TOPBP1, LIG4, ATM	1222	60	13528	2.02957	1	0.480352	53.3996
GOTERM_CC_FAT	GO:0016585~chromatin remodeling complex	11	0.69797	0.0424638	CHRAC1, SATB2, KIF11, CIR1, RSF1, HDAC2, SMARCE1, PHF21A, SMARCA1, NCOR1, MYSM1	977	71	12782	2.02693	1	0.264377	46.9881
GOTERM_CC_FAT	GO:0031965~nuclear membrane	11	0.69797	0.0499114	EPC1, SYNE2, NPIP, MYO6, HIPK2, ATP11B, MRPL19, TNKS, MATR3, LRPPRC, TMEM38B	977	73	12782	1.9714	1	0.280339	52.7094
GOTERM_BP_FAT	GO:0006401~RNA catabolic process	11	0.69797	0.0651195	ABCE1, DNA2, PARN, UPF2, ZCCHC11, PAN3, UPF3B, DCP2, EIF3E, PNRC2, LIN28B	1222	65	13528	1.87345	1	0.602972	70.7079
GOTERM_MF_FAT	GO:0004714~transmembrane receptor protein tyrosine kinase activity	11	0.69797	0.0725075	EGFR, NRP2, EPHA4, EPHA7, ERBB4, NIN, MET, ROR1, EPHA10, KIT, MERTK	1160	67	12983	1.83753	1	0.591544	69.6599
GOTERM_BP_FAT	GO:0032869~cellular response to insulin stimulus	11	0.69797	0.0832058	PHIP, ZFP106, IRS2, ENPP1, PTPN2, GAB1, PRKDC, RHOQ, STXBP4, STAT1, PIK3R1	1222	68	13528	1.7908	1	0.664975	79.4863
GOTERM_BP_FAT	GO:0007369~gastrulation	11	0.69797	0.0968086	CUL3, TWSG1, ACVR2B, DLD, SMAD4, BMPR2, FOXC1, NR4A3, TRIM15, FRS2, PPAP2B	1222	70	13528	1.73963	1	0.692742	84.3806
GOTERM_BP_FAT	GO:0007229~integrin-mediated signaling pathway	11	0.69797	0.0968086	PTK2, ADAM10, VAV3, ERBB2IP, ITGA6, ADAM23, ITGAV, ITGA2, ADAM22, VAV1, DST	1222	70	13528	1.73963	1	0.692742	84.3806
GOTERM_CC_FAT	GO:0044448~cell cortex part	11	0.69797	0.0998678	PPP1R9A, SEPT2, CALD1, UTRN, EXOC6, ANLN, CLASP1, SEPT10, SEPT7, EXOC2, EXOC6B	977	83	12782	1.73388	1	0.4414	78.5376
GOTERM_BP_FAT	GO:0031334~positive regulation of protein complex assembly	10	0.634518	0.00314763	ACTR3, CAV2, CTTNBP2, CAV1, MAP3K1, NCK1, MAP1B, RICTOR, CD24, APC	1222	35	13528	3.16296	0.999975	0.0934506	5.5865
GOTERM_BP_FAT	GO:0030521~androgen receptor signaling pathway	10	0.634518	0.00386688	NCOA1, NCOA3, GRIP1, KDM3A, PIAS2, MED14, PIAS1, TGFB1I1, MED13, PPARGC1A	1222	36	13528	3.0751	0.999998	0.107057	6.82098
GOTERM_BP_FAT	GO:0000819~sister chromatid segregation	10	0.634518	0.00470857	NCAPH, PDS5B, NIPBL, NCAPG, DLGAP5, NUSAP1, NDC80, LATS1, SMC2, SMC4	1222	37	13528	2.99199	1	0.124799	8.24621
GOTERM_MF_FAT	GO:0003705~RNA polymerase II transcription factor activity, enhancer binding	10	0.634518	0.00634119	HIF1A, EPAS1, CREB1, MYEF2, POU3F3, FOXC1, PAX3, PROX1, ZFHX3, PURA	1160	39	12983	2.86981	0.998508	0.137484	9.58855
GOTERM_BP_FAT	GO:0017015~regulation of transforming growth factor beta receptor signaling pathway	10	0.634518	0.00681278	TRIM33, SNX6, HTRA1, HIPK2, ONECUT2, SMAD4, ADAM17, SMURF2, TGFB1I1, ZEB1	1222	39	13528	2.83856	1	0.16087	11.7197
GOTERM_MF_FAT	GO:0003678~DNA helicase activity	10	0.634518	0.00754897	ATRX, XRCC5, RECQL, DNA2, ERCC6, BLM, CHD1, BRIP1, WRN, SETX	1160	40	12983	2.79806	0.99957	0.15205	11.3143
GOTERM_BP_FAT	GO:0007093~mitotic cell cycle checkpoint	10	0.634518	0.0130968	NBN, KNTC1, BUB1, CENPF, TTK, ZWILCH, TPR, ATM, APC, DLG1	1222	43	13528	2.57451	1	0.255762	21.368
GOTERM_MF_FAT	GO:0019902~phosphatase binding	10	0.634518	0.0141963	EGFR, IRS2, SBF2, STRN3, STRN, CDH2, IQGAP1, PIK3R1, AP3B1, DLG1	1160	44	12983	2.54369	1	0.245188	20.2729
GOTERM_BP_FAT	GO:0032483~regulation of Rab protein signal transduction	10	0.634518	0.0229039	ALS2, TBC1D15, TBC1D23, WDR67, TBC1D12, TBC1D5, TBC1D4, RABGAP1L, TBCK, USP6NL	1222	47	13528	2.3554	1	0.351207	34.4594
GOTERM_BP_FAT	GO:0032313~regulation of Rab GTPase activity	10	0.634518	0.0229039	ALS2, TBC1D15, TBC1D23, WDR67, TBC1D12, TBC1D5, TBC1D4, RABGAP1L, TBCK, USP6NL	1222	47	13528	2.3554	1	0.351207	34.4594
GOTERM_BP_FAT	GO:0008629~induction of apoptosis by intracellular signals	10	0.634518	0.0510025	CUL3, CUL2, CASP3, ERCC6, NUPR1, HMOX1, HIPK2, CD24, ATM, CUL1	1222	54	13528	2.05007	1	0.539337	61.5019
GOTERM_BP_FAT	GO:0006289~nucleotide-excision repair	10	0.634518	0.0563132	ATXN3, DCLRE1A, ERCC6, RFC1, SLK, NEIL3, LIG4, ERCC4, GTF2H1, GTF2H2B	1222	55	13528	2.0128	1	0.563499	65.2466
GOTERM_BP_FAT	GO:0051494~negative regulation of cytoskeleton organization	10	0.634518	0.0563132	SBDS, LIMA1, S1PR1, MAP3K1, MAP2, MAP1B, RDX, CLASP1, MID1, APC	1222	55	13528	2.0128	1	0.563499	65.2466
GOTERM_BP_FAT	GO:0006338~chromatin remodeling	10	0.634518	0.0619689	CHRAC1, SATB2, RSF1, HDAC2, BPTF, CHD1, PBRM1, SMARCA1, HELLS, SUV39H2	1222	56	13528	1.97685	1	0.59023	68.8546
GOTERM_CC_FAT	GO:0001726~ruffle	10	0.634518	0.0674339	ALS2, MYO5A, MYO6, TNFRSF12A, ADAM17, RDX, CDK6, FGD6, RASA1, LCP1	977	67	12782	1.95267	1	0.348752	63.9811
GOTERM_BP_FAT	GO:0045785~positive regulation of cell adhesion	10	0.634518	0.0881045	VAV3, ITGA6, CCDC80, TGM2, ITGA2, CDK6, EDIL3, CD24, VAV1, APC	1222	60	13528	1.84506	1	0.67873	81.3956
GOTERM_BP_FAT	GO:0008064~regulation of actin polymerization or depolymerization	10	0.634518	0.0955219	ACTR3, LIMA1, ACTR3B, MAP3K1, NCK1, RDX, RICTOR, CXCL12, LATS1, RASA1	1222	61	13528	1.81482	1	0.692673	83.9699
GOTERM_CC_FAT	GO:0000781~chromosome, telomeric region	9	0.571066	0.00113214	XRCC5, NBN, BLM, RIF1, TNKS, ERCC4, RAD50, POT1, PURA	977	29	12782	4.06021	0.469123	0.0169685	1.64317
GOTERM_CC_FAT	GO:0005876~spindle microtubule	9	0.571066	0.00113214	KIF4A, KIF11, KNTC1, NUSAP1, SKA3, CLASP1, CDC27, NCOR1, CALM1	977	29	12782	4.06021	0.469123	0.0169685	1.64317
GOTERM_BP_FAT	GO:0032273~positive regulation of protein polymerization	9	0.571066	0.00115039	ACTR3, CAV2, CTTNBP2, CAV1, MAP3K1, NCK1, MAP1B, RICTOR, APC	1222	25	13528	3.98534	0.979114	0.042537	2.07701
GOTERM_BP_FAT	GO:0045665~negative regulation of neuron differentiation	9	0.571066	0.00772396	NOTCH3, MIB1, NBN, PAX6, PBX1, REST, CD24, ASPM, TTC3	1222	33	13528	3.01919	1	0.175555	13.1849
GOTERM_CC_FAT	GO:0005793~ER-Golgi intermediate compartment	9	0.571066	0.0111648	RGMB, TMED5, GNPNAT1, MCFD2, UGGT2, LMAN1, SEC23IP, GOLGB1, FN1	977	41	12782	2.87186	0.998119	0.102561	15.1441
GOTERM_BP_FAT	GO:0007422~peripheral nervous system development	9	0.571066	0.0132288	SLC5A3, HOXD9, NF1, NAB1, ONECUT2, POU3F2, POU4F1, UGT8, HOXD10	1222	36	13528	2.76759	1	0.256522	21.5596
GOTERM_BP_FAT	GO:0000070~mitotic sister chromatid segregation	9	0.571066	0.0132288	NCAPH, PDS5B, NIPBL, NCAPG, DLGAP5, NUSAP1, NDC80, SMC2, SMC4	1222	36	13528	2.76759	1	0.256522	21.5596
GOTERM_MF_FAT	GO:0035258~steroid hormone receptor binding	9	0.571066	0.0171376	NCOA1, NCOA3, GRIP1, STRN, KDM3A, PIAS2, PIAS1, TGFB1I1, PPARGC1A	1160	38	12983	2.65079	1	0.26673	23.9598
GOTERM_MF_FAT	GO:0042054~histone methyltransferase activity	9	0.571066	0.0199238	MLL5, MLL, EZH2, ASH1L, SETD7, SETD2, MLL3, SUV39H2, FBXO11	1160	39	12983	2.58282	1	0.2988	27.3044
GOTERM_BP_FAT	GO:0000910~cytokinesis	9	0.571066	0.0280259	ROCK1, ROCK2, DIAPH2, NUSAP1, ANLN, SEPT7, RASA1, SPAST, APC	1222	41	13528	2.43008	1	0.395192	40.4491
GOTERM_BP_FAT	GO:0045667~regulation of osteoblast differentiation	9	0.571066	0.0362934	TWSG1, ACVR2B, BMP2, IL6ST, SMAD5, BMPR2, FZD1, CDK6, APC	1222	43	13528	2.31706	1	0.45292	49.0387
GOTERM_CC_FAT	GO:0005798~Golgi-associated vesicle	9	0.571066	0.0381239	AP1S3, SCFD1, AFTPH, AP1S2, ADAM10, COPB1, VPS41, GOLGA5, STEAP2	977	51	12782	2.30875	1	0.243131	43.3632
GOTERM_MF_FAT	GO:0046332~SMAD binding	9	0.571066	0.0488138	BMP2, TRIM33, USP9X, HIPK2, SMAD4, TGFBR3, ZEB2, TGFB1I1, PURA	1160	46	12983	2.18979	1	0.485669	54.7512
GOTERM_BP_FAT	GO:0043039~tRNA aminoacylation	9	0.571066	0.0515325	IARS, AIMP1, DARS, LARS, FARSB, EPRS, WARS2, TPR, EIF2AK4	1222	46	13528	2.16594	1	0.541559	61.8921
GOTERM_BP_FAT	GO:0006418~tRNA aminoacylation for protein translation	9	0.571066	0.0515325	IARS, AIMP1, DARS, LARS, FARSB, EPRS, WARS2, TPR, EIF2AK4	1222	46	13528	2.16594	1	0.541559	61.8921
GOTERM_BP_FAT	GO:0043038~amino acid activation	9	0.571066	0.0515325	IARS, AIMP1, DARS, LARS, FARSB, EPRS, WARS2, TPR, EIF2AK4	1222	46	13528	2.16594	1	0.541559	61.8921
GOTERM_BP_FAT	GO:0031346~positive regulation of cell projection organization	9	0.571066	0.057405	ACTR3, TNFRSF12A, ROBO1, MAP1B, RHOQ, ITGA2, ROBO2, KIT, APC	1222	47	13528	2.11986	1	0.569125	65.9725
GOTERM_MF_FAT	GO:0005097~Rab GTPase activator activity	9	0.571066	0.060426	TBC1D15, TBC1D23, WDR67, TBC1D12, TBC1D5, TBC1D4, RABGAP1L, TBCK, USP6NL	1160	48	12983	2.09855	1	0.544877	62.7541
GOTERM_BP_FAT	GO:0035282~segmentation	9	0.571066	0.0636843	MIB1, SFRP2, MAFB, PRKDC, ZEB2, RBPJ, FRS2, ATM, MLLT3	1222	48	13528	2.0757	1	0.596026	69.877
GOTERM_BP_FAT	GO:0043392~negative regulation of DNA binding	9	0.571066	0.0849922	RSF1, HDAC2, ID1, HMOX1, TNKS, ZNF462, PBX1, ID3, PROX1	1222	51	13528	1.9536	1	0.669013	80.203
GOTERM_BP_FAT	GO:0014031~mesenchymal cell development	9	0.571066	0.0849922	NRP2, BMP2, HIF1A, TGFBR3, KITLG, SEMA3C, ZEB2, FOXC1, PAX3	1222	51	13528	1.9536	1	0.669013	80.203
GOTERM_BP_FAT	GO:0048762~mesenchymal cell differentiation	9	0.571066	0.0849922	NRP2, BMP2, HIF1A, TGFBR3, KITLG, SEMA3C, ZEB2, FOXC1, PAX3	1222	51	13528	1.9536	1	0.669013	80.203
GOTERM_BP_FAT	GO:0060485~mesenchyme development	9	0.571066	0.0929192	NRP2, BMP2, HIF1A, TGFBR3, KITLG, SEMA3C, ZEB2, FOXC1, PAX3	1222	52	13528	1.91603	1	0.685957	83.1075
GOTERM_MF_FAT	GO:0051015~actin filament binding	9	0.571066	0.0964702	EGFR, MYO5A, PKNOX2, LIMA1, MYO6, UTRN, DST, LRPPRC, LCP1	1160	53	12983	1.90057	1	0.664595	79.9605
GOTERM_MF_FAT	GO:0004527~exonuclease activity	9	0.571066	0.0964702	DIS3, EXO1, DCLRE1C, PARN, ENPP1, MRE11A, ERI2, WRN, RAD50	1160	53	12983	1.90057	1	0.664595	79.9605
GOTERM_MF_FAT	GO:0008170~N-methyltransferase activity	9	0.571066	0.0964702	MLL5, MLL, EZH2, ASH1L, SETD7, SETD2, MLL3, SUV39H2, FBXO11	1160	53	12983	1.90057	1	0.664595	79.9605
GOTERM_BP_FAT	GO:0000059~protein import into nucleus, docking	8	0.507614	0.000414319	XPO1, CSE1L, IPO7, NUP205, IPO11, IPO8, KPNB1, TNPO1	1222	17	13528	5.20959	0.751625	0.0199833	0.752801
GOTERM_BP_FAT	GO:0030071~regulation of mitotic metaphase/anaphase transition	8	0.507614	0.00243078	DLGAP5, BUB1, CENPF, TTK, TPR, ATM, MYCBP2, APC	1222	22	13528	4.02559	0.99972	0.0770628	4.34078
GOTERM_BP_FAT	GO:0030261~chromosome condensation	8	0.507614	0.00539205	NCAPH, AIFM2, NCAPG2, NCAPG, NUSAP1, TOP2A, SMC2, SMC4	1222	25	13528	3.54252	1	0.136314	9.38837
GOTERM_MF_FAT	GO:0050681~androgen receptor binding	8	0.507614	0.00641611	NCOA1, NCOA3, GRIP1, KDM3A, PIAS2, PIAS1, TGFB1I1, PPARGC1A	1160	26	12983	3.44377	0.998619	0.136127	9.6965
GOTERM_CC_FAT	GO:0005814~centriole	8	0.507614	0.00767969	PLK4, NEDD1, SASS6, ROCK1, CEP76, CEP170, CNTLN, TOP2A	977	31	12782	3.37623	0.98656	0.0780937	10.6633
GOTERM_CC_FAT	GO:0005913~cell-cell adherens junction	8	0.507614	0.0150573	TJP1, PTPRM, ITGA6, ABI2, SSX2IP, CDH2, CDH3, APC	977	35	12782	2.99038	0.999793	0.125952	19.9009
GOTERM_MF_FAT	GO:0016278~lysine N-methyltransferase activity	8	0.507614	0.0205392	MLL5, MLL, EZH2, ASH1L, SETD7, SETD2, MLL3, SUV39H2	1160	32	12983	2.79806	1	0.298012	28.0243
GOTERM_MF_FAT	GO:0016279~protein-lysine N-methyltransferase activity	8	0.507614	0.0205392	MLL5, MLL, EZH2, ASH1L, SETD7, SETD2, MLL3, SUV39H2	1160	32	12983	2.79806	1	0.298012	28.0243
GOTERM_MF_FAT	GO:0018024~histone-lysine N-methyltransferase activity	8	0.507614	0.0205392	MLL5, MLL, EZH2, ASH1L, SETD7, SETD2, MLL3, SUV39H2	1160	32	12983	2.79806	1	0.298012	28.0243
GOTERM_BP_FAT	GO:0001936~regulation of endothelial cell proliferation	8	0.507614	0.0216992	CAV2, CTTNBP2, CAV1, PTPRM, HIF1A, AIMP1, AGGF1, NF1	1222	32	13528	2.76759	1	0.342258	32.9701
GOTERM_CC_FAT	GO:0030120~vesicle coat	8	0.507614	0.0231798	EGFR, AP1S3, AFTPH, SEC24B, AP1S2, SEC24A, SEC31A, COPB1	977	38	12782	2.7543	0.999998	0.170794	29.0378
GOTERM_CC_FAT	GO:0000792~heterochromatin	8	0.507614	0.033905	ATRX, HDAC2, FOXC1, ATR, TOP2B, BIRC2, HELLS, SUV39H2	977	41	12782	2.55276	1	0.22408	39.6193
GOTERM_BP_FAT	GO:0010741~negative regulation of protein kinase cascade	8	0.507614	0.0393505	CAV1, CARD8, AIDA, NF1, TAOK3, TNFAIP3, NCOR1, APC	1222	36	13528	2.46008	1	0.474036	51.9073
GOTERM_BP_FAT	GO:0008286~insulin receptor signaling pathway	8	0.507614	0.0448972	PHIP, ZFP106, IRS2, PTPN2, GAB1, RHOQ, STXBP4, PIK3R1	1222	37	13528	2.39359	1	0.504298	56.7264
GOTERM_BP_FAT	GO:0001667~ameboidal cell migration	8	0.507614	0.0448972	NRP2, HIF1A, ARID5B, KITLG, SEMA3C, ZEB2, PAX3, CXCL12	1222	37	13528	2.39359	1	0.504298	56.7264
GOTERM_CC_FAT	GO:0005905~coated pit	8	0.507614	0.0475005	EGFR, EPS15, AP1S3, DAB2, AP1S2, LRP1, MYO6, HSPD1	977	44	12782	2.37871	1	0.273886	50.9236
GOTERM_BP_FAT	GO:0045767~regulation of anti-apoptosis	8	0.507614	0.0509216	CAV1, OPA1, LRP1, ERBB4, IL6ST, HMOX1, TNFAIP8, RASA1	1222	38	13528	2.33061	1	0.540333	61.4421
GOTERM_MF_FAT	GO:0019903~protein phosphatase binding	8	0.507614	0.054685	EGFR, IRS2, STRN3, STRN, CDH2, IQGAP1, PIK3R1, AP3B1	1160	39	12983	2.29584	1	0.517239	58.9798
GOTERM_BP_FAT	GO:0043242~negative regulation of protein complex disassembly	8	0.507614	0.071929	SBDS, LIMA1, MAP2, MAP1B, RDX, CLASP1, MID1, APC	1222	41	13528	2.16007	1	0.621839	74.3636
GOTERM_BP_FAT	GO:0006446~regulation of translational initiation	8	0.507614	0.071929	EIF4G2, EIF4G3, EIF3H, EIF3E, EIF5B, MTIF3, EIF2AK3, EIF2AK4	1222	41	13528	2.16007	1	0.621839	74.3636
GOTERM_MF_FAT	GO:0003704~specific RNA polymerase II transcription factor activity	8	0.507614	0.08445	ZNF281, EPAS1, ZNF148, CREB1, ZNF136, DEK, ZNF143, NR2F1	1160	43	12983	2.08228	1	0.625095	75.2923
GOTERM_BP_FAT	GO:0001824~blastocyst development	8	0.507614	0.088402	CUL3, SBDS, G2E3, NBN, TJP1, SP3, TGFBR3, RBBP8	1222	43	13528	2.0596	1	0.677356	81.506
GOTERM_BP_FAT	GO:0016447~somatic recombination of immunoglobulin gene segments	7	0.444162	0.00383045	EXO1, NBN, MSH3, MSH2, PRKDC, LIG4, HSPD1	1222	18	13528	4.30515	0.999997	0.106981	6.75882
GOTERM_CC_FAT	GO:0000784~nuclear chromosome, telomeric region	7	0.444162	0.00390599	XRCC5, NBN, TNKS, ERCC4, RAD50, POT1, PURA	977	21	12782	4.36097	0.887828	0.0445545	5.5634
GOTERM_BP_FAT	GO:0016445~somatic diversification of immunoglobulins	7	0.444162	0.0112666	EXO1, NBN, MSH3, MSH2, PRKDC, LIG4, HSPD1	1222	22	13528	3.52239	1	0.228223	18.6661
GOTERM_CC_FAT	GO:0009925~basal plasma membrane	7	0.444162	0.0119461	ACTR3, CAV2, CTTNBP2, CAV1, ERBB2IP, MET, DST	977	26	12782	3.52232	0.998791	0.107622	16.1195
GOTERM_BP_FAT	GO:0002562~somatic diversification of immune receptors via germline recombination within a single locus	7	0.444162	0.0174046	EXO1, NBN, MSH3, MSH2, PRKDC, LIG4, HSPD1	1222	24	13528	3.22886	1	0.302204	27.3966
GOTERM_BP_FAT	GO:0016444~somatic cell DNA recombination	7	0.444162	0.0174046	EXO1, NBN, MSH3, MSH2, PRKDC, LIG4, HSPD1	1222	24	13528	3.22886	1	0.302204	27.3966
GOTERM_MF_FAT	GO:0004003~ATP-dependent DNA helicase activity	7	0.444162	0.0201731	XRCC5, RECQL, DNA2, BLM, CHD1, BRIP1, WRN	1160	25	12983	3.13383	1	0.297673	27.5969
GOTERM_BP_FAT	GO:0010948~negative regulation of cell cycle process	7	0.444162	0.021198	BUB1, CENPF, TTK, APBB2, TPR, ATM, APC	1222	25	13528	3.09971	1	0.337344	32.3411
GOTERM_CC_FAT	GO:0045178~basal part of cell	7	0.444162	0.0237642	ACTR3, CAV2, CTTNBP2, CAV1, ERBB2IP, MET, DST	977	30	12782	3.05268	0.999999	0.172512	29.6562
GOTERM_BP_FAT	GO:0002200~somatic diversification of immune receptors	7	0.444162	0.0303749	EXO1, NBN, MSH3, MSH2, PRKDC, LIG4, HSPD1	1222	27	13528	2.8701	1	0.410772	43.0194
GOTERM_CC_FAT	GO:0005657~replication fork	7	0.444162	0.031877	CHRAC1, NBN, HDAC2, BLM, RFC1, RAD18, PURA	977	32	12782	2.86189	1	0.214519	37.7387
GOTERM_BP_FAT	GO:0007173~epidermal growth factor receptor signaling pathway	7	0.444162	0.0358046	EGFR, EPS15, PLCE1, EPS8, ERBB2IP, GAB1, ADAM17	1222	28	13528	2.76759	1	0.449973	48.5653
GOTERM_CC_FAT	GO:0016605~PML body	7	0.444162	0.0365336	ZMYM2, BLM, ELF4, MORC3, EIF3E, HIPK2, TOPBP1	977	33	12782	2.77516	1	0.236766	41.9782
GOTERM_BP_FAT	GO:0000184~nuclear-transcribed mRNA catabolic process, nonsense-mediated decay	7	0.444162	0.0484341	PARN, UPF2, PAN3, UPF3B, DCP2, EIF3E, PNRC2	1222	30	13528	2.58309	1	0.526809	59.5571
GOTERM_BP_FAT	GO:0002377~immunoglobulin production	7	0.444162	0.0484341	EXO1, NBN, MSH3, MSH2, PRKDC, LIG4, HSPD1	1222	30	13528	2.58309	1	0.526809	59.5571
GOTERM_BP_FAT	GO:0045768~positive regulation of anti-apoptosis	7	0.444162	0.0484341	CAV1, OPA1, LRP1, ERBB4, IL6ST, HMOX1, RASA1	1222	30	13528	2.58309	1	0.526809	59.5571
GOTERM_MF_FAT	GO:0019905~syntaxin binding	7	0.444162	0.0532316	CAV2, CTTNBP2, CPLX2, CAV1, SCFD1, CPLX1, STXBP3	1160	31	12983	2.52728	1	0.511991	57.9689
GOTERM_BP_FAT	GO:0002440~production of molecular mediator of immune response	7	0.444162	0.0556567	EXO1, NBN, MSH3, MSH2, PRKDC, LIG4, HSPD1	1222	31	13528	2.49976	1	0.562224	64.803
GOTERM_BP_FAT	GO:0022406~membrane docking	7	0.444162	0.0556567	CAV2, CPLX2, SCFD1, ROCK1, EXOC6, STXBP3, EXOC6B	1222	31	13528	2.49976	1	0.562224	64.803
GOTERM_MF_FAT	GO:0003887~DNA-directed DNA polymerase activity	7	0.444162	0.060776	CHRAC1, ESCO1, POLK, REV1, PAPD5, ESCO2, REV3L	1160	32	12983	2.4483	1	0.542618	62.9734
GOTERM_BP_FAT	GO:0048863~stem cell differentiation	7	0.444162	0.063493	XRCC5, ZCCHC11, RIF1, DICER1, KIT, LIG4, APC	1222	32	13528	2.42164	1	0.596391	69.7646
GOTERM_BP_FAT	GO:0007416~synaptogenesis	7	0.444162	0.063493	NRCAM, MYO6, NRXN3, MAP1B, PCDHB2, POU4F1, CDH2	1222	32	13528	2.42164	1	0.596391	69.7646
GOTERM_BP_FAT	GO:0014033~neural crest cell differentiation	7	0.444162	0.0719444	NRP2, HIF1A, KITLG, SEMA3C, ZEB2, FOXC1, PAX3	1222	33	13528	2.34826	1	0.620499	74.3713
GOTERM_BP_FAT	GO:0014032~neural crest cell development	7	0.444162	0.0719444	NRP2, HIF1A, KITLG, SEMA3C, ZEB2, FOXC1, PAX3	1222	33	13528	2.34826	1	0.620499	74.3713
GOTERM_CC_FAT	GO:0005884~actin filament	7	0.444162	0.0891004	ACTR3, MYO6, CALD1, FERMT2, RHOQ, IQGAP1, LCP1	977	41	12782	2.23367	1	0.415973	74.4606
GOTERM_BP_FAT	GO:0000956~nuclear-transcribed mRNA catabolic process	7	0.444162	0.0906779	PARN, UPF2, PAN3, UPF3B, DCP2, EIF3E, PNRC2	1222	35	13528	2.21408	1	0.680504	82.33
GOTERM_BP_FAT	GO:0007094~mitotic cell cycle spindle assembly checkpoint	6	0.380711	0.00172609	BUB1, CENPF, TTK, TPR, ATM, APC	1222	11	13528	6.03839	0.996992	0.0575278	3.10106
GOTERM_BP_FAT	GO:0045841~negative regulation of mitotic metaphase/anaphase transition	6	0.380711	0.00172609	BUB1, CENPF, TTK, TPR, ATM, APC	1222	11	13528	6.03839	0.996992	0.0575278	3.10106
GOTERM_BP_FAT	GO:0051784~negative regulation of nuclear division	6	0.380711	0.0027404	BUB1, CENPF, TTK, TPR, ATM, APC	1222	12	13528	5.53519	0.999901	0.0840919	4.88073
GOTERM_BP_FAT	GO:0045839~negative regulation of mitosis	6	0.380711	0.0027404	BUB1, CENPF, TTK, TPR, ATM, APC	1222	12	13528	5.53519	0.999901	0.0840919	4.88073
GOTERM_BP_FAT	GO:0031577~spindle checkpoint	6	0.380711	0.0027404	BUB1, CENPF, TTK, TPR, ATM, APC	1222	12	13528	5.53519	0.999901	0.0840919	4.88073
GOTERM_BP_FAT	GO:0007052~mitotic spindle organization	6	0.380711	0.00826374	KIF23, KIF11, TTK, TNKS, NDC80, SMC3	1222	15	13528	4.42815	1	0.185412	14.042
GOTERM_BP_FAT	GO:0007026~negative regulation of microtubule depolymerization	6	0.380711	0.0111411	SBDS, MAP2, MAP1B, CLASP1, MID1, APC	1222	16	13528	4.15139	1	0.228712	18.4777
GOTERM_BP_FAT	GO:0031114~regulation of microtubule depolymerization	6	0.380711	0.0111411	SBDS, MAP2, MAP1B, CLASP1, MID1, APC	1222	16	13528	4.15139	1	0.228712	18.4777
GOTERM_BP_FAT	GO:0031111~negative regulation of microtubule polymerization or depolymerization	6	0.380711	0.0146324	SBDS, MAP2, MAP1B, CLASP1, MID1, APC	1222	17	13528	3.90719	1	0.276612	23.5694
GOTERM_BP_FAT	GO:0043409~negative regulation of MAPKKK cascade	6	0.380711	0.0146324	CAV1, AIDA, NF1, TAOK3, NCOR1, APC	1222	17	13528	3.90719	1	0.276612	23.5694
GOTERM_BP_FAT	GO:0001937~negative regulation of endothelial cell proliferation	6	0.380711	0.018787	CAV2, CTTNBP2, CAV1, PTPRM, AIMP1, NF1	1222	18	13528	3.69013	1	0.315747	29.2368
GOTERM_BP_FAT	GO:0045646~regulation of erythrocyte differentiation	6	0.380711	0.018787	HIF1A, ETS1, MAFB, CDK6, FOXO3, INPP5D	1222	18	13528	3.69013	1	0.315747	29.2368
GOTERM_BP_FAT	GO:0002685~regulation of leukocyte migration	6	0.380711	0.0292507	MIA3, ADAM10, HMOX1, ADAM17, ITGA2, CXCL12	1222	20	13528	3.32111	1	0.403684	41.8026
GOTERM_CC_FAT	GO:0030658~transport vesicle membrane	6	0.380711	0.0440676	AP1S3, AFTPH, SEC24B, AP1S2, SEC24A, SEC31A	977	26	12782	3.01913	1	0.26452	48.272
GOTERM_BP_FAT	GO:0001755~neural crest cell migration	6	0.380711	0.0507551	NRP2, HIF1A, KITLG, SEMA3C, ZEB2, PAX3	1222	23	13528	2.88792	1	0.540716	61.3186
GOTERM_BP_FAT	GO:0006512~ubiquitin cycle	6	0.380711	0.0595316	UBE3A, USP38, USP37, ITCH, UBE2H, FBXO11	1222	24	13528	2.76759	1	0.581223	67.3455
GOTERM_CC_FAT	GO:0030131~clathrin adaptor complex	6	0.380711	0.0660114	EGFR, AP1S3, STON2, AFTPH, AP1S2, STON1	977	29	12782	2.70681	1	0.345683	63.1691
GOTERM_BP_FAT	GO:0019827~stem cell maintenance	6	0.380711	0.069115	ZCCHC11, RIF1, DICER1, KIT, LIG4, APC	1222	25	13528	2.65689	1	0.613814	72.9085
GOTERM_CC_FAT	GO:0030119~AP-type membrane coat adaptor complex	6	0.380711	0.0744608	EGFR, AP1S3, STON2, AFTPH, AP1S2, STON1	977	30	12782	2.61658	1	0.371931	67.7532
GOTERM_BP_FAT	GO:0048864~stem cell development	6	0.380711	0.0794964	ZCCHC11, RIF1, DICER1, KIT, LIG4, APC	1222	26	13528	2.5547	1	0.651658	77.9189
GOTERM_BP_FAT	GO:0048278~vesicle docking	6	0.380711	0.0794964	CAV2, CPLX2, SCFD1, EXOC6, STXBP3, EXOC6B	1222	26	13528	2.5547	1	0.651658	77.9189
GOTERM_BP_FAT	GO:0046677~response to antibiotic	6	0.380711	0.0794964	ALPL, ACTR3, SLC1A3, ETS1, RSRC1, JAK1	1222	26	13528	2.5547	1	0.651658	77.9189
GOTERM_BP_FAT	GO:0000018~regulation of DNA recombination	6	0.380711	0.0794964	SMARCAD1, MSH3, BLM, MSH2, MRE11A, RAD50	1222	26	13528	2.5547	1	0.651658	77.9189
GOTERM_BP_FAT	GO:0031123~RNA 3'-end processing	6	0.380711	0.0906604	PAPOLA, ZCCHC11, PAPOLG, CPSF3, LIN28B, ZCCHC6	1222	27	13528	2.46008	1	0.681734	82.3238
GOTERM_CC_FAT	GO:0045120~pronucleus	5	0.317259	0.0138228	BLM, RIF1, EZH2, CENPF, RAD50	977	13	12782	5.03189	0.999582	0.117942	18.4198
GOTERM_BP_FAT	GO:0031116~positive regulation of microtubule polymerization	5	0.317259	0.0181176	CAV2, CTTNBP2, CAV1, MAP1B, APC	1222	12	13528	4.61266	1	0.307865	28.3514
GOTERM_BP_FAT	GO:0002208~somatic diversification of immunoglobulins during immune response	5	0.317259	0.0181176	EXO1, NBN, MSH2, LIG4, HSPD1	1222	12	13528	4.61266	1	0.307865	28.3514
GOTERM_BP_FAT	GO:0008354~germ cell migration	5	0.317259	0.0181176	PRKDC, FOXC1, KIT, PPAP2B, CXCL12	1222	12	13528	4.61266	1	0.307865	28.3514
GOTERM_BP_FAT	GO:0048048~embryonic eye morphogenesis	5	0.317259	0.0181176	SP3, RARB, ZEB1, PROX1, FRS2	1222	12	13528	4.61266	1	0.307865	28.3514
GOTERM_BP_FAT	GO:0045190~isotype switching	5	0.317259	0.0181176	EXO1, NBN, MSH2, LIG4, HSPD1	1222	12	13528	4.61266	1	0.307865	28.3514
GOTERM_BP_FAT	GO:0002204~somatic recombination of immunoglobulin genes during immune response	5	0.317259	0.0181176	EXO1, NBN, MSH2, LIG4, HSPD1	1222	12	13528	4.61266	1	0.307865	28.3514
GOTERM_BP_FAT	GO:0002381~immunoglobulin production during immune response	5	0.317259	0.0243365	EXO1, NBN, MSH2, LIG4, HSPD1	1222	13	13528	4.25784	1	0.365541	36.1897
GOTERM_BP_FAT	GO:0008045~motor axon guidance	5	0.317259	0.0243365	ALCAM, KIF5C, CXCL12, ETV4, MYCBP2	1222	13	13528	4.25784	1	0.365541	36.1897
GOTERM_BP_FAT	GO:0031113~regulation of microtubule polymerization	5	0.317259	0.0243365	CAV2, CTTNBP2, CAV1, MAP1B, APC	1222	13	13528	4.25784	1	0.365541	36.1897
GOTERM_BP_FAT	GO:0007076~mitotic chromosome condensation	5	0.317259	0.0243365	NCAPH, NCAPG, NUSAP1, SMC2, SMC4	1222	13	13528	4.25784	1	0.365541	36.1897
GOTERM_BP_FAT	GO:0031112~positive regulation of microtubule polymerization or depolymerization	5	0.317259	0.0243365	CAV2, CTTNBP2, CAV1, MAP1B, APC	1222	13	13528	4.25784	1	0.365541	36.1897
GOTERM_BP_FAT	GO:0000726~non-recombinational repair	5	0.317259	0.0316932	XRCC5, RECQL, MRE11A, PRKDC, LIG4	1222	14	13528	3.95371	1	0.417966	44.4156
GOTERM_BP_FAT	GO:0001578~microtubule bundle formation	5	0.317259	0.0402129	OFD1, MAP2, MAP1B, CLASP1, SPAST	1222	15	13528	3.69013	1	0.478319	52.6885
GOTERM_BP_FAT	GO:0002687~positive regulation of leukocyte migration	5	0.317259	0.0402129	MIA3, ADAM10, ADAM17, ITGA2, CXCL12	1222	15	13528	3.69013	1	0.478319	52.6885
GOTERM_BP_FAT	GO:0010165~response to X-ray	5	0.317259	0.0402129	ERCC6, THBD, BLM, MSH2, LIG4	1222	15	13528	3.69013	1	0.478319	52.6885
GOTERM_CC_FAT	GO:0005871~kinesin complex	5	0.317259	0.0436567	KIF23, KIF11, KIF5B, KIF5A, KIF5C	977	18	12782	3.63414	1	0.265129	47.9459
GOTERM_BP_FAT	GO:0051225~spindle assembly	5	0.317259	0.0607562	HAUS3, HAUS6, HAUS1, TNKS, NCOR1	1222	17	13528	3.25599	1	0.584297	68.1122
GOTERM_CC_FAT	GO:0000932~cytoplasmic mRNA processing body	5	0.317259	0.0937052	DCP2, BTBD1, PNRC2, MEX3B, TNRC6B	977	23	12782	2.84411	1	0.429492	76.2853
GOTERM_BP_FAT	GO:0045104~intermediate filament cytoskeleton organization	5	0.317259	0.0999882	INA, AGFG1, ERBB2IP, VPS54, DST	1222	20	13528	2.76759	1	0.70257	85.3534
GOTERM_BP_FAT	GO:0048934~peripheral nervous system neuron differentiation	4	0.253807	0.00638093	HOXD9, ONECUT2, POU4F1, HOXD10	1222	5	13528	8.8563	1	0.153617	11.0171
GOTERM_CC_FAT	GO:0000796~condensin complex	4	0.253807	0.00744824	NCAPH, NCAPG, SMC2, SMC4	977	6	12782	8.72194	0.984688	0.0772235	10.358
GOTERM_BP_FAT	GO:0010824~regulation of centrosome duplication	4	0.253807	0.0119082	XPO1, PLK4, ROCK2, CEP76	1222	6	13528	7.38025	1	0.236793	19.6231
GOTERM_CC_FAT	GO:0000145~exocyst	4	0.253807	0.0263011	SEPT2, EXOC6, EXOC2, EXOC6B	977	9	12782	5.81463	1	0.184617	32.2829
GOTERM_BP_FAT	GO:0048596~embryonic camera-type eye morphogenesis	4	0.253807	0.0290626	SP3, ZEB1, PROX1, FRS2	1222	8	13528	5.53519	1	0.403267	41.5966
GOTERM_BP_FAT	GO:0046605~regulation of centrosome cycle	4	0.253807	0.0290626	XPO1, PLK4, ROCK2, CEP76	1222	8	13528	5.53519	1	0.403267	41.5966
GOTERM_MF_FAT	GO:0050998~nitric-oxide synthase binding	4	0.253807	0.0395807	CAV2, CTTNBP2, CAV1, DMD	1160	9	12983	4.97433	1	0.436624	47.2668
GOTERM_MF_FAT	GO:0000217~DNA secondary structure binding	4	0.253807	0.0395807	BLM, MSH2, RAD18, WRN	1160	9	12983	4.97433	1	0.436624	47.2668
GOTERM_BP_FAT	GO:0031076~embryonic camera-type eye development	4	0.253807	0.0407219	SP3, ZEB1, PROX1, FRS2	1222	9	13528	4.92017	1	0.479492	53.1439
GOTERM_BP_FAT	GO:0021846~cell proliferation in forebrain	4	0.253807	0.0407219	CEP120, POU3F3, POU3F2, ZEB2	1222	9	13528	4.92017	1	0.479492	53.1439
GOTERM_CC_FAT	GO:0030134~ER to Golgi transport vesicle	4	0.253807	0.0460801	SEC24B, SEC24A, SEC31A, YIPF5	977	11	12782	4.75742	1	0.272197	49.8422
GOTERM_BP_FAT	GO:0006303~double-strand break repair via nonhomologous end joining	4	0.253807	0.0543619	XRCC5, MRE11A, PRKDC, LIG4	1222	10	13528	4.42815	1	0.555035	63.9127
GOTERM_CC_FAT	GO:0000242~pericentriolar material	4	0.253807	0.0580484	NEDD1, CEP192, AKAP9, TNKS	977	12	12782	4.36097	1	0.316053	58.2998
GOTERM_BP_FAT	GO:0045648~positive regulation of erythrocyte differentiation	4	0.253807	0.0698757	HIF1A, ETS1, FOXO3, INPP5D	1222	11	13528	4.02559	1	0.613653	73.3094
GOTERM_BP_FAT	GO:0007004~telomere maintenance via telomerase	4	0.253807	0.0698757	RFC1, MRE11A, RAD50, POT1	1222	11	13528	4.02559	1	0.613653	73.3094
GOTERM_BP_FAT	GO:0030838~positive regulation of actin filament polymerization	4	0.253807	0.0871284	ACTR3, MAP3K1, NCK1, RICTOR	1222	12	13528	3.69013	1	0.675812	81.0291
GOTERM_BP_FAT	GO:0010833~telomere maintenance via telomere lengthening	4	0.253807	0.0871284	RFC1, MRE11A, RAD50, POT1	1222	12	13528	3.69013	1	0.675812	81.0291
GOTERM_MF_FAT	GO:0003918~DNA topoisomerase (ATP-hydrolyzing) activity	3	0.190355	0.0422895	TOP1, TOP2B, TOP2A	1160	4	12983	8.39418	1	0.454214	49.5749
GOTERM_MF_FAT	GO:0004694~eukaryotic translation initiation factor 2alpha kinase activity	3	0.190355	0.0422895	EIF2AK2, EIF2AK3, EIF2AK4	1160	4	12983	8.39418	1	0.454214	49.5749
GOTERM_BP_FAT	GO:0045898~regulation of transcriptional preinitiation complex assembly	3	0.190355	0.043171	ATF7IP, CAND1, AHR	1222	4	13528	8.30278	1	0.496756	55.2779
GOTERM_BP_FAT	GO:0048935~peripheral nervous system neuron development	3	0.190355	0.043171	HOXD9, ONECUT2, HOXD10	1222	4	13528	8.30278	1	0.496756	55.2779
GOTERM_BP_FAT	GO:0000019~regulation of mitotic recombination	3	0.190355	0.043171	BLM, MRE11A, RAD50	1222	4	13528	8.30278	1	0.496756	55.2779
GOTERM_BP_FAT	GO:0043619~regulation of transcription from RNA polymerase II promoter in response to oxidative stress	3	0.190355	0.043171	HIF1A, EPAS1, HMOX1	1222	4	13528	8.30278	1	0.496756	55.2779
GOTERM_CC_FAT	GO:0030056~hemidesmosome	3	0.190355	0.0498674	ACTR3, ERBB2IP, DST	977	5	12782	7.84974	1	0.282871	52.6773
GOTERM_MF_FAT	GO:0042800~histone methyltransferase activity (H3-K4 specific)	3	0.190355	0.0663606	MLL5, MLL, MLL3	1160	5	12983	6.71534	1	0.562379	66.3121
GOTERM_BP_FAT	GO:0051096~positive regulation of helicase activity	3	0.190355	0.0676977	MSH3, MSH2, POT1	1222	5	13528	6.64223	1	0.610308	72.1464
GOTERM_BP_FAT	GO:0043620~regulation of transcription in response to stress	3	0.190355	0.0676977	HIF1A, EPAS1, HMOX1	1222	5	13528	6.64223	1	0.610308	72.1464
GOTERM_BP_FAT	GO:0043618~regulation of transcription from RNA polymerase II promoter in response to stress	3	0.190355	0.0676977	HIF1A, EPAS1, HMOX1	1222	5	13528	6.64223	1	0.610308	72.1464
GOTERM_BP_FAT	GO:0002246~healing during inflammatory response	3	0.190355	0.0676977	HIF1A, HMOX1, F2R	1222	5	13528	6.64223	1	0.610308	72.1464
GOTERM_BP_FAT	GO:0007638~mechanosensory behavior	3	0.190355	0.0676977	SLC1A3, STRBP, FOXP2	1222	5	13528	6.64223	1	0.610308	72.1464
GOTERM_MF_FAT	GO:0030676~Rac guanyl-nucleotide exchange factor activity	3	0.190355	0.0937669	ALS2, VAV3, VAV1	1160	6	12983	5.59612	1	0.657514	78.9891
GOTERM_MF_FAT	GO:0003916~DNA topoisomerase activity	3	0.190355	0.0937669	TOP1, TOP2B, TOP2A	1160	6	12983	5.59612	1	0.657514	78.9891
GOTERM_CC_FAT	GO:0032300~mismatch repair complex	3	0.190355	0.0945881	MSH3, MSH2, WRN	977	7	12782	5.60696	1	0.429397	76.6209
GOTERM_BP_FAT	GO:0031054~pre-microRNA processing	3	0.190355	0.0955925	ZCCHC11, DICER1, LIN28B	1222	6	13528	5.53519	1	0.691689	83.9926

## Sheet: Sheet2-Specific terms
Category	Specific Term Associated to Nrf1b	Count	%	PValue	Genes	List Total	Pop Hits	Pop Total	Fold Enrichment	Bonferroni	Benjamini	FDR
GOTERM_BP_FAT	GO:0051254~positive regulation of RNA metabolic process	80	5.07614	9.83385e-08	MEF2C, ELF1, THRB, ELF4, GRIP1, NAA15, PAX6, RHOQ, ZEB1, PAX3, FOXO3, HOXD10, EPC1, MLL5, S1PR1, ZNF148, RARB, MKL2, ATF7IP, EGR1, BCL10, SATB2, MYO6, STRN3, MED14, MED13, PROX1, PPARGC1A, AHR, GTF2H1, HOXD9, NCOA1, NCOA2, HIF1A, BPTF, NCOA3, HIPK2, ZFPM2, FOXC1, CAND1, PIAS2, PIAS1, NFE2L2, TGFB1I1, SMARCA1, CLOCK, ONECUT2, PRKDC, ERCC6, MAP3K1, POU2F1, NFAT5, POU3F3, POU3F2, TCF4, NFATC3, MYSM1…	1222	481	13528	1.84123	0.000330461	2.20341e-05	0.000179316
GOTERM_BP_FAT	GO:0045941~positive regulation of transcription	90	5.71066	1.00372e-07	MEF2C, ELF1, RSF1, THRB, ELF4, GRIP1, NAA15, PAX6, RHOQ, ZEB1, PAX3, FOXO3, HOXD10, EPC1, MLL5, S1PR1, ZNF148, RARB, MKL2, ATF7IP, EGR1, BCL10, SATB2, MYO6, STRN3, MED14, TOPORS, MED13, PROX1, PPARGC1A, AHR, GTF2H1, HOXD9, NCOA1, NCOA2, HIF1A, BPTF, NCOA3, HIPK2, ZFPM2, FOXC1, CAND1, PIAS2, PIAS1, NFE2L2, TGFB1I1, SMARCA1, CLOCK, SMARCAD1, BLM, ONECUT2, PRKDC, RGMB, MAP3K1, POU2F1, NFAT5, POU3F3,…	1222	564	13528	1.76655	0.000337293	2.10842e-05	0.000183024
GOTERM_BP_FAT	GO:0045893~positive regulation of transcription, DNA-dependent	79	5.01269	1.43586e-07	MEF2C, ELF1, THRB, ELF4, GRIP1, NAA15, PAX6, RHOQ, ZEB1, PAX3, FOXO3, HOXD10, EPC1, MLL5, S1PR1, ZNF148, RARB, MKL2, ATF7IP, EGR1, BCL10, SATB2, MYO6, STRN3, MED14, MED13, PROX1, PPARGC1A, AHR, GTF2H1, HOXD9, NCOA1, NCOA2, HIF1A, BPTF, NCOA3, HIPK2, ZFPM2, FOXC1, CAND1, PIAS2, PIAS1, NFE2L2, TGFB1I1, SMARCA1, CLOCK, ONECUT2, PRKDC, MAP3K1, POU2F1, NFAT5, POU3F3, POU3F2, TCF4, NFATC3, MYSM1, MAF, …	1222	477	13528	1.83346	0.000482476	2.68103e-05	0.000261822
GOTERM_BP_FAT	GO:0010628~positive regulation of gene expression	91	5.77411	1.9945e-07	MEF2C, ELF1, RSF1, THRB, ELF4, GRIP1, NAA15, PAX6, RHOQ, ZEB1, PAX3, FOXO3, HOXD10, EPC1, MLL5, S1PR1, ZNF148, RARB, MKL2, ATF7IP, EGR1, BCL10, SATB2, MYO6, STRN3, MED14, TOPORS, MED13, PROX1, PPARGC1A, AHR, GTF2H1, HOXD9, NCOA1, NCOA2, HIF1A, BPTF, NCOA3, HIPK2, ZFPM2, FOXC1, CAND1, PIAS2, PIAS1, NFE2L2, TGFB1I1, SMARCA1, CLOCK, SMARCAD1, BLM, ONECUT2, PRKDC, KIT, RGMB, MAP3K1, POU2F1, NFAT5, PO…	1222	581	13528	1.73391	0.000670126	3.5281e-05	0.000363687
GOTERM_BP_FAT	GO:0045935~positive regulation of nucleobase, nucleoside, nucleotide and nucleic acid metabolic process	96	6.09137	2.08353e-07	MEF2C, ELF1, RSF1, THRB, ELF4, GRIP1, NAA15, PAX6, RHOQ, ZEB1, PAX3, FOXO3, HOXD10, EPC1, MLL5, S1PR1, ZNF148, RARB, MKL2, ATF7IP, EGR1, BCL10, SATB2, MYO6, STRN3, MED14, TOPORS, MED13, PROX1, PPARGC1A, AHR, GTF2H1, HOXD9, NCOA1, NCOA2, HIF1A, BPTF, NCOA3, HIPK2, ZFPM2, FOXC1, CAND1, PIAS2, PIAS1, NFE2L2, TGFB1I1, SMARCA1, CLOCK, SMARCAD1, BLM, ONECUT2, KITLG, PRKDC, POT1, RGMB, ERCC6, MAP3K1, NF…	1222	624	13528	1.70313	0.00070003	3.50132e-05	0.000379922
GOTERM_BP_FAT	GO:0051173~positive regulation of nitrogen compound metabolic process	98	6.21827	2.60659e-07	MEF2C, THRB, NAA15, FOXO3, HOXD10, EPC1, MLL5, S1PR1, RARB, EGFR, BCL10, SATB2, MYO6, STRN3, MED14, MED13, PROX1, PPARGC1A, AHR, HOXD9, HIF1A, PIAS2, NFE2L2, PIAS1, TGFB1I1, SMARCA1, BLM, ONECUT2, TNKS, RNF168, TCF4, ZNF423, TAF2, KLF5, YEATS4, BMP2, KLF7, MLL, KLF12, EPAS1, MAFB, SMAD5, SMAD4, TEAD1, NR4A3, DNA2, HDAC2, CSRNP3, ETS1, EBF2, MAFA, ELF1, RSF1, ELF4, GRIP1, PAX6, RHOQ, PAX3, ZEB1, Z…	1222	644	13528	1.68462	0.000875692	3.98208e-05	0.000475299
GOTERM_BP_FAT	GO:0010557~positive regulation of macromolecule biosynthetic process	98	6.21827	5.22039e-07	MEF2C, THRB, NAA15, FOXO3, HOXD10, EPC1, MLL5, S1PR1, FNTA, RARB, BCL10, SATB2, IRS2, MYO6, STRN3, MED14, MED13, PROX1, PPARGC1A, AHR, HOXD9, HIF1A, PIAS2, NFE2L2, PIAS1, TGFB1I1, SMARCA1, BLM, ONECUT2, TNKS, TCF4, ZNF423, TAF2, KLF5, YEATS4, BMP2, KLF7, MLL, KLF12, EPAS1, MAFB, SMAD5, SMAD4, TEAD1, ITGA2, NR4A3, DNA2, HDAC2, CSRNP3, ETS1, EBF2, MAFA, ELF1, RSF1, ELF4, GRIP1, PAX6, RHOQ, PAX3, ZE…	1222	654	13528	1.65886	0.00175304	7.6283e-05	0.000951912
GOTERM_BP_FAT	GO:0009891~positive regulation of biosynthetic process	101	6.40863	1.46714e-06	MEF2C, THRB, NAA15, FOXO3, HOXD10, EPC1, MLL5, S1PR1, FNTA, RARB, EGFR, BCL10, SATB2, IRS2, MYO6, STRN3, MED14, MED13, PROX1, PPARGC1A, AHR, HOXD9, HIF1A, PIAS2, NFE2L2, PIAS1, TGFB1I1, SMARCA1, BLM, ONECUT2, TNKS, TCF4, ZNF423, TAF2, KLF5, YEATS4, BMP2, KLF7, MLL, KLF12, EPAS1, MAFB, SMAD5, SMAD4, TEAD1, ITGA2, NR4A3, ABCG1, DNA2, HDAC2, CSRNP3, ETS1, EBF2, MAFA, ELF1, RSF1, ELF4, GRIP1, PAX6, R…	1222	695	13528	1.60879	0.00491891	0.000197222	0.00267522
GOTERM_BP_FAT	GO:0031328~positive regulation of cellular biosynthetic process	99	6.28173	2.42707e-06	MEF2C, THRB, NAA15, FOXO3, HOXD10, EPC1, MLL5, S1PR1, RARB, EGFR, BCL10, SATB2, IRS2, MYO6, STRN3, MED14, MED13, PROX1, PPARGC1A, AHR, HOXD9, HIF1A, PIAS2, NFE2L2, PIAS1, TGFB1I1, SMARCA1, BLM, ONECUT2, TNKS, TCF4, ZNF423, TAF2, KLF5, YEATS4, BMP2, KLF7, MLL, KLF12, EPAS1, MAFB, SMAD5, SMAD4, TEAD1, ITGA2, NR4A3, DNA2, HDAC2, CSRNP3, ETS1, EBF2, MAFA, ELF1, RSF1, ELF4, GRIP1, PAX6, RHOQ, PAX3, ZE…	1222	685	13528	1.59995	0.00812421	0.00028125	0.00442556
GOTERM_BP_FAT	GO:0010604~positive regulation of macromolecule metabolic process	118	7.48731	2.65756e-06	MEF2C, THRB, IL6ST, NAA15, TTK, FOXO3, HOXD10, EPC1, MLL5, FNTA, S1PR1, RARB, ITCH, CUL1, BCL10, SATB2, IRS2, MYO6, STRN3, ANAPC4, MED14, MED13, PPARGC1A, PROX1, AHR, HOXD9, VEGFC, HIF1A, PIAS2, NFE2L2, PIAS1, TGFB1I1, SMARCA1, CAV1, BLM, ONECUT2, BMPR2, RNF168, TNKS, TCF4, UBE2D1, ZNF423, KLF5, TAF2, YEATS4, BMP2, KLF7, MLL, EPAS1, KLF12, MAFB, SMAD5, SMAD4, TEAD1, ITGA2, NR4A3, CDC27, DNA2, HDA…	1222	857	13528	1.52428	0.0088923	0.000297691	0.00484583
GOTERM_BP_FAT	GO:0006357~regulation of transcription from RNA polymerase II promoter	102	6.47208	6.23959e-06	MEF2C, THRB, MED23, FOXO3, HOXD10, EPC1, S1PR1, TRAK2, RARB, SATB1, SATB2, MYO6, STRN3, MED14, MED13, PROX1, PPARGC1A, AHR, HOXD9, HIF1A, SMARCE1, EID1, ONECUT2, TAF9B, NR2C1, TCF4, TAF2, BMP2, KLF7, MLL, EPAS1, KLF9, KLF12, MAFB, KLF11, SMAD5, SMAD4, BRIP1, TEAD1, NR4A3, MED13L, FOXP2, HDAC2, CSRNP3, ETS1, HIVEP1, MAFA, ZFHX3, TCF12, NCOR1, ELF1, ELF2, ELF4, PAX6, RHOQ, DEK, PAX3, ZEB1, ZNF148, …	1222	727	13528	1.5532	0.0207529	0.000616613	0.011377
GOTERM_BP_FAT	GO:0045944~positive regulation of transcription from RNA polymerase II promoter	60	3.80711	1.15972e-05	MEF2C, ELF1, THRB, ELF4, PAX6, RHOQ, FOXO3, PAX3, ZEB1, HOXD10, EPC1, S1PR1, ZNF148, MKL2, RARB, EGR1, SATB2, MYO6, STRN3, MED14, MED13, PPARGC1A, AHR, GTF2H1, HOXD9, NCOA1, HIF1A, NCOA2, HIPK2, ZFPM2, FOXC1, CAND1, CLOCK, ONECUT2, PRKDC, MAP3K1, POU2F1, NFAT5, POU3F3, POU3F2, NFATC3, TAF2, MAF, BMP2, MLL, EPAS1, KLF12, MAFB, CREB1, SMAD5, SMAD4, TEAD1, NR4A3, HDAC2, CSRNP3, ETS1, PBX1, ZNF462, M…	1222	371	13528	1.79036	0.0382286	0.000927629	0.0211449
GOTERM_BP_FAT	GO:0006793~phosphorus metabolic process	125	7.93147	3.79814e-05	PRPF4B, TTK, CLK1, LPAR1, CTTNBP2, TOP1, GAB1, PIK3C3, TLK1, FRS2, EGFR, PAN3, PTPRM, ROCK1, ROCK2, RPS6KC1, CDKL2, MARK1, STK3, MAP4K3, PLCE1, MAP4K5, MAPK6, SCYL2, RIOK3, DLD, ROR1, CSNK1G3, EIF2AK2, EIF2AK3, EIF2AK4, CAV2, PPP2R3A, ENPP1, ERBB4, STK17B, BMPR2, EPHA10, MST4, RIOK2, PTK2, TNKS, BMP2, NIN, PTPN2, TAOK1, MET, MAP2K4, TAOK3, AK3, PTPN13, ATR, PTPN12, ATM, IKBKE, EPHA4, EPHA7, CDC42…	1222	973	13528	1.4222	0.119846	0.00271244	0.0692347
GOTERM_BP_FAT	GO:0006796~phosphate metabolic process	125	7.93147	3.79814e-05	PRPF4B, TTK, CLK1, LPAR1, CTTNBP2, TOP1, GAB1, PIK3C3, TLK1, FRS2, EGFR, PAN3, PTPRM, ROCK1, ROCK2, RPS6KC1, CDKL2, MARK1, STK3, MAP4K3, PLCE1, MAP4K5, MAPK6, SCYL2, RIOK3, DLD, ROR1, CSNK1G3, EIF2AK2, EIF2AK3, EIF2AK4, CAV2, PPP2R3A, ENPP1, ERBB4, STK17B, BMPR2, EPHA10, MST4, RIOK2, PTK2, TNKS, BMP2, NIN, PTPN2, TAOK1, MET, MAP2K4, TAOK3, AK3, PTPN13, ATR, PTPN12, ATM, IKBKE, EPHA4, EPHA7, CDC42…	1222	973	13528	1.4222	0.119846	0.00271244	0.0692347
GOTERM_BP_FAT	GO:0016310~phosphorylation	106	6.72589	4.78642e-05	PRPF4B, TTK, LPAR1, CLK1, TOP1, CTTNBP2, GAB1, PIK3C3, TLK1, FRS2, EGFR, PAN3, ROCK1, ROCK2, RPS6KC1, CDKL2, STK3, MARK1, MAP4K3, MAP4K5, PLCE1, MAPK6, SCYL2, RIOK3, DLD, ROR1, CSNK1G3, EIF2AK2, EIF2AK3, EIF2AK4, CAV2, ERBB4, STK17B, BMPR2, EPHA10, MST4, RIOK2, PTK2, TNKS, BMP2, NIN, TAOK1, MET, MAP2K4, TAOK3, AK3, ATR, ATM, EPHA4, IKBKE, EPHA7, PLK4, CDC42BPG, ULK2, MAP2, CDC42BPA, TGFBR3, TNK1,…	1222	800	13528	1.46682	0.148602	0.00327779	0.0872423
GOTERM_BP_FAT	GO:0030030~cell projection organization	56	3.5533	0.000127674	NRP2, ALS2, LIMA1, SEPT2, PAX6, STRN, LPAR1, CXCL12, OFD1, NRCAM, ANK3, ROBO1, TTC30A, POU4F1, ROBO2, SEMA3A, TOP2B, EGFR, MYO6, PTPRM, CCDC88A, ROCK1, NRXN3, KIF5C, BBS10, SLIT3, NCK1, VCAN, DST, RTN4RL1, ONECUT2, ABI2, RDX, MYCBP2, ALCAM, PTK2, DMD, CD24, LAMB1, FGD6, ETV4, APC, KLF5, KLF7, GNAO1, KIF3A, VAV3, CREB1, MAP1B, ALMS1, EPHA4, EPHA7, ITGA6, ULK2, MAP2, APBB2	1222	368	13528	1.68462	0.348931	0.00750049	0.232552
GOTERM_BP_FAT	GO:0016477~cell migration	45	2.85533	0.000137893	NRP2, CAV2, TNFRSF12A, PAX6, PRKDC, KITLG, ABI2, ZEB2, PAX3, KIT, CDH2, CXCL12, NRCAM, CTTNBP2, PTK2, SBDS, ROBO1, POU3F3, SEMA3C, POU3F2, PEX13, POU4F1, CD24, TOP2B, PPAP2B, FN1, NR2F1, APC, SATB2, CCDC88A, VAV3, AIMP1, ROCK1, ARID5B, MET, VEGFC, HIF1A, ITGA6, ID1, NCK1, TGFBR3, ADAM17, FOXC1, VCAN, APBB2	1222	276	13528	1.80495	0.370916	0.00795937	0.251143
GOTERM_BP_FAT	GO:0007167~enzyme linked receptor protein signaling pathway	52	3.29949	0.000235232	TWSG1, ERBB4, IL6ST, USP9X, BMPR2, RHOQ, EPHA10, KIT, PHIP, RGMB, PTK2, FNTA, CEP57, SOS1, MAP3K1, GAB1, UBE2D1, FRS2, PIK3R1, EGFR, BMP2, IRS2, PTPRD, NIN, PTPN2, CREB1, ARID5B, SMAD5, MET, SMAD4, STXBP4, EPS15, VEGFC, EPHA4, EPHA7, ACVR2B, ZFP106, PLCE1, ERBB2IP, EPS8, ID1, NCK1, HIPK2, ROR1, JAK1, ADAM17, TGFBR3, FOXC1, SMURF2, TGFB1I1, EIF2AK3, PLEKHA1	1222	342	13528	1.68322	0.546477	0.0122788	0.428067
GOTERM_CC_FAT	GO:0030054~cell junction	63	3.99746	0.000245178	LIMA1, OCLN, GABRB3, GRIP1, FERMT2, UTRN, STRN, PNN, ARHGAP21, ACTR3, CTTNBP2, DMXL2, PARD3B, DLG1, MAGI3, INADL, PTPRM, MPDZ, MPP5, TANC1, PSD3, VEZT, MYH6, LIG4, PCLO, PJA2, EPB41L3, ARHGAP32, ASH1L, EPB41L5, ADAM17, TGFB1I1, ADD3, DST, UNC13A, LCP1, CAV2, CGNL1, CAV1, ABI2, CDH2, CLDN12, CDH3, PRR7, PTK2, DMD, SSX2IP, APC, DTNA, GABRD, LPP, ITGA2, ABCB1, HOMER1, PPP1R9A, TJP1, DSG2, ERBB2IP, C…	977	518	12782	1.59116	0.128092	0.00455861	0.358002
GOTERM_CC_FAT	GO:0014069~postsynaptic density	16	1.01523	0.000248227	ALS2, ADAM10, ERBB4, MPDZ, CALD1, MAP1B, PSD3, TANC1, STRN, HOMER1, PJA2, ARHGAP32, EPS8, SOS1, IFNGR1, DLG1	977	71	12782	2.94826	0.129577	0.00446664	0.362447
GOTERM_BP_FAT	GO:0031110~regulation of microtubule polymerization or depolymerization	11	0.69797	0.000262013	CAV2, CTTNBP2, CAV1, SBDS, MAP2, MAP1B, SKA3, CLASP1, MID1, DST, APC	1222	31	13528	3.9282	0.585525	0.0132559	0.476693
GOTERM_CC_FAT	GO:0031252~cell leading edge	24	1.52284	0.000297997	MYO5A, ALS2, MYO6, PTPRM, CCDC88A, TNFRSF12A, ABI2, RDX, CDK6, CDH2, RAPH1, IQGAP1, ACTR3, CDC42BPG, PTK2, ROBO1, CDC42BPA, ADAM17, ROBO2, WASL, APBB2, FGD6, LCP1, RASA1	977	138	12782	2.27529	0.153466	0.00503591	0.43497
GOTERM_BP_FAT	GO:0000902~cell morphogenesis	53	3.36294	0.000342574	NRP2, ALS2, PAX6, CXCL12, OFD1, NRCAM, CUL3, DAB2, SLC1A3, ANK3, ROBO1, POU4F1, ROBO2, SEMA3A, TOP2B, DLG1, EGFR, PTPRM, NRXN3, KIF5C, ECT2, BBS10, PROX1, SLIT3, HIF1A, VCAN, DST, RTN4RL1, ONECUT2, MYCBP2, ALCAM, PTK2, DMD, CLASP1, LAMB1, ETV4, APC, FN1, KLF7, BMP2, CAP2, KIF3A, CREB1, MAP1B, ALMS1, NDC80, STRADB, EPHA4, EPHA7, ERBB2IP, ULK2, TGFBR3, APBB2	1222	356	13528	1.64812	0.683865	0.0167925	0.622827
GOTERM_BP_FAT	GO:0000059~protein import into nucleus, docking	8	0.507614	0.000414319	XPO1, CSE1L, IPO7, NUP205, IPO11, IPO8, KPNB1, TNPO1	1222	17	13528	5.20959	0.751625	0.0199833	0.752801
GOTERM_BP_FAT	GO:0000904~cell morphogenesis involved in differentiation	39	2.47462	0.000609817	NRP2, ALS2, RTN4RL1, PAX6, CXCL12, MYCBP2, ALCAM, CUL3, NRCAM, PTK2, DAB2, SLC1A3, ROBO1, ANK3, ROBO2, POU4F1, SEMA3A, LAMB1, TOP2B, ETV4, APC, FN1, KLF7, BMP2, PTPRM, NRXN3, CREB1, MAP1B, KIF5C, PROX1, SLIT3, EPHA4, EPHA7, HIF1A, ULK2, TGFBR3, VCAN, APBB2, DST	1222	244	13528	1.76945	0.871293	0.0273254	1.10615
GOTERM_MF_FAT	GO:0003700~transcription factor activity	117	7.42386	0.000686572	MEF2C, THRB, ZNF639, FOXO3, HOXD10, ZNF397, RARB, SATB1, SATB2, TAF4B, STRN3, ZHX1, FOXN2, PROX1, AHR, ZNF37A, GTF2H2B, HOXD9, HIF1A, MLLT10, HOXD4, MGA, NFE2L1, NFE2L2, ONECUT2, ZNF131, MYEF2, ATF2, NR2C1, HOXA6, TCF4, ZNF423, KLF5, PLAG1, YEATS4, KLF7, MLL, EPAS1, KLF9, KLF12, MAFB, TAF5, KLF11, SMAD5, SMAD4, ATAD2, TEAD1, NR4A3, VAV1, FOXP2, ZFHX4, HDAC2, CSRNP3, DMTF1, HOXB8, DLX6, ETS1, TRPS…	1160	975	12983	1.34307	0.504706	0.0256867	1.08238
GOTERM_BP_FAT	GO:0006928~cell motion	65	4.12437	0.000721195	NRP2, PAX6, ZEB2, PAX3, CXCL12, ACTR3, NRCAM, CTTNBP2, SBDS, ANK3, ROBO1, SEMA3C, POU4F1, ROBO2, SEMA3A, TOP2B, NR2F1, SATB2, PTPRM, CCDC88A, ROCK1, NRXN3, ARID5B, KIF5C, SLIT3, VEGFC, HIF1A, NCK1, ADAM17, FOXC1, VCAN, WASL, CAV2, TNFRSF12A, CALD1, ABI2, KITLG, PRKDC, CDH2, KIT, MYCBP2, ALCAM, PTK2, POU3F3, PEX13, POU3F2, STRBP, CD24, PPAP2B, ETV4, FN1, APC, KLF7, VAV3, AIMP1, MSH2, MET, ITGA2, E…	1222	475	13528	1.51489	0.911505	0.0302275	1.30693
GOTERM_BP_FAT	GO:0031175~neuron projection development	40	2.53807	0.000805681	NRP2, ALS2, SEPT2, RTN4RL1, PAX6, STRN, ABI2, CXCL12, MYCBP2, ALCAM, NRCAM, PTK2, ROBO1, ANK3, DMD, ROBO2, POU4F1, CD24, SEMA3A, LAMB1, TOP2B, ETV4, APC, EGFR, KLF7, GNAO1, MYO6, PTPRM, NRXN3, CREB1, MAP1B, KIF5C, SLIT3, EPHA4, EPHA7, ULK2, MAP2, VCAN, APBB2, DST	1222	256	13528	1.72975	0.933396	0.0324967	1.45897
GOTERM_BP_FAT	GO:0030335~positive regulation of cell migration	19	1.20558	0.000866535	EGFR, IRS2, ADAM10, ERBB4, IL6ST, ONECUT2, ITGA2, KIT, CXCL12, VEGFC, MIA3, ARHGAP5, S1PR1, HIF1A, ADAM17, LAMB1, PIK3R1, F2R, APC	1222	89	13528	2.36334	0.945725	0.0340921	1.56835
GOTERM_BP_FAT	GO:0051272~positive regulation of cell motion	20	1.26904	0.00108048	EGFR, IRS2, ADAM10, ERBB4, IL6ST, ONECUT2, ITGA2, KIT, CXCL12, VEGFC, MIA3, ARHGAP5, S1PR1, HIF1A, ETS1, ADAM17, LAMB1, PIK3R1, F2R, APC	1222	98	13528	2.25926	0.973575	0.0404485	1.95197
GOTERM_CC_FAT	GO:0005876~spindle microtubule	9	0.571066	0.00113214	KIF4A, KIF11, KNTC1, NUSAP1, SKA3, CLASP1, CDC27, NCOR1, CALM1	977	29	12782	4.06021	0.469123	0.0169685	1.64317
GOTERM_BP_FAT	GO:0032273~positive regulation of protein polymerization	9	0.571066	0.00115039	ACTR3, CAV2, CTTNBP2, CAV1, MAP3K1, NCK1, MAP1B, RICTOR, APC	1222	25	13528	3.98534	0.979114	0.042537	2.07701
GOTERM_BP_FAT	GO:0030509~BMP signaling pathway	12	0.761421	0.00145645	TWSG1, ACVR2B, RGMB, BMP2, ID1, USP9X, SMAD5, SMAD4, BMPR2, TGFBR3, SMURF2, UBE2D1	1222	44	13528	3.01919	0.992544	0.0507792	2.62271
GOTERM_BP_FAT	GO:0060284~regulation of cell development	33	2.09391	0.00152401	XRCC5, NBN, TNFRSF12A, PAX6, REST, KIT, CDH2, TTC3, NRCAM, ACTR3, PTK2, ROBO1, ROBO2, POU3F2, CDK5RAP2, MBNL3, CD24, SEMA3A, ASPM, COL4A4, BMP2, NF1, MAP1B, SMAD4, LIG4, PROX1, NOTCH3, VEGFC, MIB1, TGFBR3, PBX1, TGFB1I1, ZFHX3	1222	205	13528	1.78206	0.99406	0.0519964	2.74277
GOTERM_CC_FAT	GO:0016323~basolateral plasma membrane	29	1.8401	0.00161813	CAV2, CAV1, LIMA1, ERBB4, ENPP1, FERMT2, ACTR3, CTTNBP2, PTK2, SLC1A3, ANK2, ANK3, DMD, DLG1, EGFR, SLC12A6, LPP, MET, ITGA2, ABCB1, STXBP3, MYH6, LIG4, TJP1, ERBB2IP, ITGA6, ADAM17, TGFB1I1, DST	977	203	12782	1.86899	0.595565	0.0213233	2.34078
GOTERM_BP_FAT	GO:0051130~positive regulation of cellular component organization	30	1.90355	0.00165391	CAV2, CAV1, TNFRSF12A, RHOQ, KIT, POT1, ACTR3, CTTNBP2, ROBO1, MAP3K1, ROBO2, TNKS, CD24, PIK3R1, APC, ROCK2, DLGAP5, MAP1B, SMAD4, ITGA2, NUSAP1, RICTOR, PPARGC1A, PROX1, AHR, MIB1, PLK4, NCK1, CAND1, TGFB1I1	1222	181	13528	1.83487	0.996164	0.0557408	2.97323
GOTERM_MF_FAT	GO:0005096~GTPase activator activity	34	2.15736	0.00211379	RAB3GAP2, AGFG1, RABGAP1L, ASAP1, IQGAP2, MYO9A, FAM13B, IQGAP1, ARHGAP21, TBC1D15, ARHGAP5, TBC1D12, SOS1, TBC1D5, TBC1D4, GPSM2, RASA1, VAV3, RALBP1, NF1, DEPDC1, ARHGAP29, TBCK, USP6NL, TBC1D23, WDR67, ARHGAP32, RALGAPA1, GAPVD1, RGS2, CHML, RGS3, ACAP2, CHN2	1160	220	12983	1.72971	0.885216	0.0553736	3.29737
GOTERM_BP_FAT	GO:0051056~regulation of small GTPase mediated signal transduction	38	2.41117	0.00211452	ALS2, AGFG1, RABGAP1L, ASAP1, IQGAP2, LPAR1, ITSN2, CDH2, IQGAP1, TBC1D15, S1PR1, TBC1D12, SOS1, SOS2, TBC1D5, RAPGEF6, TBC1D4, FGD6, FBXO8, RASA1, VAV3, RALBP1, NF1, ARHGEF5, PSD3, RICTOR, VAV1, ECT2, TBCK, FARP2, USP6NL, TBC1D23, WDR67, RALGAPA1, PLCE1, GAPVD1, RASGRF2, ACAP2	1222	252	13528	1.66934	0.999187	0.0693416	3.78628
GOTERM_BP_FAT	GO:0048858~cell projection morphogenesis	37	2.34772	0.0023776	NRP2, ALS2, RTN4RL1, ONECUT2, PAX6, CXCL12, MYCBP2, ALCAM, NRCAM, OFD1, PTK2, ROBO1, ANK3, DMD, ROBO2, POU4F1, SEMA3A, TOP2B, ETV4, APC, EGFR, KLF7, PTPRM, KIF3A, NRXN3, CREB1, MAP1B, KIF5C, ALMS1, BBS10, SLIT3, EPHA4, EPHA7, ULK2, VCAN, APBB2, DST	1222	245	13528	1.67185	0.999665	0.0768896	4.24776
GOTERM_BP_FAT	GO:0030334~regulation of cell migration	28	1.77665	0.00244749	ERBB4, IL6ST, ONECUT2, PAX6, KIT, CXCL12, MIA3, S1PR1, ARHGAP5, HMOX1, MAP3K1, GAB1, LAMB1, PIK3R1, APC, EGFR, IRS2, ADAM10, PTPRM, NF1, ITGA2, VEGFC, HIF1A, CLIC4, ADAM17, TGFBR3, F2R, IGFBP5	1222	169	13528	1.83415	0.999735	0.0768486	4.37
GOTERM_CC_FAT	GO:0005911~cell-cell junction	27	1.7132	0.00260611	CGNL1, OCLN, ABI2, STRN, CDH2, CDH3, CLDN12, PNN, SSX2IP, PARD3B, DLG1, APC, MAGI3, INADL, PTPRM, MPDZ, MPP5, EPB41L3, TJP1, ITGA6, DSG2, PKP2, ASH1L, CDC42BPA, DSC3, ADAM17, ADD3	977	190	12782	1.85915	0.767466	0.0326092	3.74479
GOTERM_CC_FAT	GO:0043005~neuron projection	42	2.66497	0.00265016	MYO5A, NRP2, ALS2, GABRB3, CALD1, UTRN, STRN, ABI2, IQGAP1, MYCBP2, NRCAM, ALCAM, SLC1A3, ROBO1, ANK3, ROBO2, SEMA3A, IFNGR1, APC, SLC12A6, MYO6, OPA1, KIF5B, KIF5A, MPDZ, STRN3, NF1, MAP1B, KIF5C, ITGA2, STAT1, DDN, CAPRIN1, PPP1R9A, ARHGAP32, EPHA7, LRP1, MAP2, TMOD2, CACNA1G, CACNA1H, APBB2	977	342	12782	1.60667	0.773136	0.0324271	3.80694
GOTERM_BP_FAT	GO:0040017~positive regulation of locomotion	19	1.20558	0.00270973	EGFR, IRS2, ADAM10, ERBB4, IL6ST, ONECUT2, ITGA2, KIT, CXCL12, VEGFC, MIA3, ARHGAP5, S1PR1, HIF1A, ADAM17, LAMB1, PIK3R1, F2R, APC	1222	98	13528	2.1463	0.999891	0.0839551	4.82736
GOTERM_BP_FAT	GO:0031334~positive regulation of protein complex assembly	10	0.634518	0.00314763	ACTR3, CAV2, CTTNBP2, CAV1, MAP3K1, NCK1, MAP1B, RICTOR, CD24, APC	1222	35	13528	3.16296	0.999975	0.0934506	5.5865
GOTERM_CC_FAT	GO:0042995~cell projection	74	4.69543	0.00326747	ALS2, NRP2, SEPT2, GABRB3, UTRN, STRN, IQGAP1, ACTR3, NRCAM, CTTNBP2, SLC1A3, ANK3, ROBO1, TTC30A, ROBO2, SEMA3A, IFNGR1, SLC12A6, MYO6, OPA1, PTPRM, CCDC88A, KIF5B, MPDZ, KIF5A, STRN3, KIF5C, CDK6, DDN, ARHGAP32, HIF1A, CLIC4, DLD, CYBRD1, ADAM17, WASL, LCP1, MYO5A, CAV2, AGFG1, TNFRSF12A, ACTR3B, CALD1, ABI2, RDX, CDH2, MYCBP2, ALCAM, PTK2, CD24, FGD6, RASA1, APC, TTC21B, NF1, MAP1B, MET, ITGA2…	977	697	12782	1.389	0.839507	0.0381778	4.67411
GOTERM_BP_FAT	GO:0048666~neuron development	47	2.98223	0.00332866	NRP2, ALS2, SEPT2, RTN4RL1, ONECUT2, PAX6, STRN, ABI2, CXCL12, HOXD10, MYCBP2, ALCAM, NRCAM, PTK2, SLC1A3, ROBO1, ANK3, DMD, ROBO2, POU4F1, CD24, SEMA3A, LAMB1, TOP2B, ETV4, APC, EGFR, KLF7, GNAO1, MYO6, PTPRM, NRXN3, CREB1, MAP1B, KIF5C, ALMS1, FARP2, SLIT3, HOXD9, SALL3, EPHA4, EPHA7, ULK2, MAP2, VCAN, APBB2, DST	1222	339	13528	1.53483	0.999986	0.0968578	5.89866
GOTERM_BP_FAT	GO:0009952~anterior/posterior pattern formation	24	1.52284	0.003456	KIF3A, MLL, BMPR2, SMAD4, PAX6, PRKDC, ZEB2, HOXD10, ATM, HOXD9, SF3B1, MIB1, ACVR2B, SFRP2, HOXB8, HOXA6, HOXB5, HIPK2, HOXD4, PBX1, RBPJ, FRS2, MLLT3, APC	1222	140	13528	1.89778	0.999991	0.0995193	6.11766
GOTERM_BP_FAT	GO:0045596~negative regulation of cell differentiation	33	2.09391	0.00354119	TWSG1, NBN, CAV1, ENPP1, DICER1, EZH2, PAX6, ZEB1, REST, KIT, TTC3, PTK2, ITGAV, MBNL3, INPP5D, CD24, SEMA3A, ASPM, RC3H1, APC, ZCCHC11, MAFB, NF1, CDK6, LIG4, ABCG1, NOTCH3, MIB1, RIF1, TGFBR3, PBX1, TGFB1I1, ZFHX3	1222	216	13528	1.69131	0.999993	0.100985	6.26388
GOTERM_BP_FAT	GO:0030521~androgen receptor signaling pathway	10	0.634518	0.00386688	NCOA1, NCOA3, GRIP1, KDM3A, PIAS2, MED14, PIAS1, TGFB1I1, MED13, PPARGC1A	1222	36	13528	3.0751	0.999998	0.107057	6.82098
GOTERM_CC_FAT	GO:0000139~Golgi membrane	26	1.64975	0.00396055	CAV2, CAV1, AFTPH, SEC24B, SEC24A, SLC35A5, LMAN1, TMF1, ACTR3, AP1S3, ST6GALNAC3, AP1S2, ST3GAL5, COPB1, ST3GAL6, DOPEY1, GOLGA5, B4GALNT1, ACER3, PLCE1, ARHGAP32, USO1, VAMP4, WASL, STEAP2, GOLGB1	977	186	12782	1.82879	0.891211	0.0442628	5.63902
GOTERM_BP_FAT	GO:0007242~intracellular signaling cascade	141	8.9467	0.00414154	PLEKHM3, IL6ST, IQGAP2, MBIP, LPAR1, IQGAP1, PRKAR2B, MLL5, S1PR1, GAB1, PIK3C3, RAB23, RAPGEF6, TLK1, MLL3, FRS2, PAG1, EGFR, BCL10, MAGI3, INADL, MYO6, ROCK1, ROCK2, RINT1, SOCS6, COLEC12, MED14, DEPDC1, MED13, PPARGC1A, PCLO, TANK, MARK1, STK3, FARP2, MAP4K3, RND3, PLCE1, MAP4K5, RASGRF2, RAB17, PIAS2, PIAS1, TGFB1I1, RAB10, EIF2AK3, UNC13A, WNT5A, CAV1, RALGPS2, RALGPS1, BLM, GNAI1, STK17B, M…	1222	1256	13528	1.24277	0.999999	0.113298	7.28835
GOTERM_BP_FAT	GO:0046578~regulation of Ras protein signal transduction	32	2.03046	0.00428075	ALS2, AGFG1, RABGAP1L, ASAP1, LPAR1, ITSN2, CDH2, TBC1D15, S1PR1, TBC1D12, SOS1, SOS2, TBC1D5, TBC1D4, FGD6, FBXO8, VAV3, RALBP1, NF1, ARHGEF5, PSD3, RICTOR, VAV1, ECT2, TBCK, USP6NL, FARP2, TBC1D23, WDR67, PLCE1, RASGRF2, ACAP2	1222	210	13528	1.68691	0.999999	0.115944	7.52438
GOTERM_BP_FAT	GO:0007409~axonogenesis	30	1.90355	0.00434701	ALS2, NRP2, RTN4RL1, PAX6, CXCL12, MYCBP2, NRCAM, ALCAM, PTK2, ROBO1, ANK3, ROBO2, POU4F1, SEMA3A, TOP2B, ETV4, APC, KLF7, PTPRM, NRXN3, CREB1, KIF5C, MAP1B, SLIT3, EPHA4, EPHA7, ULK2, VCAN, APBB2, DST	1222	193	13528	1.72078	1	0.116696	7.63653
GOTERM_BP_FAT	GO:0051270~regulation of cell motion	30	1.90355	0.00434701	ERBB4, IL6ST, ONECUT2, PAX6, KIT, CXCL12, MIA3, S1PR1, ARHGAP5, HMOX1, MAP3K1, GAB1, SEMA3A, LAMB1, PIK3R1, APC, EGFR, IRS2, ADAM10, PTPRM, NF1, ITGA2, VEGFC, HIF1A, CLIC4, ETS1, ADAM17, TGFBR3, F2R, IGFBP5	1222	193	13528	1.72078	1	0.116696	7.63653
GOTERM_BP_FAT	GO:0006886~intracellular protein transport	50	3.17259	0.00502636	XPO1, RAB3GAP2, TSPO, SEC24B, SEC24A, AP1S3, AP1S2, PEX1, TRAK2, COPB1, TLK1, STAM, RANBP2, TPR, KPNB1, AP3B1, RPGR, MYO6, PGAP1, VPS41, STXBP4, IPO8, KRT18, IPO7, NUP205, USO1, SRP72, STON2, STON1, SNX6, NAPG, STAM2, SEC62, CEP57, CSE1L, STX17, BCAP29, PEX13, CD24, APPBP2, SEC23IP, TNPO1, SRP54, IPO11, STRADB, ERBB2IP, CHML, TRPS1, NOP58, F2R	1222	374	13528	1.48	1	0.129617	8.77896
GOTERM_BP_FAT	GO:0048812~neuron projection morphogenesis	32	2.03046	0.0052891	ALS2, NRP2, RTN4RL1, PAX6, CXCL12, MYCBP2, NRCAM, ALCAM, PTK2, ROBO1, ANK3, DMD, ROBO2, POU4F1, SEMA3A, TOP2B, ETV4, APC, EGFR, KLF7, PTPRM, NRXN3, CREB1, MAP1B, KIF5C, SLIT3, EPHA4, EPHA7, ULK2, VCAN, APBB2, DST	1222	213	13528	1.66316	1	0.134899	9.2172
GOTERM_BP_FAT	GO:0030261~chromosome condensation	8	0.507614	0.00539205	NCAPH, AIFM2, NCAPG2, NCAPG, NUSAP1, TOP2A, SMC2, SMC4	1222	25	13528	3.54252	1	0.136314	9.38837
GOTERM_BP_FAT	GO:0007169~transmembrane receptor protein tyrosine kinase signaling pathway	33	2.09391	0.0061571	ERBB4, BMPR2, RHOQ, EPHA10, KIT, PHIP, PTK2, CEP57, SOS1, GAB1, FRS2, PIK3R1, EGFR, IRS2, NIN, PTPN2, ARID5B, MET, STXBP4, EPS15, VEGFC, EPHA4, ZFP106, PLCE1, EPHA7, ERBB2IP, EPS8, NCK1, ROR1, ADAM17, FOXC1, EIF2AK3, PLEKHA1	1222	224	13528	1.6309	1	0.151891	10.6509
GOTERM_BP_FAT	GO:0043254~regulation of protein complex assembly	17	1.07868	0.0063013	ATF7IP, CAV2, CAV1, ACTR3B, MAP1B, RDX, RICTOR, LATS1, AHR, ACTR3, CTTNBP2, MAP3K1, NCK1, CAND1, CD24, RASA1, APC	1222	90	13528	2.09107	1	0.154045	10.887
GOTERM_MF_FAT	GO:0005099~Ras GTPase activator activity	17	1.07868	0.00632494	RALBP1, NF1, IQGAP2, RABGAP1L, ARHGAP29, TBCK, IQGAP1, USP6NL, TBC1D15, TBC1D23, WDR67, ARHGAP5, TBC1D12, SOS1, TBC1D5, TBC1D4, RASA1	1160	91	12983	2.09086	0.998483	0.140111	9.56511
GOTERM_MF_FAT	GO:0003705~RNA polymerase II transcription factor activity, enhancer binding	10	0.634518	0.00634119	HIF1A, EPAS1, CREB1, MYEF2, POU3F3, FOXC1, PAX3, PROX1, ZFHX3, PURA	1160	39	12983	2.86981	0.998508	0.137484	9.58855
GOTERM_BP_FAT	GO:0032844~regulation of homeostatic process	20	1.26904	0.00636675	IBTK, BCL10, CAV1, MAFB, NF1, CDK6, CDH2, FOXO3, POT1, HIF1A, ETS1, CACNA1G, ADAM17, TNKS, INPP5D, CD24, EIF2AK3, ERCC4, CALM1, F2R	1222	114	13528	1.94217	1	0.154402	10.994
GOTERM_BP_FAT	GO:0048934~peripheral nervous system neuron differentiation	4	0.253807	0.00638093	HOXD9, ONECUT2, POU4F1, HOXD10	1222	5	13528	8.8563	1	0.153617	11.0171
GOTERM_MF_FAT	GO:0050681~androgen receptor binding	8	0.507614	0.00641611	NCOA1, NCOA3, GRIP1, KDM3A, PIAS2, PIAS1, TGFB1I1, PPARGC1A	1160	26	12983	3.44377	0.998619	0.136127	9.6965
GOTERM_BP_FAT	GO:0042493~response to drug	32	2.03046	0.00648966	CAV2, CAV1, NBN, ERBB4, CDH3, CTTNBP2, TOP1, SLC1A3, SEMA3C, RAB6A, LOX, APC, SRP54, GNAO1, PTPRM, MSH2, CREB1, MAP1B, CENPF, ITGA2, ABCB1, STAT1, CPS1, GAL, HDAC2, ABAT, ADAM17, HSD11B2, SRP72, PARP4, MGST1, BCAR3	1222	216	13528	1.64006	1	0.154925	11.1945
GOTERM_CC_FAT	GO:0005643~nuclear pore	14	0.888325	0.00650951	XPO1, NUP153, AGFG1, IPO11, IPO8, NPIP, CSE1L, IPO7, NUP205, TNKS, RANBP2, TPR, KPNB1, TNPO1	977	79	12782	2.31849	0.974027	0.0690806	9.11
GOTERM_BP_FAT	GO:0017015~regulation of transforming growth factor beta receptor signaling pathway	10	0.634518	0.00681278	TRIM33, SNX6, HTRA1, HIPK2, ONECUT2, SMAD4, ADAM17, SMURF2, TGFB1I1, ZEB1	1222	39	13528	2.83856	1	0.16087	11.7197
GOTERM_BP_FAT	GO:0048667~cell morphogenesis involved in neuron differentiation	31	1.96701	0.00731271	ALS2, NRP2, RTN4RL1, PAX6, CXCL12, MYCBP2, NRCAM, ALCAM, PTK2, SLC1A3, ROBO1, ANK3, ROBO2, POU4F1, SEMA3A, TOP2B, ETV4, APC, KLF7, PTPRM, NRXN3, CREB1, KIF5C, MAP1B, SLIT3, EPHA4, EPHA7, ULK2, VCAN, APBB2, DST	1222	209	13528	1.64202	1	0.170458	12.5265
GOTERM_BP_FAT	GO:0050767~regulation of neurogenesis	26	1.64975	0.00750409	XRCC5, NBN, TNFRSF12A, PAX6, KIT, REST, CDH2, TTC3, NRCAM, ACTR3, PTK2, ROBO1, POU3F2, ROBO2, CDK5RAP2, CD24, SEMA3A, ASPM, BMP2, NF1, MAP1B, LIG4, NOTCH3, VEGFC, MIB1, PBX1	1222	166	13528	1.73391	1	0.173329	12.8335
GOTERM_CC_FAT	GO:0043296~apical junction complex	16	1.01523	0.00791104	CGNL1, MAGI3, INADL, OCLN, MPDZ, MPP5, STRN, CLDN12, PNN, TJP1, DSG2, PKP2, ASH1L, DSC3, PARD3B, APC	977	99	12782	2.11441	0.988202	0.0789303	10.9674
GOTERM_BP_FAT	GO:0044087~regulation of cellular component biogenesis	23	1.45939	0.00843234	COL4A4, ATF7IP, CAV2, CAV1, ACTR3B, MAP1B, RHOQ, RDX, KIT, RICTOR, LATS1, PROX1, AHR, ACTR3, CTTNBP2, PTK2, S1PR1, NCK1, MAP3K1, CAND1, CD24, RASA1, APC	1222	142	13528	1.79309	1	0.187587	14.3081
GOTERM_BP_FAT	GO:0010033~response to organic substance	85	5.3934	0.00857305	IL6ST, DICER1, RHOQ, DEK, LATS1, ACTR3, HSPH1, PRKAR2B, CTTNBP2, CASP3, FNTA, HMOX1, GAB1, LOX, EGR1, EGFR, BCL10, IRS2, HSP90AA1, ZCCHC11, ADAM10, STRN3, COLEC12, STXBP4, CDO1, GAL, GNAL, KRT19, ACVR2B, THBD, SLC25A36, DNAJC25, ADAM17, HSD11B2, ABAT, NFE2L2, STEAP2, EIF2AK2, EIF2AK3, EIF2AK4, ALPL, CAV2, CAV1, CYP1B1, ENPP1, ERBB4, TAF9B, PRKDC, GNG11, GNG12, EDEM3, NR3C1, LIN28B, TTC3, PHIP, KD…	1222	721	13528	1.30511	1	0.18917	14.5296
GOTERM_BP_FAT	GO:0016192~vesicle-mediated transport	70	4.44162	0.00898009	ALS2, SEC24B, SEC31A, SEC24A, VPS54, SYNJ1, ITSN2, HOOK3, AP1S3, DAB2, AP1S2, COPB1, RAB6A, GOLGA5, CLINT1, GOLGA4, AP3B1, SCAMP1, MYO6, RINT1, STXBP3, VPS41, COLEC12, PCLO, GTF2H2B, GAPVD1, KRT18, FNBP1L, USO1, VAMP4, STEAP2, VPS26A, SPAST, UNC13A, EXOC6B, TRAPPC2, STON2, CAV2, CAV1, CPLX2, STON1, CPLX1, NAPG, GULP1, LMAN1, MIA3, HMGXB4, ITGAV, STX17, OSBPL1A, PIKFYVE, BCAP29, EXOC6, DOPEY1, CD2…	1222	576	13528	1.34536	1	0.19597	15.1672
GOTERM_CC_FAT	GO:0044431~Golgi apparatus part	35	2.22081	0.0098505	CAV2, SEC24B, CAV1, AFTPH, SEC24A, SEC31A, SLC35A5, LMAN1, TMF1, HOOK3, AP1S3, ACTR3, ST6GALNAC3, AP1S2, ST3GAL5, COPB1, ST3GAL6, DOPEY1, GOLGA5, GOLGA4, B4GALNT1, SCAMP1, ACER3, ADAM10, DNM1L, VPS41, COG5, SCFD1, PLCE1, ARHGAP32, USO1, VAMP4, WASL, STEAP2, GOLGB1	977	294	12782	1.55749	0.996049	0.0957173	13.4795
GOTERM_MF_FAT	GO:0005070~SH3/SH2 adaptor activity	11	0.69797	0.0101579	SH2D3C, SH3BGRL, VAV3, EPS8, GAB1, ABI2, CHN2, STAM, ITSN2, SKAP2, PAG1	1160	49	12983	2.51254	0.999971	0.191971	14.9372
GOTERM_CC_FAT	GO:0016327~apicolateral plasma membrane	16	1.01523	0.0103619	CGNL1, MAGI3, INADL, OCLN, MPDZ, MPP5, STRN, CLDN12, PNN, TJP1, DSG2, PKP2, ASH1L, DSC3, PARD3B, APC	977	102	12782	2.05222	0.99704	0.0987511	14.1308
GOTERM_CC_FAT	GO:0030055~cell-substrate junction	17	1.07868	0.010852	CAV2, CAV1, LIMA1, LPP, FERMT2, ITGA2, ABCB1, MYH6, LIG4, ACTR3, CTTNBP2, PTK2, ERBB2IP, DMD, ADAM17, TGFB1I1, DST	977	112	12782	1.9858	0.997756	0.101481	14.7507
GOTERM_BP_FAT	GO:0007026~negative regulation of microtubule depolymerization	6	0.380711	0.0111411	SBDS, MAP2, MAP1B, CLASP1, MID1, APC	1222	16	13528	4.15139	1	0.228712	18.4777
GOTERM_BP_FAT	GO:0031114~regulation of microtubule depolymerization	6	0.380711	0.0111411	SBDS, MAP2, MAP1B, CLASP1, MID1, APC	1222	16	13528	4.15139	1	0.228712	18.4777
GOTERM_BP_FAT	GO:0030182~neuron differentiation	55	3.48985	0.0112416	NRP2, ALS2, SEPT2, AGTPBP1, PAX6, STRN, PAX3, CXCL12, HOXD10, NRCAM, S1PR1, SLC1A3, ANK3, ROBO1, POU4F1, ROBO2, SEMA3A, TOP2B, EGFR, MYO6, PTPRM, NRXN3, KIF5C, SLIT3, FARP2, HOXD9, VCAN, SMARCA1, DST, RTN4RL1, ONECUT2, ABI2, MYCBP2, ALCAM, PTK2, DMD, POU3F2, CD24, LAMB1, ETV4, APC, KLF7, GNAO1, CREB1, MAP1B, SMAD4, ALMS1, SALL3, NOTCH3, EPHA4, EPHA7, ULK2, MAP2, ID3, APBB2	1222	438	13528	1.39012	1	0.229143	18.6286
GOTERM_BP_FAT	GO:0032318~regulation of Ras GTPase activity	18	1.14213	0.0115152	ALS2, AGFG1, RALBP1, NF1, RABGAP1L, ASAP1, RICTOR, TBCK, USP6NL, TBC1D15, TBC1D23, WDR67, S1PR1, TBC1D12, ACAP2, TBC1D5, TBC1D4, FGD6	1222	104	13528	1.91603	1	0.231275	19.0382
GOTERM_MF_FAT	GO:0008276~protein methyltransferase activity	11	0.69797	0.0117096	MLL5, MLL, PCMTD2, EZH2, ASH1L, PCMTD1, SETD7, SETD2, MLL3, SUV39H2, FBXO11	1160	50	12983	2.46229	0.999994	0.214152	17.0257
GOTERM_CC_FAT	GO:0009925~basal plasma membrane	7	0.444162	0.0119461	ACTR3, CAV2, CTTNBP2, CAV1, ERBB2IP, MET, DST	977	26	12782	3.52232	0.998791	0.107622	16.1195
GOTERM_CC_FAT	GO:0045121~membrane raft	20	1.26904	0.0124628	BCL10, CAV2, CAV1, ERBB4, RTN4RL1, GRIP1, BMPR2, RHOQ, BIRC2, CTTNBP2, RGMB, HMOX1, DMD, PIKFYVE, ADAM17, PLLP, SMURF2, CD24, PAG1, F2R	977	143	12782	1.82978	0.999098	0.110274	16.7589
GOTERM_CC_FAT	GO:0030425~dendrite	22	1.39594	0.0124765	ALS2, OPA1, MPDZ, STRN3, CALD1, NF1, MAP1B, ABI2, STRN, DDN, STAT1, CAPRIN1, ARHGAP32, PPP1R9A, EPHA7, SLC1A3, LRP1, MAP2, CACNA1G, CACNA1H, SEMA3A, IFNGR1	977	163	12782	1.76579	0.999105	0.108681	16.7757
GOTERM_BP_FAT	GO:0007422~peripheral nervous system development	9	0.571066	0.0132288	SLC5A3, HOXD9, NF1, NAB1, ONECUT2, POU3F2, POU4F1, UGT8, HOXD10	1222	36	13528	2.76759	1	0.256522	21.5596
GOTERM_BP_FAT	GO:0040012~regulation of locomotion	28	1.77665	0.0136499	ERBB4, IL6ST, ONECUT2, PAX6, KIT, CXCL12, MIA3, S1PR1, ARHGAP5, HMOX1, MAP3K1, GAB1, LAMB1, PIK3R1, APC, EGFR, IRS2, ADAM10, PTPRM, NF1, ITGA2, VEGFC, HIF1A, CLIC4, ADAM17, TGFBR3, F2R, IGFBP5	1222	192	13528	1.61443	1	0.262067	22.1677
GOTERM_BP_FAT	GO:0051960~regulation of nervous system development	28	1.77665	0.0136499	XRCC5, NBN, TNFRSF12A, PAX6, REST, KIT, CDH2, TTC3, NRCAM, ACTR3, PTK2, ROBO1, ROBO2, POU3F2, CDK5RAP2, CD24, SEMA3A, ASPM, COL4A4, BMP2, NF1, MAP1B, LIG4, NOTCH3, VEGFC, MIB1, PBX1, EIF2AK3	1222	192	13528	1.61443	1	0.262067	22.1677
GOTERM_MF_FAT	GO:0060090~molecular adaptor activity	13	0.824873	0.0145658	VAV3, ABI2, ITSN2, SKAP2, SH2D3C, SH3BGRL, EPS8, NCK1, GAB1, CHN2, STAM, FRS2, PAG1	1160	67	12983	2.17163	1	0.246642	20.745
GOTERM_BP_FAT	GO:0031111~negative regulation of microtubule polymerization or depolymerization	6	0.380711	0.0146324	SBDS, MAP2, MAP1B, CLASP1, MID1, APC	1222	17	13528	3.90719	1	0.276612	23.5694
GOTERM_BP_FAT	GO:0043409~negative regulation of MAPKKK cascade	6	0.380711	0.0146324	CAV1, AIDA, NF1, TAOK3, NCOR1, APC	1222	17	13528	3.90719	1	0.276612	23.5694
GOTERM_BP_FAT	GO:0007517~muscle organ development	30	1.90355	0.0146481	ALS2, MEF2C, CAV2, CAV1, UTRN, PAX3, HOXD10, SPEG, DMD, RARB, MKL2, FKTN, ARID5B, NF1, MET, CENPF, MBNL1, MYH6, HOMER1, PROX1, FOXP2, HOXD9, CACNA1H, TGFBR3, ZFPM2, SGCE, FOXC1, TCF12, F2R, IGFBP5	1222	211	13528	1.57399	1	0.275342	23.5916
GOTERM_BP_FAT	GO:0000122~negative regulation of transcription from RNA polymerase II promoter	36	2.28426	0.0150015	MEF2C, EID1, TAF9B, PAX3, ZEB1, NR2C1, EPC1, ZNF148, POU3F3, RARB, TCF4, NR2F1, EGR1, ZNF281, ATF7IP, SATB1, SATB2, KLF12, STRN3, KLF11, PROX1, FOXP2, NCOA2, HDAC2, BPTF, ID1, ZNF136, HIPK2, MDM2, PHF21A, ZFPM2, HIVEP1, ID3, LCOR, NCOR1, ZFHX3	1222	266	13528	1.49825	1	0.27946	24.0897
GOTERM_CC_FAT	GO:0005913~cell-cell adherens junction	8	0.507614	0.0150573	TJP1, PTPRM, ITGA6, ABI2, SSX2IP, CDH2, CDH3, APC	977	35	12782	2.99038	0.999793	0.125952	19.9009
GOTERM_BP_FAT	GO:0007411~axon guidance	18	1.14213	0.0150816	NRP2, KLF7, PTPRM, NRXN3, KIF5C, PAX6, CXCL12, MYCBP2, SLIT3, ALCAM, EPHA4, EPHA7, ROBO1, ANK3, ROBO2, SEMA3A, APBB2, ETV4	1222	107	13528	1.86231	1	0.279209	24.2022
GOTERM_BP_FAT	GO:0007254~JNK cascade	12	0.761421	0.0153047	MAP4K3, WNT5A, SH2D3C, MAP4K5, ERCC6, MAP3K2, MAP3K1, RB1CC1, GAB1, TAOK3, MAP2K4, STRADB	1222	59	13528	2.2516	1	0.281199	24.5147
GOTERM_MF_FAT	GO:0005085~guanyl-nucleotide exchange factor activity	23	1.45939	0.015982	ALS2, RALGPS2, RALGPS1, VAV3, RPGR, ARHGEF5, PSD3, ITSN2, RICTOR, VAV1, ECT2, FARP2, SH2D3C, PLCE1, GAPVD1, RASGRF2, SOS1, SOS2, RAPGEF6, FGD6, DOCK11, FBXO8, BCAR3	1160	152	12983	1.69356	1	0.263036	22.5307
GOTERM_BP_FAT	GO:0030522~intracellular receptor-mediated signaling pathway	14	0.888325	0.0159894	KLF9, GRIP1, MED14, MED13, NR3C1, PPARGC1A, MLL5, NCOA1, NCOA2, NCOA3, PIAS2, KDM3A, PIAS1, TGFB1I1	1222	75	13528	2.06647	1	0.285726	25.4661
GOTERM_MF_FAT	GO:0019992~diacylglycerol binding	13	0.824873	0.016296	CDC42BPG, PLEKHM3, VAV3, ROCK1, ROCK2, CDC42BPA, CHN2, ARHGAP29, PRKCE, VAV1, MYO9A, UNC13A, PRKD3	1160	68	12983	2.13969	1	0.259289	22.9214
GOTERM_CC_FAT	GO:0030027~lamellipodium	12	0.761421	0.0164404	ALS2, ACTR3, PTK2, PTPRM, CCDC88A, ABI2, RDX, WASL, CDH2, APBB2, FGD6, RAPH1	977	70	12782	2.24278	0.999905	0.132867	21.5303
GOTERM_BP_FAT	GO:0060537~muscle tissue development	20	1.26904	0.0165778	ALS2, CAV2, CAV1, NF1, UTRN, MYH6, MBNL1, HOMER1, PROX1, HOXD10, FOXP2, HOXD9, DMD, TGFBR3, ZFPM2, FOXC1, RARB, MKL2, F2R, IGFBP5	1222	125	13528	1.77126	1	0.291562	26.2746
GOTERM_MF_FAT	GO:0035258~steroid hormone receptor binding	9	0.571066	0.0171376	NCOA1, NCOA3, GRIP1, STRN, KDM3A, PIAS2, PIAS1, TGFB1I1, PPARGC1A	1160	38	12983	2.65079	1	0.26673	23.9598
GOTERM_BP_FAT	GO:0032271~regulation of protein polymerization	13	0.824873	0.0176508	ACTR3, CTTNBP2, CAV2, CAV1, ACTR3B, NCK1, MAP3K1, MAP1B, RDX, RICTOR, LATS1, RASA1, APC	1222	68	13528	2.1164	1	0.304241	27.7277
GOTERM_BP_FAT	GO:0043408~regulation of MAPKKK cascade	18	1.14213	0.0179004	CAV1, NF1, TAOK3, EDA2R, ZEB2, LPAR1, PDCD4, MAP4K5, ERCC6, AIDA, MAP3K2, MAP3K1, HIPK2, GAB1, CD24, NCOR1, F2R, APC	1222	109	13528	1.82814	1	0.306298	28.0618
GOTERM_BP_FAT	GO:0008354~germ cell migration	5	0.317259	0.0181176	PRKDC, FOXC1, KIT, PPAP2B, CXCL12	1222	12	13528	4.61266	1	0.307865	28.3514
GOTERM_BP_FAT	GO:0031116~positive regulation of microtubule polymerization	5	0.317259	0.0181176	CAV2, CTTNBP2, CAV1, MAP1B, APC	1222	12	13528	4.61266	1	0.307865	28.3514
GOTERM_BP_FAT	GO:0048048~embryonic eye morphogenesis	5	0.317259	0.0181176	SP3, RARB, ZEB1, PROX1, FRS2	1222	12	13528	4.61266	1	0.307865	28.3514
GOTERM_CC_FAT	GO:0030135~coated vesicle	21	1.33249	0.0184761	EGFR, SCAMP1, SEC24B, AFTPH, SEC24A, MYO6, SEC31A, PIK3C2A, PCLO, AP1S3, DAB2, AP1S2, DMXL2, LRP1, SCYL2, COPB1, YIPF5, HSPD1, STEAP2, GOLGA5, CLINT1	977	159	12782	1.72793	0.99997	0.144093	23.8726
GOTERM_BP_FAT	GO:0001937~negative regulation of endothelial cell proliferation	6	0.380711	0.018787	CAV2, CTTNBP2, CAV1, PTPRM, AIMP1, NF1	1222	18	13528	3.69013	1	0.315747	29.2368
GOTERM_BP_FAT	GO:0045646~regulation of erythrocyte differentiation	6	0.380711	0.018787	HIF1A, ETS1, MAFB, CDK6, FOXO3, INPP5D	1222	18	13528	3.69013	1	0.315747	29.2368
GOTERM_BP_FAT	GO:0051098~regulation of binding	23	1.45939	0.0192428	BCL10, RSF1, BLM, CALD1, SMAD4, ITGA2, EDA2R, MALT1, ATR, PROX1, HDAC2, AIDA, NCOA3, ID1, HMOX1, HIPK2, TGFBR3, ZNF462, PBX1, TNKS, ID3, EIF2AK3, CALM1	1222	153	13528	1.66417	1	0.320516	29.8338
GOTERM_BP_FAT	GO:0050808~synapse organization	12	0.761421	0.0193955	ALS2, NRCAM, MYO6, ERBB4, NRXN3, ANK3, MAP1B, UTRN, PCDHB2, POU4F1, CDH2, F2R	1222	61	13528	2.17778	1	0.321063	30.0327
GOTERM_BP_FAT	GO:0010769~regulation of cell morphogenesis involved in differentiation	14	0.888325	0.0196471	TNFRSF12A, MAP1B, SMAD4, CDH2, TTC3, ACTR3, NRCAM, PTK2, ROBO1, TGFBR3, POU3F2, ROBO2, TGFB1I1, SEMA3A	1222	77	13528	2.0128	1	0.322949	30.3595
GOTERM_BP_FAT	GO:0010720~positive regulation of cell development	13	0.824873	0.0196701	XRCC5, ACTR3, VEGFC, BMP2, ROBO1, TNFRSF12A, MAP1B, PAX6, SMAD4, ROBO2, KIT, TGFB1I1, LIG4	1222	69	13528	2.08572	1	0.321721	30.3891
GOTERM_BP_FAT	GO:0051336~regulation of hydrolase activity	43	2.72843	0.0197984	ALS2, RAB3GAP2, CAV1, AGFG1, ASAP1, RABGAP1L, LPAR1, POT1, TBC1D15, FNTA, S1PR1, CASP8AP2, TBC1D12, TGM2, RAPGEF6, TBC1D5, TBC1D4, FGD6, EGFR, CARD8, GNAO1, VAV3, MSH3, RALBP1, MSH2, NF1, ITGA2, WRN, MYH6, RICTOR, STAT1, HOMER1, VAV1, TBCK, USP6NL, TBC1D23, WDR67, PLCE1, CHML, ACAP2, HSPD1, EIF2AK3, F2R	1222	337	13528	1.41254	1	0.321925	30.5552
GOTERM_MF_FAT	GO:0042054~histone methyltransferase activity	9	0.571066	0.0199238	MLL5, MLL, EZH2, ASH1L, SETD7, SETD2, MLL3, SUV39H2, FBXO11	1160	39	12983	2.58282	1	0.2988	27.3044
GOTERM_BP_FAT	GO:0014706~striated muscle tissue development	19	1.20558	0.0202428	ALS2, CAV2, CAV1, UTRN, MYH6, MBNL1, HOMER1, PROX1, HOXD10, FOXP2, HOXD9, DMD, TGFBR3, ZFPM2, FOXC1, RARB, MKL2, F2R, IGFBP5	1222	119	13528	1.76754	1	0.326336	31.127
GOTERM_CC_FAT	GO:0030117~membrane coat	11	0.69797	0.0202544	EGFR, AP1S3, STON2, AFTPH, SEC24B, AP1S2, STON1, SEC24A, SEC31A, COPB1, AP3B1	977	63	12782	2.28432	0.999989	0.154826	25.8652
GOTERM_CC_FAT	GO:0048475~coated membrane	11	0.69797	0.0202544	EGFR, AP1S3, STON2, AFTPH, SEC24B, AP1S2, STON1, SEC24A, SEC31A, COPB1, AP3B1	977	63	12782	2.28432	0.999989	0.154826	25.8652
GOTERM_MF_FAT	GO:0008565~protein transporter activity	15	0.951777	0.0214624	XPO1, IPO11, TSNAX, IPO8, SEC62, ABCG1, AP1S3, AP1S2, CSE1L, IPO7, USO1, KPNB1, VPS26A, TNPO1, AP3B1	1160	87	12983	1.9297	1	0.305007	29.0919
GOTERM_BP_FAT	GO:0001936~regulation of endothelial cell proliferation	8	0.507614	0.0216992	CAV2, CTTNBP2, CAV1, PTPRM, HIF1A, AIMP1, AGGF1, NF1	1222	32	13528	2.76759	1	0.342258	32.9701
GOTERM_BP_FAT	GO:0007178~transmembrane receptor protein serine/threonine kinase signaling pathway	17	1.07868	0.0219381	TWSG1, BMP2, CREB1, USP9X, SMAD5, SMAD4, BMPR2, ACVR2B, RGMB, FNTA, ID1, MAP3K1, HIPK2, TGFBR3, SMURF2, TGFB1I1, UBE2D1	1222	103	13528	1.82715	1	0.34375	33.268
GOTERM_BP_FAT	GO:0032268~regulation of cellular protein metabolic process	57	3.61675	0.0219696	IL6ST, IMPACT, IDE, EIF5B, TTK, ZEB2, EIF2A, PDCD4, PRKAR2B, FNTA, TIA1, GAB1, RAB23, PUM2, CUL1, IBTK, EGFR, BCL10, CCDC88A, ANAPC4, PRKCE, PPARGC1A, EIF4G2, VEGFC, EIF4G3, MAP4K5, NCK1, ADAM17, MDM2, PIAS1, EIF2AK3, EIF2AK4, CAV1, ENPP1, BMPR2, KITLG, IGF2BP3, FEM1B, MTIF3, ERCC6, MAP3K2, EIF3H, ITGAV, MAP3K1, RB1CC1, EIF3E, CD24, TNRC6B, UBE2D1, BMP2, MLL, SMAD4, ITGA2, RICTOR, CDC27, HDAC2, I…	1222	474	13528	1.33125	1	0.342595	33.3071
GOTERM_CC_FAT	GO:0005923~tight junction	12	0.761421	0.0219872	CGNL1, MAGI3, INADL, TJP1, OCLN, MPDZ, ASH1L, MPP5, STRN, PARD3B, CLDN12, APC	977	73	12782	2.15061	0.999996	0.164827	27.76
GOTERM_CC_FAT	GO:0030662~coated vesicle membrane	12	0.761421	0.0219872	EGFR, SCAMP1, AP1S3, DAB2, AFTPH, SEC24B, AP1S2, SEC24A, SEC31A, MYO6, COPB1, GOLGA5	977	73	12782	2.15061	0.999996	0.164827	27.76
GOTERM_CC_FAT	GO:0070160~occluding junction	12	0.761421	0.0219872	CGNL1, MAGI3, INADL, TJP1, OCLN, MPDZ, ASH1L, MPP5, STRN, PARD3B, CLDN12, APC	977	73	12782	2.15061	0.999996	0.164827	27.76
GOTERM_BP_FAT	GO:0001932~regulation of protein amino acid phosphorylation	25	1.58629	0.0223356	EGFR, IBTK, BMP2, CAV1, CCDC88A, ENPP1, IL6ST, SMAD4, BMPR2, TTK, KITLG, ZEB2, RICTOR, PRKCE, PDCD4, VEGFC, PRKAR2B, MAP4K5, ERCC6, MAP3K2, RB1CC1, MAP3K1, GAB1, ADAM17, CD24	1222	173	13528	1.59977	1	0.345667	33.7607
GOTERM_BP_FAT	GO:0032313~regulation of Rab GTPase activity	10	0.634518	0.0229039	ALS2, TBC1D15, TBC1D23, WDR67, TBC1D12, TBC1D5, TBC1D4, RABGAP1L, TBCK, USP6NL	1222	47	13528	2.3554	1	0.351207	34.4594
GOTERM_BP_FAT	GO:0032483~regulation of Rab protein signal transduction	10	0.634518	0.0229039	ALS2, TBC1D15, TBC1D23, WDR67, TBC1D12, TBC1D5, TBC1D4, RABGAP1L, TBCK, USP6NL	1222	47	13528	2.3554	1	0.351207	34.4594
GOTERM_CC_FAT	GO:0030120~vesicle coat	8	0.507614	0.0231798	EGFR, AP1S3, AFTPH, SEC24B, AP1S2, SEC24A, SEC31A, COPB1	977	38	12782	2.7543	0.999998	0.170794	29.0378
GOTERM_CC_FAT	GO:0045178~basal part of cell	7	0.444162	0.0237642	ACTR3, CAV2, CTTNBP2, CAV1, ERBB2IP, MET, DST	977	30	12782	3.05268	0.999999	0.172512	29.6562
GOTERM_BP_FAT	GO:0031098~stress-activated protein kinase signaling pathway	12	0.761421	0.024243	MAP4K3, WNT5A, SH2D3C, MAP4K5, ERCC6, MAP3K2, MAP3K1, RB1CC1, GAB1, TAOK3, MAP2K4, STRADB	1222	63	13528	2.10864	1	0.366006	36.078
GOTERM_BP_FAT	GO:0007076~mitotic chromosome condensation	5	0.317259	0.0243365	NCAPH, NCAPG, NUSAP1, SMC2, SMC4	1222	13	13528	4.25784	1	0.365541	36.1897
GOTERM_BP_FAT	GO:0008045~motor axon guidance	5	0.317259	0.0243365	ALCAM, KIF5C, CXCL12, ETV4, MYCBP2	1222	13	13528	4.25784	1	0.365541	36.1897
GOTERM_BP_FAT	GO:0031112~positive regulation of microtubule polymerization or depolymerization	5	0.317259	0.0243365	CAV2, CTTNBP2, CAV1, MAP1B, APC	1222	13	13528	4.25784	1	0.365541	36.1897
GOTERM_BP_FAT	GO:0031113~regulation of microtubule polymerization	5	0.317259	0.0243365	CAV2, CTTNBP2, CAV1, MAP1B, APC	1222	13	13528	4.25784	1	0.365541	36.1897
GOTERM_CC_FAT	GO:0009986~cell surface	38	2.41117	0.0250535	FRAS1, CAV2, CAV1, SEPT2, ENOX2, RTN4RL1, ENPP1, IL6ST, TNFRSF12A, IDE, BMPR2, KIT, HMMR, ALCAM, NRCAM, S1PR1, SLC1A3, ROBO1, DMD, ITGAV, TMEM123, ROBO2, CD24, ADAM10, SCUBE1, ITGA2, ABCB1, ABCG1, ACVR2B, LRP1, ITGA6, FREM2, ULBP2, CNTN1, TGFBR3, ADAM17, HSPD1, AOC3	977	348	12782	1.42859	0.999999	0.178801	31.0027
GOTERM_BP_FAT	GO:0009968~negative regulation of signal transduction	30	1.90355	0.0259145	TWSG1, CAV1, ELF1, SNX6, ENPP1, IL6ST, EZH2, ONECUT2, HTRA1, HMGXB4, INPP5D, APC, CARD8, STRN3, NF1, PAK1IP1, TAOK3, SOCS6, GTF2H2B, LRP1, AIDA, RGS2, TRIM33, RGS3, HIPK2, TGFB1I1, TNFAIP3, SNX13, NCOR1, IGFBP5	1222	221	13528	1.50277	1	0.380971	38.0455
GOTERM_BP_FAT	GO:0022604~regulation of cell morphogenesis	20	1.26904	0.0259898	TNFRSF12A, MAP1B, FERMT2, SMAD4, RHOQ, CDH2, TTC3, NRCAM, ACTR3, PTK2, ROBO1, TGFBR3, ROBO2, POU3F2, SEMA3A, TGFB1I1, CDC42EP3, FGD6, RASA1, FN1	1222	131	13528	1.69013	1	0.380235	38.1328
GOTERM_BP_FAT	GO:0048193~Golgi vesicle transport	20	1.26904	0.0259898	SCAMP1, SEC24B, SEC24A, SEC31A, NAPG, VPS41, LMAN1, MON2, AP1S3, SCFD1, COG5, AP1S2, KRT18, COPB1, DOPEY1, STEAP2, GOLGA5, CLINT1, SPAST, TRAPPC2	1222	131	13528	1.69013	1	0.380235	38.1328
GOTERM_CC_FAT	GO:0000145~exocyst	4	0.253807	0.0263011	SEPT2, EXOC6, EXOC2, EXOC6B	977	9	12782	5.81463	1	0.184617	32.2829
GOTERM_MF_FAT	GO:0032403~protein complex binding	27	1.7132	0.0264363	ENPP1, STRN, REST, EDIL3, PHIP, ERCC6, PEX1, FRS2, PIK3R1, IRS2, GNAO1, ADAM10, ADAM23, MSH2, STRN3, MAP1B, ITGA2, WRN, ATR, CPS1, ACVR2B, ERBB2IP, ITGA6, CLIC4, ADAM17, ADAM22, DST	1160	196	12983	1.54179	1	0.344046	34.5925
GOTERM_BP_FAT	GO:0001764~neuron migration	12	0.761421	0.0269722	NRCAM, CAV2, CTTNBP2, SATB2, PTK2, MET, PAX6, PEX13, APBB2, TOP2B, CXCL12, NR2F1	1222	64	13528	2.0757	1	0.386652	39.2608
GOTERM_CC_FAT	GO:0046930~pore complex	14	0.888325	0.0281125	XPO1, NUP153, AGFG1, IPO11, IPO8, NPIP, CSE1L, IPO7, NUP205, TNKS, RANBP2, TPR, KPNB1, TNPO1	977	95	12782	1.92801	1	0.193786	34.1024
GOTERM_BP_FAT	GO:0048598~embryonic morphogenesis	39	2.47462	0.0281362	WNT5A, TWSG1, DICER1, BMPR2, ZEB2, PAX3, TRIM15, ZEB1, HOXD10, CUL3, HOXA6, POU2F1, RAB23, RARB, FRS2, PPAP2B, HECTD1, BCL10, SATB2, MYO6, MAFB, SMAD4, MBNL1, NR4A3, PROX1, HOXD9, MIB1, VEGFC, ACVR2B, DLX6, HOXB8, HOXB5, SP3, KIAA1715, HOXD4, DLD, PBX1, FOXC1, TGFB1I1	1222	307	13528	1.40633	1	0.394806	40.5721
GOTERM_BP_FAT	GO:0048596~embryonic camera-type eye morphogenesis	4	0.253807	0.0290626	SP3, ZEB1, PROX1, FRS2	1222	8	13528	5.53519	1	0.403267	41.5966
GOTERM_BP_FAT	GO:0045664~regulation of neuron differentiation	20	1.26904	0.0298892	NBN, TNFRSF12A, MAP1B, PAX6, CDH2, REST, TTC3, NRCAM, ACTR3, NOTCH3, MIB1, PTK2, ROBO1, ROBO2, POU3F2, PBX1, CDK5RAP2, SEMA3A, CD24, ASPM	1222	133	13528	1.66472	1	0.408869	42.4966
GOTERM_BP_FAT	GO:0046328~regulation of JNK cascade	12	0.761421	0.0299162	MAP4K5, ERCC6, AIDA, MAP3K2, MAP3K1, HIPK2, GAB1, TAOK3, EDA2R, ZEB2, PDCD4, NCOR1	1222	65	13528	2.04376	1	0.407558	42.5258
GOTERM_BP_FAT	GO:0032535~regulation of cellular component size	35	2.22081	0.0306737	ALS2, LIMA1, ENOX2, ENPP1, ACTR3B, TNFRSF12A, TAF9B, RDX, CCNG1, LATS1, CXCL12, ACTR3, DAB2, ARHGAP5, MAP3K1, RB1CC1, TMEM123, SEMA3A, DNAJC2, RASA1, ADAM10, CREB1, NOL8, MAP1B, SMAD4, RICTOR, CAPRIN2, NUPR1, ERBB2IP, NCK1, NOP58, TGFBR3, ADAM17, TNK1, APBB2	1222	271	13528	1.42975	1	0.412287	43.3388
GOTERM_BP_FAT	GO:0007507~heart development	29	1.8401	0.0307795	NRP2, ERBB4, PRKDC, PAX3, CASP3, RB1CC1, PBRM1, SEMA3C, RARB, MKL2, NFATC3, BMP2, KIF3A, SCUBE1, NF1, TEAD1, MYH6, PROX1, ATM, MIB1, ACVR2B, PLCE1, PKP2, ID1, TGFBR3, ZFPM2, FOXC1, ID3, RBPJ	1222	215	13528	1.49321	1	0.411798	43.4514
GOTERM_BP_FAT	GO:0003002~regionalization	27	1.7132	0.0315187	BMPR2, PAX6, PRKDC, ZEB2, HOXD10, SF3B1, HOXA6, RAB23, FRS2, MLLT3, APC, MLL, KIF3A, MAFB, SMAD4, ATM, HOXD9, MIB1, ACVR2B, AIDA, SFRP2, HOXB8, HOXB5, HIPK2, HOXD4, PBX1, RBPJ	1222	197	13528	1.51726	1	0.417778	44.2327
GOTERM_BP_FAT	GO:0007519~skeletal muscle tissue development	12	0.761421	0.0330827	HOXD9, ALS2, CAV2, CAV1, DMD, UTRN, MBNL1, HOMER1, HOXD10, F2R, IGFBP5, FOXP2	1222	66	13528	2.0128	1	0.430244	45.8522
GOTERM_BP_FAT	GO:0060538~skeletal muscle organ development	12	0.761421	0.0330827	HOXD9, ALS2, CAV2, CAV1, DMD, UTRN, MBNL1, HOMER1, HOXD10, F2R, IGFBP5, FOXP2	1222	66	13528	2.0128	1	0.430244	45.8522
GOTERM_BP_FAT	GO:0043009~chordate embryonic development	41	2.60152	0.0347725	ALS2, NBN, PAX6, PRKDC, ZEB2, ZEB1, PAX3, HOXD10, CUL3, G2E3, SBDS, DAB2, HOXA6, MKL2, HECTD1, BCL10, SATB2, ADAM10, EPAS1, MSH2, MYH6, MBNL1, LIG4, PROX1, ATM, RBBP8, HOXD9, MIB1, PLK4, TJP1, HIF1A, SFRP2, HOXB8, HOXB5, SP3, HOXD4, TGFBR3, ZFPM2, PBX1, FOXC1, RBPJ	1222	331	13528	1.37126	1	0.44183	47.552
GOTERM_BP_FAT	GO:0007173~epidermal growth factor receptor signaling pathway	7	0.444162	0.0358046	EGFR, EPS15, PLCE1, EPS8, ERBB2IP, GAB1, ADAM17	1222	28	13528	2.76759	1	0.449973	48.5653
GOTERM_BP_FAT	GO:0045667~regulation of osteoblast differentiation	9	0.571066	0.0362934	TWSG1, ACVR2B, BMP2, IL6ST, SMAD5, BMPR2, FZD1, CDK6, APC	1222	43	13528	2.31706	1	0.45292	49.0387
GOTERM_BP_FAT	GO:0050769~positive regulation of neurogenesis	11	0.69797	0.0370515	ACTR3, XRCC5, VEGFC, BMP2, TNFRSF12A, ROBO1, MAP1B, PAX6, ROBO2, KIT, LIG4	1222	59	13528	2.06397	1	0.458289	49.7647
GOTERM_CC_FAT	GO:0005798~Golgi-associated vesicle	9	0.571066	0.0381239	AP1S3, SCFD1, AFTPH, AP1S2, ADAM10, COPB1, VPS41, GOLGA5, STEAP2	977	51	12782	2.30875	1	0.243131	43.3632
GOTERM_BP_FAT	GO:0042113~B cell activation	13	0.824873	0.0388869	EXO1, NBN, MSH2, PRKDC, MALT1, LIG4, SKAP2, DCLRE1C, SP3, ADAM17, CD24, HSPD1, PIK3R1	1222	76	13528	1.89362	1	0.473184	51.4823
GOTERM_BP_FAT	GO:0033365~protein localization in organelle	21	1.33249	0.0389967	XPO1, TSPO, SRP54, IPO11, PAX6, TOPORS, IPO8, CEP57, CSE1L, MORC3, IPO7, NUP205, TRPS1, PIKFYVE, NOP58, SRP72, RANBP2, TPR, TNPO1, KPNB1, F2R	1222	146	13528	1.59231	1	0.472536	51.5832
GOTERM_BP_FAT	GO:0010741~negative regulation of protein kinase cascade	8	0.507614	0.0393505	CAV1, CARD8, AIDA, NF1, TAOK3, TNFAIP3, NCOR1, APC	1222	36	13528	2.46008	1	0.474036	51.9073
GOTERM_BP_FAT	GO:0009792~embryonic development ending in birth or egg hatching	41	2.60152	0.0393928	ALS2, NBN, PAX6, PRKDC, ZEB2, ZEB1, PAX3, HOXD10, CUL3, G2E3, SBDS, DAB2, HOXA6, MKL2, HECTD1, BCL10, SATB2, ADAM10, EPAS1, MSH2, MYH6, MBNL1, LIG4, PROX1, ATM, RBBP8, HOXD9, MIB1, PLK4, TJP1, HIF1A, SFRP2, HOXB8, HOXB5, SP3, HOXD4, TGFBR3, ZFPM2, PBX1, FOXC1, RBPJ	1222	334	13528	1.35894	1	0.472801	51.9458
GOTERM_MF_FAT	GO:0035257~nuclear hormone receptor binding	13	0.824873	0.0394989	GRIP1, STRN, MED14, MED13, PPARGC1A, NCOA1, NCOA2, NCOA3, PIAS2, KDM3A, PIAS1, TGFB1I1, TRIP12	1160	77	12983	1.8896	1	0.440473	47.1956
GOTERM_MF_FAT	GO:0050998~nitric-oxide synthase binding	4	0.253807	0.0395807	CAV2, CTTNBP2, CAV1, DMD	1160	9	12983	4.97433	1	0.436624	47.2668
GOTERM_BP_FAT	GO:0001578~microtubule bundle formation	5	0.317259	0.0402129	OFD1, MAP2, MAP1B, CLASP1, SPAST	1222	15	13528	3.69013	1	0.478319	52.6885
GOTERM_BP_FAT	GO:0002687~positive regulation of leukocyte migration	5	0.317259	0.0402129	MIA3, ADAM10, ADAM17, ITGA2, CXCL12	1222	15	13528	3.69013	1	0.478319	52.6885
GOTERM_BP_FAT	GO:0046777~protein amino acid autophosphorylation	14	0.888325	0.0407152	EGFR, CTTNBP2, CAV2, PTK2, MEX3B, MAP3K1, TAOK3, MET, TNK1, TRIM24, KIT, CLK1, EIF2AK2, EIF2AK3	1222	85	13528	1.82336	1	0.481027	53.1379
GOTERM_BP_FAT	GO:0021846~cell proliferation in forebrain	4	0.253807	0.0407219	CEP120, POU3F3, POU3F2, ZEB2	1222	9	13528	4.92017	1	0.479492	53.1439
GOTERM_BP_FAT	GO:0031076~embryonic camera-type eye development	4	0.253807	0.0407219	SP3, ZEB1, PROX1, FRS2	1222	9	13528	4.92017	1	0.479492	53.1439
GOTERM_MF_FAT	GO:0003918~DNA topoisomerase (ATP-hydrolyzing) activity	3	0.190355	0.0422895	TOP1, TOP2B, TOP2A	1160	4	12983	8.39418	1	0.454214	49.5749
GOTERM_MF_FAT	GO:0004694~eukaryotic translation initiation factor 2alpha kinase activity	3	0.190355	0.0422895	EIF2AK2, EIF2AK3, EIF2AK4	1160	4	12983	8.39418	1	0.454214	49.5749
GOTERM_BP_FAT	GO:0000019~regulation of mitotic recombination	3	0.190355	0.043171	BLM, MRE11A, RAD50	1222	4	13528	8.30278	1	0.496756	55.2779
GOTERM_BP_FAT	GO:0043619~regulation of transcription from RNA polymerase II promoter in response to oxidative stress	3	0.190355	0.043171	HIF1A, EPAS1, HMOX1	1222	4	13528	8.30278	1	0.496756	55.2779
GOTERM_BP_FAT	GO:0045898~regulation of transcriptional preinitiation complex assembly	3	0.190355	0.043171	ATF7IP, CAND1, AHR	1222	4	13528	8.30278	1	0.496756	55.2779
GOTERM_BP_FAT	GO:0048935~peripheral nervous system neuron development	3	0.190355	0.043171	HOXD9, ONECUT2, HOXD10	1222	4	13528	8.30278	1	0.496756	55.2779
GOTERM_BP_FAT	GO:0006730~one-carbon metabolic process	17	1.07868	0.0436791	ATF7IP, MLL, METTL4, CA5B, EZH2, SUV39H2, ATRX, MLL5, METTL14, DHFR, MTR, KDM3A, RAB6A, AHCYL2, TGS1, SETD2, HELLS	1222	112	13528	1.68032	1	0.499297	55.7089
GOTERM_BP_FAT	GO:0070302~regulation of stress-activated protein kinase signaling pathway	12	0.761421	0.0439899	MAP4K5, ERCC6, AIDA, MAP3K2, MAP3K1, HIPK2, GAB1, TAOK3, EDA2R, ZEB2, PDCD4, NCOR1	1222	69	13528	1.92528	1	0.500217	55.9707
GOTERM_CC_FAT	GO:0030658~transport vesicle membrane	6	0.380711	0.0440676	AP1S3, AFTPH, SEC24B, AP1S2, SEC24A, SEC31A	977	26	12782	3.01913	1	0.26452	48.272
GOTERM_BP_FAT	GO:0006606~protein import into nucleus	14	0.888325	0.044169	XPO1, IPO11, IPO8, CEP57, CSE1L, IPO7, NUP205, TRPS1, NOP58, RANBP2, TPR, TNPO1, KPNB1, F2R	1222	86	13528	1.80215	1	0.500071	56.1209
GOTERM_BP_FAT	GO:0001667~ameboidal cell migration	8	0.507614	0.0448972	NRP2, HIF1A, ARID5B, KITLG, SEMA3C, ZEB2, PAX3, CXCL12	1222	37	13528	2.39359	1	0.504298	56.7264
GOTERM_BP_FAT	GO:0008286~insulin receptor signaling pathway	8	0.507614	0.0448972	PHIP, ZFP106, IRS2, PTPN2, GAB1, RHOQ, STXBP4, PIK3R1	1222	37	13528	2.39359	1	0.504298	56.7264
GOTERM_CC_FAT	GO:0030134~ER to Golgi transport vesicle	4	0.253807	0.0460801	SEC24B, SEC24A, SEC31A, YIPF5	977	11	12782	4.75742	1	0.272197	49.8422
GOTERM_BP_FAT	GO:0030278~regulation of ossification	13	0.824873	0.0462104	TWSG1, BMP2, ENPP1, PTGER4, THRB, IL6ST, SMAD5, FZD1, BMPR2, CDK6, ACVR2B, PBX1, APC	1222	78	13528	1.84506	1	0.513019	57.7986
GOTERM_CC_FAT	GO:0005905~coated pit	8	0.507614	0.0475005	EGFR, EPS15, AP1S3, DAB2, AP1S2, LRP1, MYO6, HSPD1	977	44	12782	2.37871	1	0.273886	50.9236
GOTERM_MF_FAT	GO:0019900~kinase binding	24	1.52284	0.0479735	IBTK, BCL10, CAV2, CAV1, IRS2, ADAM10, CCDC88A, TAOK1, ABI2, CDH2, FOXO3, LATS1, CABYR, CTTNBP2, MAP3K1, RNF138, CDK5RAP2, CD24, TOP2B, ADD3, TOP2A, BARD1, DLG1, APC	1160	179	12983	1.50064	1	0.488586	54.1137
GOTERM_MF_FAT	GO:0051427~hormone receptor binding	14	0.888325	0.0480308	GRIP1, STRN, MED14, MED13, PPARGC1A, NCOA1, NCOA2, NCOA3, JAK1, PIAS2, KDM3A, PIAS1, TGFB1I1, TRIP12	1160	88	12983	1.78058	1	0.484472	54.1575
GOTERM_BP_FAT	GO:0000184~nuclear-transcribed mRNA catabolic process, nonsense-mediated decay	7	0.444162	0.0484341	PARN, UPF2, PAN3, UPF3B, DCP2, EIF3E, PNRC2	1222	30	13528	2.58309	1	0.526809	59.5571
GOTERM_BP_FAT	GO:0045768~positive regulation of anti-apoptosis	7	0.444162	0.0484341	CAV1, OPA1, LRP1, ERBB4, IL6ST, HMOX1, RASA1	1222	30	13528	2.58309	1	0.526809	59.5571
GOTERM_MF_FAT	GO:0046332~SMAD binding	9	0.571066	0.0488138	BMP2, TRIM33, USP9X, HIPK2, SMAD4, TGFBR3, ZEB2, TGFB1I1, PURA	1160	46	12983	2.18979	1	0.485669	54.7512
GOTERM_BP_FAT	GO:0001822~kidney development	15	0.951777	0.048945	BMP2, KIF3A, ARID5B, NF1, SMAD4, PROX1, ACVR2B, PLCE1, POU3F3, FOXC1, PBX1, ROBO2, RARB, C1GALT1, APC	1222	96	13528	1.72975	1	0.529036	59.9512
GOTERM_CC_FAT	GO:0030056~hemidesmosome	3	0.190355	0.0498674	ACTR3, ERBB2IP, DST	977	5	12782	7.84974	1	0.282871	52.6773
GOTERM_CC_FAT	GO:0031965~nuclear membrane	11	0.69797	0.0499114	EPC1, SYNE2, NPIP, MYO6, HIPK2, ATP11B, MRPL19, TNKS, MATR3, LRPPRC, TMEM38B	977	73	12782	1.9714	1	0.280339	52.7094
GOTERM_BP_FAT	GO:0001755~neural crest cell migration	6	0.380711	0.0507551	NRP2, HIF1A, KITLG, SEMA3C, ZEB2, PAX3	1222	23	13528	2.88792	1	0.540716	61.3186
GOTERM_BP_FAT	GO:0045767~regulation of anti-apoptosis	8	0.507614	0.0509216	CAV1, OPA1, LRP1, ERBB4, IL6ST, HMOX1, TNFAIP8, RASA1	1222	38	13528	2.33061	1	0.540333	61.4421
GOTERM_BP_FAT	GO:0006418~tRNA aminoacylation for protein translation	9	0.571066	0.0515325	IARS, AIMP1, DARS, LARS, FARSB, EPRS, WARS2, TPR, EIF2AK4	1222	46	13528	2.16594	1	0.541559	61.8921
GOTERM_BP_FAT	GO:0043038~amino acid activation	9	0.571066	0.0515325	IARS, AIMP1, DARS, LARS, FARSB, EPRS, WARS2, TPR, EIF2AK4	1222	46	13528	2.16594	1	0.541559	61.8921
GOTERM_BP_FAT	GO:0043039~tRNA aminoacylation	9	0.571066	0.0515325	IARS, AIMP1, DARS, LARS, FARSB, EPRS, WARS2, TPR, EIF2AK4	1222	46	13528	2.16594	1	0.541559	61.8921
GOTERM_BP_FAT	GO:0051170~nuclear import	14	0.888325	0.051679	XPO1, IPO11, IPO8, CEP57, CSE1L, IPO7, NUP205, TRPS1, NOP58, RANBP2, TPR, TNPO1, KPNB1, F2R	1222	88	13528	1.7612	1	0.541037	61.9993
GOTERM_MF_FAT	GO:0019905~syntaxin binding	7	0.444162	0.0532316	CAV2, CTTNBP2, CPLX2, CAV1, SCFD1, CPLX1, STXBP3	1160	31	12983	2.52728	1	0.511991	57.9689
GOTERM_MF_FAT	GO:0019903~protein phosphatase binding	8	0.507614	0.054685	EGFR, IRS2, STRN3, STRN, CDH2, IQGAP1, PIK3R1, AP3B1	1160	39	12983	2.29584	1	0.517239	58.9798
GOTERM_BP_FAT	GO:0022406~membrane docking	7	0.444162	0.0556567	CAV2, CPLX2, SCFD1, ROCK1, EXOC6, STXBP3, EXOC6B	1222	31	13528	2.49976	1	0.562224	64.803
GOTERM_BP_FAT	GO:0031344~regulation of cell projection organization	14	0.888325	0.0557434	TNFRSF12A, MAP1B, ITGA2, RHOQ, CDH2, KIT, ACTR3, NRCAM, PTK2, ROBO1, ROBO2, POU3F2, SEMA3A, APC	1222	89	13528	1.74141	1	0.561255	64.862
GOTERM_BP_FAT	GO:0032956~regulation of actin cytoskeleton organization	14	0.888325	0.0557434	ACTR3, LIMA1, CCDC88A, S1PR1, ACTR3B, NCK1, MAP3K1, RHOQ, RDX, RICTOR, LATS1, PROX1, CXCL12, RASA1	1222	89	13528	1.74141	1	0.561255	64.862
GOTERM_BP_FAT	GO:0051494~negative regulation of cytoskeleton organization	10	0.634518	0.0563132	SBDS, LIMA1, S1PR1, MAP3K1, MAP2, MAP1B, RDX, CLASP1, MID1, APC	1222	55	13528	2.0128	1	0.563499	65.2466
GOTERM_BP_FAT	GO:0031346~positive regulation of cell projection organization	9	0.571066	0.057405	ACTR3, TNFRSF12A, ROBO1, MAP1B, RHOQ, ITGA2, ROBO2, KIT, APC	1222	47	13528	2.11986	1	0.569125	65.9725
GOTERM_BP_FAT	GO:0006512~ubiquitin cycle	6	0.380711	0.0595316	UBE3A, USP38, USP37, ITCH, UBE2H, FBXO11	1222	24	13528	2.76759	1	0.581223	67.3455
GOTERM_BP_FAT	GO:0048568~embryonic organ development	23	1.45939	0.0599814	SATB2, MLL, MYO6, EPAS1, MAFB, ZEB1, NR4A3, PROX1, HOXD10, HOXD9, PLK4, HIF1A, HOXB8, DLX6, HOXA6, SP3, HOXB5, HOXD4, ZFPM2, PBX1, RARB, MKL2, FRS2	1222	172	13528	1.48034	1	0.582519	67.6291
GOTERM_MF_FAT	GO:0005097~Rab GTPase activator activity	9	0.571066	0.060426	TBC1D15, TBC1D23, WDR67, TBC1D12, TBC1D5, TBC1D4, RABGAP1L, TBCK, USP6NL	1160	48	12983	2.09855	1	0.544877	62.7541
GOTERM_BP_FAT	GO:0035023~regulation of Rho protein signal transduction	15	0.951777	0.0606616	ALS2, VAV3, RALBP1, ARHGEF5, ITSN2, CDH2, RICTOR, LPAR1, VAV1, ECT2, FARP2, RASGRF2, SOS1, SOS2, FGD6	1222	99	13528	1.67733	1	0.585234	68.0535
GOTERM_BP_FAT	GO:0051225~spindle assembly	5	0.317259	0.0607562	HAUS3, HAUS6, HAUS1, TNKS, NCOR1	1222	17	13528	3.25599	1	0.584297	68.1122
GOTERM_CC_FAT	GO:0009898~internal side of plasma membrane	33	2.09391	0.061356	CAV2, SEC31A, PHKB, STAM2, UTRN, GNG11, RDX, GNG12, KIT, AP1S3, PTK2, AP1S2, COPB1, DMD, RAB23, STAM, TPR, SEC23IP, AP3B1, WDFY3, MAOA, DDN, RAPH1, NCKAP1, EPS15, TJP1, SYNE2, CADPS2, FNBP1L, RAB17, DNAJC25, RAB10, ADD3	977	316	12782	1.36625	1	0.328137	60.3909
GOTERM_BP_FAT	GO:0010627~regulation of protein kinase cascade	31	1.96701	0.0627355	CAV1, IL6ST, ZEB2, LPAR1, PDCD4, ERCC6, MIER1, MAP3K2, HMOX1, MAP3K1, GAB1, TGM2, CD24, APC, BCL10, CARD8, NF1, TAOK3, EDA2R, MALT1, RICTOR, BIRC2, TAB2, ECT2, IKBKE, MAP4K5, AIDA, HIPK2, TNFAIP3, NCOR1, F2R	1222	249	13528	1.37824	1	0.593361	69.3155
GOTERM_BP_FAT	GO:0007416~synaptogenesis	7	0.444162	0.063493	NRCAM, MYO6, NRXN3, MAP1B, PCDHB2, POU4F1, CDH2	1222	32	13528	2.42164	1	0.596391	69.7646
GOTERM_BP_FAT	GO:0035282~segmentation	9	0.571066	0.0636843	MIB1, SFRP2, MAFB, PRKDC, ZEB2, RBPJ, FRS2, ATM, MLLT3	1222	48	13528	2.0757	1	0.596026	69.877
GOTERM_MF_FAT	GO:0004713~protein tyrosine kinase activity	22	1.39594	0.0649859	EGFR, NRP2, CAV2, ERBB4, NIN, MET, MAP2K4, TTK, EPHA10, KIT, CLK1, MST4, CTTNBP2, EPHA4, PLK4, PTK2, EPHA7, ROR1, JAK1, TNK1, MERTK, GOLGA5	1160	166	12983	1.48331	1	0.563158	65.5175
GOTERM_CC_FAT	GO:0030131~clathrin adaptor complex	6	0.380711	0.0660114	EGFR, AP1S3, STON2, AFTPH, AP1S2, STON1	977	29	12782	2.70681	1	0.345683	63.1691
GOTERM_MF_FAT	GO:0042800~histone methyltransferase activity (H3-K4 specific)	3	0.190355	0.0663606	MLL5, MLL, MLL3	1160	5	12983	6.71534	1	0.562379	66.3121
GOTERM_BP_FAT	GO:0030029~actin filament-based process	30	1.90355	0.0672065	MYO5A, LIMA1, CALD1, DIAPH2, FERMT2, RHOQ, ABI2, DAAM1, FGD6, DLG1, FMNL2, MYO6, ROCK1, ROCK2, NF1, MYH6, RICTOR, PROX1, EPB41L3, RND3, PPP1R9A, KRT19, CDC42BPG, EPS8, NCK1, CDC42BPA, FHOD3, WASL, DST, LCP1	1222	241	13528	1.37806	1	0.610488	71.8776
GOTERM_BP_FAT	GO:0030155~regulation of cell adhesion	19	1.20558	0.0674465	ADAM10, VAV3, IL18, NF1, ONECUT2, CCDC80, ITGA2, CDK6, EDIL3, VAV1, MIA3, S1PR1, ITGA6, TGM2, CD24, ADAM22, PIK3R1, RASA1, APC	1222	137	13528	1.53531	1	0.610366	72.0093
GOTERM_BP_FAT	GO:0002246~healing during inflammatory response	3	0.190355	0.0676977	HIF1A, HMOX1, F2R	1222	5	13528	6.64223	1	0.610308	72.1464
GOTERM_BP_FAT	GO:0007638~mechanosensory behavior	3	0.190355	0.0676977	SLC1A3, STRBP, FOXP2	1222	5	13528	6.64223	1	0.610308	72.1464
GOTERM_BP_FAT	GO:0006352~transcription initiation	13	0.824873	0.0685196	TAF2, STON1, RSF1, TAF5, TAF4B, TAF9B, MED14, MED23, MED13, TRIM24, PPARGC1A, GTF2H2B, GTF2H1	1222	83	13528	1.73391	1	0.613435	72.5908
GOTERM_BP_FAT	GO:0032970~regulation of actin filament-based process	14	0.888325	0.0692157	ACTR3, LIMA1, CCDC88A, S1PR1, ACTR3B, NCK1, MAP3K1, RHOQ, RDX, RICTOR, LATS1, PROX1, CXCL12, RASA1	1222	92	13528	1.68462	1	0.612919	72.9619
GOTERM_BP_FAT	GO:0001655~urogenital system development	16	1.01523	0.0693107	BMP2, KIF3A, ARID5B, NF1, SMAD4, PROX1, ACVR2B, PLCE1, POU3F3, FOXC1, PBX1, ROBO2, RARB, C1GALT1, HELLS, APC	1222	110	13528	1.61024	1	0.611998	73.0122
GOTERM_BP_FAT	GO:0045648~positive regulation of erythrocyte differentiation	4	0.253807	0.0698757	HIF1A, ETS1, FOXO3, INPP5D	1222	11	13528	4.02559	1	0.613653	73.3094
GOTERM_CC_FAT	GO:0045202~synapse	36	2.28426	0.0709321	ALS2, ERBB4, GABRB3, GRIP1, CALD1, UTRN, STRN, CDH2, PRR7, ACTR3, DMXL2, SLC1A3, ANK3, DMD, SOS1, IFNGR1, DLG1, DTNA, SCAMP1, GABRD, ADAM10, MPDZ, MAP1B, PSD3, TANC1, HOMER1, PCLO, PJA2, PPP1R9A, ARHGAP32, EPHA7, CADPS2, EPS8, APBB2, UNC13A, F2R	977	355	12782	1.32672	1	0.360481	65.9076
GOTERM_BP_FAT	GO:0043065~positive regulation of apoptosis	49	3.10914	0.0710483	ING3, BCLAF1, STK17B, PRKDC, FOXO3, NR3C1, FEM1B, CUL3, PRUNE2, CUL2, CASP3, ERCC6, CASP8AP2, HMOX1, TIA1, MAP3K1, SOS1, SOS2, TGM2, POU4F1, INPP5D, CD24, RARB, NQO1, TOP2A, CUL1, APC, BCL10, VAV3, AIFM2, NF1, PRKCE, STAT1, GAL, VAV1, ECT2, STK3, ATM, EPHA7, NUPR1, RASGRF2, CSRNP3, ETS1, HIPK2, BNIP3L, ID3, HSPD1, APBB2, BARD1	1222	430	13528	1.26151	1	0.618566	73.9163
GOTERM_BP_FAT	GO:0006446~regulation of translational initiation	8	0.507614	0.071929	EIF4G2, EIF4G3, EIF3H, EIF3E, EIF5B, MTIF3, EIF2AK3, EIF2AK4	1222	41	13528	2.16007	1	0.621839	74.3636
GOTERM_BP_FAT	GO:0043242~negative regulation of protein complex disassembly	8	0.507614	0.071929	SBDS, LIMA1, MAP2, MAP1B, RDX, CLASP1, MID1, APC	1222	41	13528	2.16007	1	0.621839	74.3636
GOTERM_BP_FAT	GO:0014032~neural crest cell development	7	0.444162	0.0719444	NRP2, HIF1A, KITLG, SEMA3C, ZEB2, FOXC1, PAX3	1222	33	13528	2.34826	1	0.620499	74.3713
GOTERM_BP_FAT	GO:0014033~neural crest cell differentiation	7	0.444162	0.0719444	NRP2, HIF1A, KITLG, SEMA3C, ZEB2, FOXC1, PAX3	1222	33	13528	2.34826	1	0.620499	74.3713
GOTERM_MF_FAT	GO:0004714~transmembrane receptor protein tyrosine kinase activity	11	0.69797	0.0725075	EGFR, NRP2, EPHA4, EPHA7, ERBB4, NIN, MET, ROR1, EPHA10, KIT, MERTK	1160	67	12983	1.83753	1	0.591544	69.6599
GOTERM_MF_FAT	GO:0030674~protein binding, bridging	14	0.888325	0.074077	VAV3, ABI2, ITSN2, SKAP2, RAD50, SH2D3C, SH3BGRL, EPS8, GAB1, CHN2, STAM, PRKAA2, GOLGA5, PAG1	1160	94	12983	1.66693	1	0.595455	70.4633
GOTERM_CC_FAT	GO:0030119~AP-type membrane coat adaptor complex	6	0.380711	0.0744608	EGFR, AP1S3, STON2, AFTPH, AP1S2, STON1	977	30	12782	2.61658	1	0.371931	67.7532
GOTERM_MF_FAT	GO:0003779~actin binding	38	2.41117	0.0775333	MYO5A, LIMA1, ACTR3B, SSFA2, DIAPH2, CALD1, UTRN, IQGAP2, RDX, ANLN, DAAM1, MYO9A, ACTR3, DMD, MKL2, EGFR, FMNL2, PHACTR2, CAP2, MYO6, CCDC88A, MYO1B, MAP1B, SPIRE1, MYH6, FLNC, PKNOX2, EPB41L3, PPP1R9A, SYNE2, TMOD2, FHOD3, WASL, DST, ADD3, LRPPRC, MYLK, LCP1	1160	326	12983	1.30462	1	0.608662	72.1628
GOTERM_BP_FAT	GO:0051101~regulation of DNA binding	17	1.07868	0.0775903	BCL10, RSF1, ITGA2, EDA2R, MALT1, PROX1, HDAC2, NCOA3, ID1, HMOX1, HIPK2, TGFBR3, TNKS, PBX1, ZNF462, ID3, CALM1	1222	121	13528	1.55534	1	0.646564	77.0701
GOTERM_BP_FAT	GO:0043068~positive regulation of programmed cell death	49	3.10914	0.0784965	ING3, BCLAF1, STK17B, PRKDC, FOXO3, NR3C1, FEM1B, CUL3, PRUNE2, CUL2, CASP3, ERCC6, CASP8AP2, HMOX1, TIA1, MAP3K1, SOS1, SOS2, TGM2, POU4F1, INPP5D, CD24, RARB, NQO1, TOP2A, CUL1, APC, BCL10, VAV3, AIFM2, NF1, PRKCE, STAT1, GAL, VAV1, ECT2, STK3, ATM, EPHA7, NUPR1, RASGRF2, CSRNP3, ETS1, HIPK2, BNIP3L, ID3, HSPD1, APBB2, BARD1	1222	433	13528	1.25277	1	0.649604	77.4774
GOTERM_BP_FAT	GO:0046677~response to antibiotic	6	0.380711	0.0794964	ALPL, ACTR3, SLC1A3, ETS1, RSRC1, JAK1	1222	26	13528	2.5547	1	0.651658	77.9189
GOTERM_BP_FAT	GO:0048278~vesicle docking	6	0.380711	0.0794964	CAV2, CPLX2, SCFD1, EXOC6, STXBP3, EXOC6B	1222	26	13528	2.5547	1	0.651658	77.9189
GOTERM_BP_FAT	GO:0030036~actin cytoskeleton organization	28	1.77665	0.0805015	LIMA1, CALD1, DIAPH2, FERMT2, RHOQ, ABI2, DAAM1, FGD6, DLG1, FMNL2, ROCK1, ROCK2, NF1, MYH6, RICTOR, PROX1, EPB41L3, RND3, PPP1R9A, KRT19, CDC42BPG, EPS8, NCK1, CDC42BPA, FHOD3, WASL, DST, LCP1	1222	226	13528	1.37155	1	0.655081	78.3544
GOTERM_BP_FAT	GO:0031399~regulation of protein modification process	35	2.22081	0.0824175	CAV1, ENPP1, IL6ST, BMPR2, TTK, KITLG, ZEB2, FEM1B, PDCD4, PRKAR2B, ERCC6, FNTA, MAP3K2, MAP3K1, RB1CC1, GAB1, CD24, UBE2D1, CUL1, IBTK, EGFR, BCL10, BMP2, MLL, CCDC88A, ANAPC4, SMAD4, RICTOR, PRKCE, CDC27, PPARGC1A, VEGFC, MAP4K5, ADAM17, PIAS1	1222	295	13528	1.31343	1	0.662706	79.1623
GOTERM_BP_FAT	GO:0032869~cellular response to insulin stimulus	11	0.69797	0.0832058	PHIP, ZFP106, IRS2, ENPP1, PTPN2, GAB1, PRKDC, RHOQ, STXBP4, STAT1, PIK3R1	1222	68	13528	1.7908	1	0.664975	79.4863
GOTERM_MF_FAT	GO:0016791~phosphatase activity	30	1.90355	0.0833007	ALPL, IMPA1, PFKFB4, CDC14A, SGPP1, SYNJ1, PPIP5K2, PPP1R12A, INPP5D, MTMR6, MTMR7, PPAP2B, NANP, DLG1, PTPRD, PTPRM, PTPN2, DLGAP5, PTPN13, BPGM, LPIN2, PTPN12, CTDSPL2, EYA4, PPM1E, SBF2, PPM1K, MTMR10, PTP4A2, INPP4A	1160	249	12983	1.34846	1	0.623848	74.7962
GOTERM_BP_FAT	GO:0043405~regulation of MAP kinase activity	19	1.20558	0.0838854	EGFR, CAV1, NF1, MET, KITLG, ZEB2, MBIP, LPAR1, KIT, PDCD4, PLCE1, MAP4K5, ERCC6, RGS3, MAP3K2, MAP3K1, GAB1, CD24, FRS2	1222	141	13528	1.49175	1	0.666719	79.7618
GOTERM_BP_FAT	GO:0010942~positive regulation of cell death	49	3.10914	0.0841105	ING3, BCLAF1, STK17B, PRKDC, FOXO3, NR3C1, FEM1B, CUL3, PRUNE2, CUL2, CASP3, ERCC6, CASP8AP2, HMOX1, TIA1, MAP3K1, SOS1, SOS2, TGM2, POU4F1, INPP5D, CD24, RARB, NQO1, TOP2A, CUL1, APC, BCL10, VAV3, AIFM2, NF1, PRKCE, STAT1, GAL, VAV1, ECT2, STK3, ATM, EPHA7, NUPR1, RASGRF2, CSRNP3, ETS1, HIPK2, BNIP3L, ID3, HSPD1, APBB2, BARD1	1222	435	13528	1.24701	1	0.666381	79.8523
GOTERM_MF_FAT	GO:0003704~specific RNA polymerase II transcription factor activity	8	0.507614	0.08445	ZNF281, EPAS1, ZNF148, CREB1, ZNF136, DEK, ZNF143, NR2F1	1160	43	12983	2.08228	1	0.625095	75.2923
GOTERM_BP_FAT	GO:0014031~mesenchymal cell development	9	0.571066	0.0849922	NRP2, BMP2, HIF1A, TGFBR3, KITLG, SEMA3C, ZEB2, FOXC1, PAX3	1222	51	13528	1.9536	1	0.669013	80.203
GOTERM_BP_FAT	GO:0043392~negative regulation of DNA binding	9	0.571066	0.0849922	RSF1, HDAC2, ID1, HMOX1, TNKS, ZNF462, PBX1, ID3, PROX1	1222	51	13528	1.9536	1	0.669013	80.203
GOTERM_BP_FAT	GO:0048762~mesenchymal cell differentiation	9	0.571066	0.0849922	NRP2, BMP2, HIF1A, TGFBR3, KITLG, SEMA3C, ZEB2, FOXC1, PAX3	1222	51	13528	1.9536	1	0.669013	80.203
GOTERM_CC_FAT	GO:0044456~synapse part	26	1.64975	0.0867818	ALS2, ERBB4, GABRB3, GRIP1, CALD1, UTRN, STRN, PRR7, DMXL2, SOS1, IFNGR1, DLG1, SCAMP1, GABRD, ADAM10, MPDZ, MAP1B, PSD3, TANC1, HOMER1, PCLO, PJA2, ARHGAP32, EPHA7, EPS8, F2R	977	246	12782	1.38275	1	0.417167	73.4931
GOTERM_BP_FAT	GO:0007389~pattern specification process	32	2.03046	0.0870316	BMPR2, PAX6, PRKDC, ZEB2, ZEB1, CXCL12, HOXD10, SF3B1, HOXA6, RAB23, FRS2, MLLT3, APC, SATB2, MLL, KIF3A, MAFB, SMAD5, SMAD4, MID1, ATM, HOXD9, MIB1, ACVR2B, AIDA, SFRP2, HOXB8, HOXB5, HIPK2, HOXD4, PBX1, RBPJ	1222	267	13528	1.32679	1	0.676731	80.9924
GOTERM_CC_FAT	GO:0015629~actin cytoskeleton	28	1.77665	0.0870384	MYO5A, CTTNBP2NL, CGNL1, LIMA1, CALD1, UTRN, FERMT2, STK17B, RHOQ, IQGAP2, ANLN, MYO9A, IQGAP1, ACTR3, CDC42EP3, MYO6, MYO1B, MYH6, PKNOX2, PPP1R9A, ARHGAP32, CLIC4, ADAM17, WASL, DST, SEPT7, DYNC1I2, LCP1	977	269	12782	1.36179	1	0.414814	73.6019
GOTERM_BP_FAT	GO:0030838~positive regulation of actin filament polymerization	4	0.253807	0.0871284	ACTR3, MAP3K1, NCK1, RICTOR	1222	12	13528	3.69013	1	0.675812	81.0291
GOTERM_CC_FAT	GO:0005925~focal adhesion	13	0.824873	0.0879327	CAV2, CTTNBP2, CAV1, PTK2, LIMA1, LPP, FERMT2, ADAM17, ITGA2, ABCB1, TGFB1I1, MYH6, LIG4	977	102	12782	1.66743	1	0.414887	73.9776
GOTERM_BP_FAT	GO:0045785~positive regulation of cell adhesion	10	0.634518	0.0881045	VAV3, ITGA6, CCDC80, TGM2, ITGA2, CDK6, EDIL3, CD24, VAV1, APC	1222	60	13528	1.84506	1	0.67873	81.3956
GOTERM_BP_FAT	GO:0001824~blastocyst development	8	0.507614	0.088402	CUL3, SBDS, G2E3, NBN, TJP1, SP3, TGFBR3, RBBP8	1222	43	13528	2.0596	1	0.677356	81.506
GOTERM_BP_FAT	GO:0010648~negative regulation of cell communication	30	1.90355	0.0890589	TWSG1, CAV1, ELF1, SNX6, ENPP1, IL6ST, EZH2, ONECUT2, HTRA1, HMGXB4, INPP5D, APC, CARD8, STRN3, NF1, PAK1IP1, TAOK3, SOCS6, GTF2H2B, LRP1, AIDA, RGS2, TRIM33, RGS3, HIPK2, TGFB1I1, TNFAIP3, SNX13, NCOR1, IGFBP5	1222	248	13528	1.33916	1	0.678862	81.7474
GOTERM_CC_FAT	GO:0005884~actin filament	7	0.444162	0.0891004	ACTR3, MYO6, CALD1, FERMT2, RHOQ, IQGAP1, LCP1	977	41	12782	2.23367	1	0.415973	74.4606
GOTERM_BP_FAT	GO:0032870~cellular response to hormone stimulus	18	1.14213	0.0901994	IRS2, ENPP1, PTPN2, PRKDC, ITGA2, RHOQ, GNG11, STXBP4, GNG12, STAT1, LATS1, PHIP, PRKAR2B, ZFP106, GAB1, DNAJC25, KDM3A, PIK3R1	1222	133	13528	1.49825	1	0.681094	82.1597
GOTERM_MF_FAT	GO:0019904~protein domain specific binding	38	2.41117	0.0902609	USP8, SYNJ1, UVRAG, STRN, RHOQ, ABI2, LPAR1, PTK2, ARHGAP5, MRPL17, DMD, SOS1, TGM2, INPP5D, KPNB1, PAG1, SCAMP1, CARD8, BMP2, IRS2, ADAM10, HSP90AA1, STRN3, ZNF521, CDC5L, PROX1, PTPN12, EPS15, SH3BGRL, ZFP106, TJP1, NCK1, KIF20B, TGFBR3, ADAM17, ID3, NCOR1, CALM1	1160	331	12983	1.28491	1	0.646747	77.6634
GOTERM_BP_FAT	GO:0031123~RNA 3'-end processing	6	0.380711	0.0906604	PAPOLA, ZCCHC11, PAPOLG, CPSF3, LIN28B, ZCCHC6	1222	27	13528	2.46008	1	0.681734	82.3238
GOTERM_BP_FAT	GO:0000956~nuclear-transcribed mRNA catabolic process	7	0.444162	0.0906779	PARN, UPF2, PAN3, UPF3B, DCP2, EIF3E, PNRC2	1222	35	13528	2.21408	1	0.680504	82.33
GOTERM_BP_FAT	GO:0043193~positive regulation of gene-specific transcription	13	0.824873	0.0907002	MEF2C, TAF2, CREB1, RHOQ, PRKDC, PPARGC1A, PROX1, HDAC2, HIF1A, BPTF, ETS1, MAP3K1, SMARCA1	1222	87	13528	1.65419	1	0.679298	82.3379
GOTERM_BP_FAT	GO:0051028~mRNA transport	13	0.824873	0.0907002	XPO1, NUP153, UPF2, NPIP, UPF3B, AGFG1, NUP205, TNKS, RANBP2, THOC2, TPR, LRPPRC, THOC1	1222	87	13528	1.65419	1	0.679298	82.3379
GOTERM_BP_FAT	GO:0030900~forebrain development	20	1.26904	0.0908937	TWSG1, GNAO1, CEP120, ERBB4, CREB1, NF1, PAX6, ZEB2, FOXP2, ATRX, SALL3, NOTCH3, POU3F3, POU3F2, PEX13, TOP2B, FRS2, ASPM, NFIB, NR2F1	1222	152	13528	1.45663	1	0.678818	82.4063
GOTERM_BP_FAT	GO:0060485~mesenchyme development	9	0.571066	0.0929192	NRP2, BMP2, HIF1A, TGFBR3, KITLG, SEMA3C, ZEB2, FOXC1, PAX3	1222	52	13528	1.91603	1	0.685957	83.1075
GOTERM_BP_FAT	GO:0035295~tube development	27	1.7132	0.0936974	WNT5A, CAV2, DICER1, BMPR2, ZEB2, PAX3, CXCL12, LGR4, CTTNBP2, ROBO2, RARB, LOX, HECTD1, BCL10, BMP2, EPAS1, SMAD4, NR4A3, PROX1, FOXP2, MIB1, ACVR2B, SP3, FOXC1, PBX1, ZFPM2, NFIB	1222	220	13528	1.35864	1	0.68786	83.3698
GOTERM_CC_FAT	GO:0000932~cytoplasmic mRNA processing body	5	0.317259	0.0937052	DCP2, BTBD1, PNRC2, MEX3B, TNRC6B	977	23	12782	2.84411	1	0.429492	76.2853
GOTERM_MF_FAT	GO:0003916~DNA topoisomerase activity	3	0.190355	0.0937669	TOP1, TOP2B, TOP2A	1160	6	12983	5.59612	1	0.657514	78.9891
GOTERM_MF_FAT	GO:0030676~Rac guanyl-nucleotide exchange factor activity	3	0.190355	0.0937669	ALS2, VAV3, VAV1	1160	6	12983	5.59612	1	0.657514	78.9891
GOTERM_CC_FAT	GO:0032300~mismatch repair complex	3	0.190355	0.0945881	MSH3, MSH2, WRN	977	7	12782	5.60696	1	0.429397	76.6209
GOTERM_BP_FAT	GO:0010647~positive regulation of cell communication	38	2.41117	0.0953262	ALS2, CAV2, TWSG1, CAV1, ERBB4, IL6ST, TTK, ZEB2, KIT, LPAR1, SLC1A3, MIER1, HMOX1, SOS1, TGM2, CD24, COL4A4, EGFR, BCL10, BMP2, TAOK3, SMAD4, EDA2R, ITGA2, MALT1, RICTOR, BIRC2, TAB2, ECT2, IKBKE, ACVR2B, HIF1A, NCOA3, HIPK2, TMOD2, ADAM17, TGFB1I1, F2R	1222	329	13528	1.27865	1	0.693161	83.9065
GOTERM_BP_FAT	GO:0008064~regulation of actin polymerization or depolymerization	10	0.634518	0.0955219	ACTR3, LIMA1, ACTR3B, MAP3K1, NCK1, RDX, RICTOR, CXCL12, LATS1, RASA1	1222	61	13528	1.81482	1	0.692673	83.9699
GOTERM_BP_FAT	GO:0042327~positive regulation of phosphorylation	14	0.888325	0.0960715	EGFR, BCL10, CAV1, BMP2, IL6ST, SMAD4, BMPR2, KITLG, TTK, RICTOR, VEGFC, RB1CC1, ADAM17, CD24	1222	97	13528	1.59779	1	0.692335	84.1465
GOTERM_BP_FAT	GO:0050657~nucleic acid transport	14	0.888325	0.0960715	XPO1, UPF2, NUP153, AGFG1, CKAP5, UPF3B, NPIP, NUP205, TNKS, RANBP2, THOC2, TPR, LRPPRC, THOC1	1222	97	13528	1.59779	1	0.692335	84.1465
GOTERM_BP_FAT	GO:0050658~RNA transport	14	0.888325	0.0960715	XPO1, UPF2, NUP153, AGFG1, CKAP5, UPF3B, NPIP, NUP205, TNKS, RANBP2, THOC2, TPR, LRPPRC, THOC1	1222	97	13528	1.59779	1	0.692335	84.1465
GOTERM_BP_FAT	GO:0051236~establishment of RNA localization	14	0.888325	0.0960715	XPO1, UPF2, NUP153, AGFG1, CKAP5, UPF3B, NPIP, NUP205, TNKS, RANBP2, THOC2, TPR, LRPPRC, THOC1	1222	97	13528	1.59779	1	0.692335	84.1465
GOTERM_MF_FAT	GO:0004527~exonuclease activity	9	0.571066	0.0964702	DIS3, EXO1, DCLRE1C, PARN, ENPP1, MRE11A, ERI2, WRN, RAD50	1160	53	12983	1.90057	1	0.664595	79.9605
GOTERM_MF_FAT	GO:0008170~N-methyltransferase activity	9	0.571066	0.0964702	MLL5, MLL, EZH2, ASH1L, SETD7, SETD2, MLL3, SUV39H2, FBXO11	1160	53	12983	1.90057	1	0.664595	79.9605
GOTERM_BP_FAT	GO:0010608~posttranscriptional regulation of gene expression	26	1.64975	0.0965269	NAPG, IMPACT, DICER1, EIF5B, IFI30, PRKDC, EIF2A, IGF2BP3, MTIF3, LIN28B, MORC3, EIF3H, EIF3E, TIA1, PUM2, TNRC6B, ZCCHC11, ITGA2, PPARGC1A, EIF4G2, EIF4G3, NCK1, HSPD1, EIF2AK3, EIF2AK4, IGFBP5	1222	211	13528	1.36412	1	0.692883	84.2916
GOTERM_BP_FAT	GO:0007229~integrin-mediated signaling pathway	11	0.69797	0.0968086	PTK2, ADAM10, VAV3, ERBB2IP, ITGA6, ADAM23, ITGAV, ITGA2, ADAM22, VAV1, DST	1222	70	13528	1.73963	1	0.692742	84.3806
GOTERM_BP_FAT	GO:0007369~gastrulation	11	0.69797	0.0968086	CUL3, TWSG1, ACVR2B, DLD, SMAD4, BMPR2, FOXC1, NR4A3, TRIM15, FRS2, PPAP2B	1222	70	13528	1.73963	1	0.692742	84.3806
GOTERM_CC_FAT	GO:0009897~external side of plasma membrane	19	1.20558	0.098291	FRAS1, ENOX2, RTN4RL1, IL6ST, SCUBE1, ITGA2, KIT, ABCG1, NRCAM, ALCAM, S1PR1, LRP1, ITGA6, FREM2, ITGAV, TMEM123, CNTN1, TGFBR3, CD24	977	170	12782	1.46221	1	0.439183	77.9811
GOTERM_CC_FAT	GO:0044448~cell cortex part	11	0.69797	0.0998678	PPP1R9A, SEPT2, CALD1, UTRN, EXOC6, ANLN, CLASP1, SEPT10, SEPT7, EXOC2, EXOC6B	977	83	12782	1.73388	1	0.4414	78.5376
GOTERM_BP_FAT	GO:0045104~intermediate filament cytoskeleton organization	5	0.317259	0.0999882	INA, AGFG1, ERBB2IP, VPS54, DST	1222	20	13528	2.76759	1	0.70257	85.3534
