# Supplementary material for: Distinct isoforms of Nrf1 diversely regulate different subsets of its cognate target genes
Source: Sci Rep. 2019 Feb 27;9:2960. doi: 10.1038/s41598-019-39536-0 (PMC6393581; doi:10.1038/s41598-019-39536-0)
Supplement: Supplementary file 2 — Dataset 1 [file 41598_2019_39536_MOESM2_ESM.zip › supplementary-TableS7-GO terms- Nrf1a├-VS-control.xlsx]

## Sheet: All terms in Nrf1gamma
Category	Term	Count	%	PValue	Genes	List Total	Pop Hits	Pop Total	Fold Enrichment	Bonferroni	Benjamini	FDR
GOTERM_CC_FAT	GO:0043228~non-membrane-bounded organelle	21	19.4444	0.0471705	RPP38, INA, CEBPE, DNAH17, PAK1IP1, TAF7, EPB41L4A, TRIM24, MYH6, MRPS31, COIL, SUV39H2, EXOSC10, KRT17, MCPH1, RAD18, MAP6, UTP20, CHD5, IFNGR1, LCP1	69	2596	12782	1.49853	0.999862	0.588965	44.9736
GOTERM_CC_FAT	GO:0043232~intracellular non-membrane-bounded organelle	21	19.4444	0.0471705	RPP38, INA, CEBPE, DNAH17, PAK1IP1, TAF7, EPB41L4A, TRIM24, MYH6, MRPS31, COIL, SUV39H2, EXOSC10, KRT17, MCPH1, RAD18, MAP6, UTP20, CHD5, IFNGR1, LCP1	69	2596	12782	1.49853	0.999862	0.588965	44.9736
GOTERM_CC_FAT	GO:0043233~organelle lumen	17	15.7407	0.0269958	RPP38, ING3, CEBPE, PAK1IP1, CLU, TAF7, WARS2, MYH6, COIL, EXOSC10, KRT17, THAP1, UGGT2, UTP20, THBS1, FN1, ETV3	69	1820	12782	1.73032	0.993497	0.634724	28.7039
GOTERM_CC_FAT	GO:0031974~membrane-enclosed lumen	17	15.7407	0.031766	RPP38, ING3, CEBPE, PAK1IP1, CLU, TAF7, WARS2, MYH6, COIL, EXOSC10, KRT17, THAP1, UGGT2, UTP20, THBS1, FN1, ETV3	69	1856	12782	1.69676	0.997367	0.571962	32.9067
GOTERM_BP_FAT	GO:0042127~regulation of cell proliferation	11	10.1852	0.0112558	PTPN6, IRS2, CGREF1, CLU, SERPINE1, TGM2, TRIM24, GAL, UTP20, THBS1, IGFBP5	76	787	13528	2.48793	0.999969	0.968452	16.2091
GOTERM_BP_FAT	GO:0009611~response to wounding	9	8.33333	0.00887648	INA, PTPN6, CTGF, CLU, SERPINE1, NFE2L1, GAL, THBS1, FN1	76	530	13528	3.02264	0.999716	0.999716	13.003
GOTERM_CC_FAT	GO:0005730~nucleolus	9	8.33333	0.0312112	RPP38, EXOSC10, KRT17, CEBPE, TAF7, PAK1IP1, MYH6, UTP20, COIL	69	698	12782	2.38856	0.997075	0.621825	32.4298
GOTERM_MF_FAT	GO:0043565~sequence-specific DNA binding	8	7.40741	0.071793	HOXC11, CEBPE, HSF2, TAF7, NFE2L1, THAP1, TRIM24, ETV3	79	607	12983	2.16595	1	1	62.4305
GOTERM_BP_FAT	GO:0006955~immune response	8	7.40741	0.08728	PSMB10, CPLX2, NUDCD1, CLU, ULBP2, IL32, THBS1, LCP1	76	690	13528	2.06377	1	0.990414	75.992
GOTERM_BP_FAT	GO:0008285~negative regulation of cell proliferation	7	6.48148	0.0148898	PTPN6, CGREF1, TRIM24, GAL, UTP20, THBS1, IGFBP5	76	361	13528	3.45152	0.999999	0.967788	20.8933
GOTERM_CC_FAT	GO:0030141~secretory granule	5	4.62963	0.0153936	CLU, GAL, THBS1, CHGB, FN1	69	180	12782	5.14573	0.942413	0.942413	17.4517
GOTERM_BP_FAT	GO:0032269~negative regulation of cellular protein metabolic process	5	4.62963	0.0177167	PSMB5, PSMB10, TAF7, THBS1, IGFBP5	76	180	13528	4.94444	1	0.962176	24.3664
GOTERM_BP_FAT	GO:0051248~negative regulation of protein metabolic process	5	4.62963	0.020078	PSMB5, PSMB10, TAF7, THBS1, IGFBP5	76	187	13528	4.75936	1	0.95479	27.1575
GOTERM_BP_FAT	GO:0048514~blood vessel morphogenesis	5	4.62963	0.0296058	TNFRSF12A, CTGF, TGM2, WARS2, THBS1	76	211	13528	4.21801	1	0.967969	37.4695
GOTERM_BP_FAT	GO:0001568~blood vessel development	5	4.62963	0.0470355	TNFRSF12A, CTGF, TGM2, WARS2, THBS1	76	245	13528	3.63265	1	0.992579	52.8897
GOTERM_BP_FAT	GO:0001944~vasculature development	5	4.62963	0.0505968	TNFRSF12A, CTGF, TGM2, WARS2, THBS1	76	251	13528	3.54582	1	0.9914	55.5663
GOTERM_BP_FAT	GO:0048870~cell motility	5	4.62963	0.0907	TNFRSF12A, CTGF, DNAH17, THBS1, FN1	76	307	13528	2.89902	1	0.987153	77.3596
GOTERM_BP_FAT	GO:0051674~localization of cell	5	4.62963	0.0907	TNFRSF12A, CTGF, DNAH17, THBS1, FN1	76	307	13528	2.89902	1	0.987153	77.3596
GOTERM_BP_FAT	GO:0032101~regulation of response to external stimulus	4	3.7037	0.0582767	SERPINE1, TGM2, TRIM24, THBS1	76	159	13528	4.47799	1	0.989779	60.8614
GOTERM_BP_FAT	GO:0006979~response to oxidative stress	4	3.7037	0.0627654	PSMB5, CLU, SERPINE1, NQO1	76	164	13528	4.34146	1	0.989615	63.6766
GOTERM_BP_FAT	GO:0040007~growth	4	3.7037	0.081224	INA, SERPINE1, CCNG1, IGFBP5	76	183	13528	3.89071	1	0.994333	73.379
GOTERM_CC_FAT	GO:0000785~chromatin	4	3.7037	0.0904954	RAD18, TRIM24, CHD5, SUV39H2	69	200	12782	3.70493	1	0.76647	69.0459
GOTERM_BP_FAT	GO:0018149~peptide cross-linking	3	2.77778	0.00904366	TGM2, THBS1, FN1	76	26	13528	20.5385	0.999757	0.984406	13.2319
GOTERM_CC_FAT	GO:0031093~platelet alpha granule lumen	3	2.77778	0.0200097	CLU, THBS1, FN1	69	41	12782	13.5546	0.975745	0.844259	22.1107
GOTERM_CC_FAT	GO:0060205~cytoplasmic membrane-bounded vesicle lumen	3	2.77778	0.0228503	CLU, THBS1, FN1	69	44	12782	12.6304	0.985782	0.757741	24.8564
GOTERM_CC_FAT	GO:0031983~vesicle lumen	3	2.77778	0.024831	CLU, THBS1, FN1	69	46	12782	12.0813	0.990212	0.685461	26.7179
GOTERM_CC_FAT	GO:0031091~platelet alpha granule	3	2.77778	0.0357171	CLU, THBS1, FN1	69	56	12782	9.92391	0.998759	0.566786	36.2141
GOTERM_CC_FAT	GO:0001726~ruffle	3	2.77778	0.0494132	PARD6A, TNFRSF12A, LCP1	69	67	12782	8.29461	0.999911	0.571587	46.5535
GOTERM_BP_FAT	GO:0048589~developmental growth	3	2.77778	0.0839594	INA, SERPINE1, IGFBP5	76	87	13528	6.13793	1	0.993399	74.5906
GOTERM_BP_FAT	GO:0008203~cholesterol metabolic process	3	2.77778	0.0923286	INSIG1, IDI1, ABCG1	76	92	13528	5.80435	1	0.985382	77.9849
GOTERM_BP_FAT	GO:0010746~regulation of plasma membrane long-chain fatty acid transport	2	1.85185	0.0219949	IRS2, THBS1	76	4	13528	89	1	0.945541	29.3521
GOTERM_BP_FAT	GO:0010748~negative regulation of plasma membrane long-chain fatty acid transport	2	1.85185	0.0219949	IRS2, THBS1	76	4	13528	89	1	0.945541	29.3521
GOTERM_CC_FAT	GO:0005577~fibrinogen complex	2	1.85185	0.0366592	THBS1, FN1	69	7	12782	52.9275	0.998964	0.533996	36.9803
GOTERM_BP_FAT	GO:0032891~negative regulation of organic acid transport	2	1.85185	0.0540952	IRS2, THBS1	76	10	13528	35.6	1	0.990256	58.0565
GOTERM_BP_FAT	GO:0032369~negative regulation of lipid transport	2	1.85185	0.0800496	IRS2, THBS1	76	15	13528	23.7333	1	0.995742	72.8424
GOTERM_BP_FAT	GO:0043691~reverse cholesterol transport	2	1.85185	0.0851555	CLU, ABCG1	76	16	13528	22.25	1	0.991734	75.104
GOTERM_BP_FAT	GO:0032890~regulation of organic acid transport	2	1.85185	0.0902335	IRS2, THBS1	76	17	13528	20.9412	1	0.989529	77.1775

## Sheet: Sheet2-Specific terms
Category	Specific Term Associated to Nrf1g	Count	%	PValue	Genes	List Total	Pop Hits	Pop Total	Fold Enrichment	Bonferroni	Benjamini	FDR
GOTERM_BP_FAT	GO:0009611~response to wounding	9	8.33333	0.00887648	INA, PTPN6, CTGF, CLU, SERPINE1, NFE2L1, GAL, THBS1, FN1	76	530	13528	3.02264	0.999716	0.999716	13.003
GOTERM_BP_FAT	GO:0018149~peptide cross-linking	3	2.77778	0.00904366	TGM2, THBS1, FN1	76	26	13528	20.5385	0.999757	0.984406	13.2319
GOTERM_CC_FAT	GO:0030141~secretory granule	5	4.62963	0.0153936	CLU, GAL, THBS1, CHGB, FN1	69	180	12782	5.14573	0.942413	0.942413	17.4517
GOTERM_BP_FAT	GO:0032269~negative regulation of cellular protein metabolic process	5	4.62963	0.0177167	PSMB5, PSMB10, TAF7, THBS1, IGFBP5	76	180	13528	4.94444	1	0.962176	24.3664
GOTERM_CC_FAT	GO:0031093~platelet alpha granule lumen	3	2.77778	0.0200097	CLU, THBS1, FN1	69	41	12782	13.5546	0.975745	0.844259	22.1107
GOTERM_BP_FAT	GO:0051248~negative regulation of protein metabolic process	5	4.62963	0.020078	PSMB5, PSMB10, TAF7, THBS1, IGFBP5	76	187	13528	4.75936	1	0.95479	27.1575
GOTERM_BP_FAT	GO:0010746~regulation of plasma membrane long-chain fatty acid transport	2	1.85185	0.0219949	IRS2, THBS1	76	4	13528	89	1	0.945541	29.3521
GOTERM_BP_FAT	GO:0010748~negative regulation of plasma membrane long-chain fatty acid transport	2	1.85185	0.0219949	IRS2, THBS1	76	4	13528	89	1	0.945541	29.3521
GOTERM_CC_FAT	GO:0060205~cytoplasmic membrane-bounded vesicle lumen	3	2.77778	0.0228503	CLU, THBS1, FN1	69	44	12782	12.6304	0.985782	0.757741	24.8564
GOTERM_CC_FAT	GO:0031983~vesicle lumen	3	2.77778	0.024831	CLU, THBS1, FN1	69	46	12782	12.0813	0.990212	0.685461	26.7179
GOTERM_CC_FAT	GO:0031091~platelet alpha granule	3	2.77778	0.0357171	CLU, THBS1, FN1	69	56	12782	9.92391	0.998759	0.566786	36.2141
GOTERM_CC_FAT	GO:0005577~fibrinogen complex	2	1.85185	0.0366592	THBS1, FN1	69	7	12782	52.9275	0.998964	0.533996	36.9803
GOTERM_BP_FAT	GO:0032891~negative regulation of organic acid transport	2	1.85185	0.0540952	IRS2, THBS1	76	10	13528	35.6	1	0.990256	58.0565
GOTERM_BP_FAT	GO:0032101~regulation of response to external stimulus	4	3.7037	0.0582767	SERPINE1, TGM2, TRIM24, THBS1	76	159	13528	4.47799	1	0.989779	60.8614
GOTERM_BP_FAT	GO:0006979~response to oxidative stress	4	3.7037	0.0627654	PSMB5, CLU, SERPINE1, NQO1	76	164	13528	4.34146	1	0.989615	63.6766
GOTERM_BP_FAT	GO:0032369~negative regulation of lipid transport	2	1.85185	0.0800496	IRS2, THBS1	76	15	13528	23.7333	1	0.995742	72.8424
GOTERM_BP_FAT	GO:0040007~growth	4	3.7037	0.081224	INA, SERPINE1, CCNG1, IGFBP5	76	183	13528	3.89071	1	0.994333	73.379
GOTERM_BP_FAT	GO:0048589~developmental growth	3	2.77778	0.0839594	INA, SERPINE1, IGFBP5	76	87	13528	6.13793	1	0.993399	74.5906
GOTERM_BP_FAT	GO:0043691~reverse cholesterol transport	2	1.85185	0.0851555	CLU, ABCG1	76	16	13528	22.25	1	0.991734	75.104
GOTERM_BP_FAT	GO:0006955~immune response	8	7.40741	0.08728	PSMB10, CPLX2, NUDCD1, CLU, ULBP2, IL32, THBS1, LCP1	76	690	13528	2.06377	1	0.990414	75.992
GOTERM_BP_FAT	GO:0032890~regulation of organic acid transport	2	1.85185	0.0902335	IRS2, THBS1	76	17	13528	20.9412	1	0.989529	77.1775
GOTERM_BP_FAT	GO:0008203~cholesterol metabolic process	3	2.77778	0.0923286	INSIG1, IDI1, ABCG1	76	92	13528	5.80435	1	0.985382	77.9849
