# Supplementary material for: Distinct isoforms of Nrf1 diversely regulate different subsets of its cognate target genes
Source: Sci Rep. 2019 Feb 27;9:2960. doi: 10.1038/s41598-019-39536-0 (PMC6393581; doi:10.1038/s41598-019-39536-0)
Supplement: Supplementary file 2 — Dataset 1 [file 41598_2019_39536_MOESM2_ESM.zip › supplementary-TableS8-Pathways- Nrf1a┴-VS-control.xlsx]

## Sheet: Sheet1
Pathway	DEGs with pathway annotation (864)	All genes with pathway annotation (17252)	Pvalue	Qvalue	Pathway ID	Genes	KOs
Cell cycle	21	183	0.000341192	0.0356546	ko04110	153733;7272;10735;23595;545;9126;472;23137;8556;7690;54585;5000;9134;5933;7541;996;5925;4193;29945;699;54619	K06636+K08866+K06671+K02605+K06640+K06669+K04728+K06639+K10500+K06638+K02606+K06626+K04681+K03350+K06618+K06643+K03351+K02178+K06627
Fanconi anemia pathway	12	75	0.000327282	0.0356546	ko03460	675;51426;5980;545;641;80010;83990;2072;7398;9685;672;79728	K08775+K03511+K02350+K06640+K10901+K10990+K15362+K10848+K11832+K11137+K10605+K10897
NOD-like receptor signaling pathway	17	144	0.000880355	0.0613314	ko04621	4671;152185;55631;284702;3320;55914;329;2218;7184;8036;10910;4026;23118;1147;84248;55144;146206	K12807+K12795+K12796+K04079+K16060+K09487+K12792+K04404+K04467+K12798
Lysine degradation	13	102	0.00171921	0.0898286	ko00310	284047;153241;23390;9702;79723;5352;51105;83852;55870;10157;29072;55904;55297	K13645+K11423+K11420+K11419+K09189+K06101+K11421+K14157
Vascular smooth muscle contraction	29	361	0.00843951	0.263078	ko04270	22852;51134;25909;284047;9821;55088;80173;80254;6093;5332;79677;163786;9475;55075;50640;4659;259282;54908;9702;375056;23236;50618;10198;54585;57509;55165;3709;4624;84034	K10352+K04514+K00907+K05858+K01047+K06270+K07532+K12331+K04959
Hypertrophic cardiomyopathy (HCM)	26	312	0.00779359	0.263078	ko05410	22852;284047;9821;55088;80173;80254;79677;163786;55075;6262;54908;9702;375056;22862;10198;5563;54585;7402;57509;55165;3673;3676;5562;9172;4624;84034	K10352+K04962+K12567+K07198+K10366+K06481+K06483
Non-homologous end-joining	4	17	0.00881121	0.263078	ko03450	3981;10111;7518;64421	K10777+K10866+K10886+K10887
RNA transport	23	277	0.0123184	0.321818	ko03013	5903;165055;57683;57187;7175;9669;26953;65109;55425;26019;5411;3646;64786;9984;54585;8894;9910;8661;8087;96764;3843;51132;11269	K12172+K03257+K12879+K09291+K03243+K14293+K14328+K13171+K14327+K13114+K03250+K13136+K12878+K03238+K03254+K15516+K14292+K13126+K13025
Tight junction	32	436	0.0199491	0.416936	ko04530	22852;284047;158747;9821;55088;80173;80254;79677;79917;163786;55075;55607;54908;9702;58486;51105;375056;260425;10198;23301;54585;57509;55870;80014;55165;10000;7525;10529;57669;23224;4624;84034	K10352+K06096+K05631+K05629+K06112+K06095+K06103+K06115+K06101+K05699+K06087+K04456+K05705+K06106+K06107
RNA degradation	15	165	0.0187449	0.416936	ko03018	23312;54505;9652;135112;64848;23517;1657;22894;25904;84186;167227;64282;170506;51132;6801	K12602+K14442+K12600+K12587+K12598+K12585+K12607+K12597+K12613+K03514+K13126
Endocytosis	30	413	0.0267415	0.508088	ko04144	22852;9821;80173;4734;9101;7110;153241;55773;163786;8411;10254;50618;10198;54585;4976;9685;22841;55680;10565;55165;23527;121457;11059;10059;4193;2060;25978;51534;200576;29082	K12478+K10591+K11839+K04707+K04705+K12470+K01528+K12471+K12484+K12482+K12495+K12489+K05633+K06643+K12472+K12192+K12199+K00889+K12194
Spliceosome	20	253	0.0296939	0.517169	ko03040	55660;10260;57187;143884;23312;23350;988;10569;9984;9879;55667;57226;51340;58517;50804;79665;55119;6801;83479;11269	K12821+K12861+K12879+K12893+K12662+K12842+K12860+K12819+K12878+K12811+K12824+K12869+K12822+K12887+K12818+K12850+K12857+K12858+K13025
Dilated cardiomyopathy	24	321	0.0331234	0.532522	ko05414	22852;284047;9821;55088;80173;80254;79677;163786;55075;6262;54908;9702;375056;22862;10198;54585;7402;57509;55165;3673;3676;9172;4624;84034	K10352+K04962+K12567+K10366+K06481+K06483
Regulation of actin cytoskeleton	39	586	0.043179	0.564026	ko04810	22852;51134;25909;324;284047;9821;55088;80173;80254;6093;79677;10788;163786;9475;55075;4659;259282;54908;9702;28981;6655;375056;81624;50618;9411;10198;23301;54585;57509;55165;6654;10787;3673;8826;3676;200576;4624;84034;7409	K10352+K04514+K00907+K02085+K05767+K06270+K03099+K05745+K07532+K02649+K05699+K05750+K06481+K06483+K00921+K00889+K05730
Protein processing in endoplasmic reticulum	19	246	0.0408369	0.564026	ko04141	55757;56154;3895;51389;3320;29028;23515;7095;4287;54431;55973;22824;7184;25956;80267;55432;3998;5610;4780	K11718+K14007+K14000+K08860+K04079+K13525+K12275+K11863+K09530+K14009+K09485+K09487+K14005+K10086+K13719+K10080+K05638
Ubiquitin mediated proteolysis	18	230	0.0409647	0.564026	ko04120	4734;55773;6103;26960;55236;329;25998;8554;672;7337;11059;996;331;4193;29945;57448;8065;8450	K10591+K04707+K10614+K10615+K10260+K10699+K16060+K04706+K10605+K10587+K05633+K03350+K04725+K06643+K03351+K10586+K10612+K10609
Salmonella infection	23	317	0.0482923	0.593711	ko05132	22852;51134;284047;9821;55088;80173;80254;6093;79659;79677;163786;9475;55075;54908;9702;375056;10198;54585;57509;55165;5586;4624;84034	K10352+K04514+K10414+K06071
Homologous recombination	5	41	0.0526199	0.610976	ko03440	675;10111;641;25788;4683	K08775+K10866+K10901+K10877+K10867
DNA replication	5	44	0.067602	0.743622	ko03030	79915;5981;79621;5422;1763	K10754+K10744+K02320+K10742
Viral myocarditis	20	282	0.0746404	0.763676	ko05416	22852;284047;9821;55088;80173;80254;79677;163786;55075;54908;9702;375056;10198;54585;7402;57509;55165;836;4624;84034	K10352+K10366+K02187
Prostate cancer	12	151	0.076733	0.763676	ko05215	3320;6655;9411;9134;7184;6654;10000;5925;4193;1147;1385;2950	K04079+K03099+K02649+K06626+K09487+K04456+K06618+K06643+K04467+K05870+K00799
Hepatitis C	13	178	0.111329	0.837291	ko05160	51389;6655;79649;9411;3646;29110;80014;8554;6654;10000;1147;5610;4940	K08860+K03099+K11221+K02649+K03250+K05410+K06087+K04706+K04456+K04467+K14216
p53 signaling pathway	11	143	0.103934	0.837291	ko04115	57631;545;472;900;143686;9134;836;4193;7057;5054;9540	K10130+K06640+K04728+K10145+K10141+K06626+K02187+K06643+K04659+K03982+K10133
mTOR signaling pathway	8	94	0.0986544	0.837291	ko04150	253260;26750;9411;5563;10000;3091;5562;727764	K08267+K04373+K02649+K07198+K04456+K08268+K04688
Acute myeloid leukemia	8	95	0.103283	0.837291	ko05221	55130;6655;9411;6654;10000;1147;54619;727764	K10056+K03099+K02649+K04456+K04467+K06627+K04688
Basal transcription factors	6	66	0.112059	0.837291	ko03022	282809;6873;6877;9406;51616;2963	K03130+K03128+K14651+K03133+K03139
Mucin type O-Glycan biosynthesis	4	37	0.112173	0.837291	ko00512	282809;2589;51809;2591	K00710
Circadian rhythm - fly	3	23	0.105437	0.837291	ko04711	9575;9738;9852	K02223+K09057
Mismatch repair	4	38	0.12069	0.869798	ko03430	79915;5981;4437;4436	K10754+K08736+K08735
Colorectal cancer	7	84	0.127461	0.887978	ko05210	324;4437;9411;4436;836;10000;26060	K02085+K08736+K02649+K08735+K02187+K04456+K08733
Nucleotide excision repair	6	71	0.144331	0.973069	ko03420	79915;5981;54821;2072;8450;54841	K10754+K10841+K10848+K10609+K10846
Metabolic pathways	99	2847	0.999992	1	ko01100	153222;285672;80254;30836;54832;5286;5332;79664;79809;7110;152185;57683;93594;5980;284702;50640;3422;55145;8803;389136;221830;2182;23137;79649;2058;84002;23236;135112;116064;79807;80055;100506730;5108;9832;57532;9738;6498;79648;64786;54462;2218;282809;9749;23272;57456;283624;168451;253832;4594;10157;11320;55667;2589;374354;144245;165918;10026;195828;132660;28962;113201;79646;9522;84140;51809;9910…	K00939+K00591+K11205+K00923+K05858+K01062+K02350+K01047+K01823+K00943+K01900+K03004+K01897+K14163+K03766+K05294+K00710+K00797+K01847+K14157+K00738+K03850+K05290+K10207+K09680+K00020+K01231+K00558+K01490+K00456+K02148+K00804+K02320+K00914+K00901+K00044+K10251+K13510+K00889+K00719+K04628+K00699+K11147+K00846
Transcriptional misregulation in cancer	74	1475	0.512213	1	ko05202	153222;285672;54832;79664;79809;7110;152185;57683;221037;6935;284702;50640;889;4300;55130;472;389136;79649;905;329;54737;84376;4287;120526;135112;79807;100506730;7690;286148;9832;57532;9738;6498;79648;64786;54462;2218;9749;283932;57456;283624;168451;253832;374354;165918;121457;7541;132660;28962;113201;2070;4090;84140;9910;9169;9406;10128;205717;55206;253714;4193;22868;134553;139322;84248;51322;26…	K11447+K11449+K09299+K15187+K10056+K04728+K15188+K16060+K10500+K15616+K04676+K14651+K13098+K06643+K06627+K10051+K04680
Purine metabolism	58	1377	0.932876	1	ko00230	284047;153222;285672;80254;54832;79664;79809;7110;152185;57683;284702;50640;389136;221830;23137;79649;135112;116064;79807;100506730;5108;9832;57532;9738;6498;79648;64786;54462;2218;10984;9749;23272;57456;283624;168451;253832;55667;374354;165918;28962;113201;9522;84140;9910;9169;10128;205717;253714;7812;22868;134553;5422;51018;51322;26036;63967;59338;55824	K13755+K00939+K03004+K01490+K02320
Cardiac muscle contraction	32	577	0.299615	1	ko04260	22852;284047;9821;55088;80173;80254;79677;79809;163786;55075;6262;54908;9702;79649;375056;9738;6498;79648;54462;10198;54585;57509;55165;374354;132660;113201;84140;55206;51322;55824;4624;84034	K10352+K01539+K04962
Pathways in cancer	30	531	0.272234	1	ko05200	324;675;55773;7175;3320;55130;4437;6655;329;54737;9411;4254;57584;54585;9134;7184;6654;4436;836;3673;10000;331;5925;4193;1147;26060;3091;54619;2950;112399	K02085+K08775+K04707+K09291+K04079+K10056+K08736+K03099+K16060+K08803+K02649+K05461+K08878+K06626+K09487+K08735+K02187+K06481+K04456+K04725+K06618+K06643+K04467+K08733+K08268+K06627+K00799+K09592
Focal adhesion	21	475	0.75366	1	ko04510	51134;25909;6093;9475;4659;889;259282;394;6655;329;9411;23301;54585;6654;3673;10000;331;3676;200576;7057;7409	K04514+K00907+K06270+K06271+K13709+K03099+K16060+K02649+K05699+K06481+K04456+K04725+K06483+K00889+K04659+K05730
Pancreatic secretion	19	506	0.926541	1	ko04972	5332;79809;50640;6262;79649;23236;9738;6498;79648;54462;490;374354;132660;113201;84140;55206;3709;51322;55824	K05858+K01539+K01047+K04962+K05850+K04959
Gastric acid secretion	19	520	0.943768	1	ko04971	25909;5332;79809;259282;79649;23236;9738;6498;79648;54462;57456;374354;132660;113201;84140;55206;3709;51322;55824	K00907+K05858+K01539+K13962+K04959
Tuberculosis	18	331	0.393776	1	ko05152	22852;9821;80173;7110;153241;163786;8411;50618;10892;10198;54585;55165;836;121457;10000;64864;5289;1385	K12478+K07532+K07369+K02187+K04456+K08061+K00914+K05870
Endocrine and other factor-regulated calcium reabsorption	18	422	0.791337	1	ko04961	5332;79809;79649;23236;9738;6498;79648;54462;4976;490;374354;132660;113201;84140;10059;55206;51322;55824	K05858+K01539+K01528+K05850
Protein digestion and absorption	18	510	0.957169	1	ko04974	54532;79809;79649;9738;6498;79648;54462;374354;132660;28962;113201;84140;55206;54407;51322;120103;9581;55824	K14206+K01539+K14209+K14207+K14210
Phagosome	17	351	0.592109	1	ko04145	22852;9821;80173;79659;7110;153241;163786;8411;10198;54585;55165;121457;3673;528;5289;200576;7057	K12478+K10414+K10062+K06481+K02148+K00914+K00921+K04659
Carbohydrate digestion and absorption	17	412	0.82707	1	ko04973	5332;79809;79649;23236;9411;9738;6498;79648;54462;374354;132660;113201;84140;10000;55206;51322;55824	K05858+K01539+K02649+K04456
Salivary secretion	17	504	0.970862	1	ko04970	5332;79809;79649;23236;9738;6498;79648;54462;490;374354;132660;113201;84140;55206;3709;51322;55824	K05858+K01539+K05850+K04959
HTLV-I infection	16	376	0.78345	1	ko05166	324;4603;889;545;472;9411;57584;1386;1739;996;10000;331;5925;29945;1147;1385	K02085+K09421+K06271+K06640+K04728+K04450+K02649+K12076+K03350+K04456+K04725+K06618+K03351+K04467+K05870
Mineral absorption	16	422	0.902848	1	ko04978	79809;3162;79649;9738;6498;79648;54462;490;374354;132660;113201;54822;84140;55206;51322;55824	K01539+K00510+K05850+K04982
Herpes simplex infection	15	285	0.459415	1	ko05168	9575;143884;51389;29915;79649;5451;282809;29110;6877;836;23118;1147;5610;51616;4940	K02223+K12893+K08860+K14966+K11221+K09364+K03130+K05410+K02187+K04404+K04467+K03133+K14216
Epstein-Barr virus infection	15	305	0.566641	1	ko05169	4734;51389;9411;57584;1386;29110;3516;10000;23118;5925;4193;1147;5610;5706;54619	K10591+K08860+K04450+K02649+K05410+K06053+K04456+K04404+K06618+K06643+K04467+K03064+K06627
Ubiquinone and other terpenoid-quinone biosynthesis	15	339	0.725897	1	ko00130	285672;389136;135112;100506730;57532;6498;79648;54462;283624;165918;9169;55206;134553;51322;1728	K00591+K00355
MAPK signaling pathway	15	425	0.942992	1	ko04010	50640;6655;26750;57551;6788;9411;10746;51347;57584;1386;6654;836;10000;23118;1147	K01047+K03099+K04373+K04429+K04412+K04450+K04420+K02187+K04456+K04404+K04467
Bile secretion	15	465	0.976854	1	ko04976	79809;79649;9738;6498;79648;54462;374354;132660;113201;84140;55206;5243;51322;55824;167127	K01539+K05658+K00699
Aldosterone-regulated sodium reabsorption	14	405	0.94767	1	ko04960	79809;79649;9411;9738;6498;79648;54462;374354;132660;113201;84140;55206;51322;55824	K01539+K02649
Oocyte meiosis	13	195	0.180368	1	ko04114	153733;9748;9126;54443;23137;26750;9134;996;26271;29945;3709;151648;699	K06636+K08836+K06669+K04373+K06626+K03350+K10292+K03351+K04959+K11580+K02178
Chemokine signaling pathway	13	291	0.703493	1	ko04062	51134;6093;5332;9475;6655;79649;23236;9411;54585;6654;10000;1147;7409	K04514+K05858+K03099+K11221+K02649+K04456+K04467+K05730
Proximal tubule bicarbonate reclamation	13	383	0.950181	1	ko04964	79809;79649;9738;6498;79648;54462;374354;132660;113201;84140;55206;51322;55824	K01539
Measles	12	188	0.233721	1	ko05162	55773;51389;79649;9411;29110;9134;10000;23118;1147;5610;4179;4940	K04707+K08860+K11221+K02649+K05410+K06626+K04456+K04404+K04467+K04007+K14216
Insulin signaling pathway	12	235	0.514646	1	ko04910	55773;6655;9411;54874;5563;122809;51199;6654;10000;10529;5562;727764	K04707+K03099+K02649+K07196+K07198+K04697+K00688+K04456+K06086+K04688
T cell receptor signaling pathway	11	171	0.238698	1	ko04660	55773;6655;10892;9411;10984;1739;6654;10000;100885776;1147;7409	K04707+K03099+K07369+K02649+K06478+K12076+K04456+K04467+K05730
Dopaminergic synapse	11	195	0.386693	1	ko04728	5523;9575;5332;3799;23236;9411;57584;1386;10000;3709;1385	K11583+K02223+K05858+K10396+K04450+K04456+K04959+K05870
mRNA surveillance pathway	10	147	0.202453	1	ko03015	5523;65109;55425;26019;5411;10914;64895;53981;51132;11269	K11583+K14328+K13171+K14327+K13114+K14376+K14402+K13126+K13025
B cell receptor signaling pathway	10	151	0.225638	1	ko04662	6655;10892;9411;8519;6654;10000;100885776;1147;59338;7409	K03099+K07369+K02649+K06566+K04456+K06467+K04467+K12229+K05730
Jak-STAT signaling pathway	10	197	0.528631	1	ko04630	55773;3572;6655;10254;79649;9411;122809;8554;6654;10000	K04707+K05060+K03099+K04705+K11221+K02649+K04697+K04706+K04456
Fc gamma R-mediated phagocytosis	10	210	0.61055	1	ko04666	50640;9411;10984;4976;10059;10000;100885776;200576;727764;7409	K01047+K02649+K06478+K01528+K04456+K00889+K04688+K05730
Wnt signaling pathway	10	244	0.784987	1	ko04310	51134;324;6093;5332;56987;9475;23236;54585;23002;6422	K04514+K02085+K05858+K04495+K04512+K02166
Leukocyte transendothelial migration	10	280	0.899532	1	ko04670	51134;6093;9475;394;9411;23301;54585;80014;3676;7409	K04514+K13709+K02649+K05699+K06087+K06483+K05730
Ribosome biogenesis in eukaryotes	9	124	0.169321	1	ko03008	9994;10199;1657;51602;121441;55781;29889;9724;84128	K14572+K14559+K14555+K14565+K14549+K07179+K14537+K14567+K14552
Chronic myeloid leukemia	9	132	0.216641	1	ko05220	55773;6655;9411;57584;6654;10000;5925;4193;1147	K04707+K03099+K02649+K08878+K04456+K06618+K06643+K04467
Progesterone-mediated oocyte maturation	9	141	0.275168	1	ko04914	3320;26750;9411;54585;996;10000;29945;699;54619	K04079+K04373+K02649+K06638+K03350+K04456+K03351+K02178+K06627
TGF-beta signaling pathway	9	146	0.309488	1	ko04350	51134;6093;9475;54585;5933;4090;7057;727764;3397	K04514+K04681+K04676+K04659+K04688+K04680
Arrhythmogenic right ventricular cardiomyopathy (ARVC)	9	164	0.438053	1	ko05412	167691;10464;6262;55130;8615;23301;7402;3673;3676	K10381+K04962+K10056+K05699+K10366+K06481+K06483
Calcium signaling pathway	9	279	0.943157	1	ko04020	25909;284047;5332;6262;259282;23236;10984;490;3709	K00907+K13755+K05858+K04962+K05850+K04959
Axon guidance	9	308	0.973953	1	ko04360	51134;6093;9475;50618;57584;54585;10512;389816;6092	K04514+K07532+K07526+K06840+K06838+K06839+K06754
Influenza A	9	328	0.98532	1	ko05164	51389;79649;9411;57584;1386;29110;10000;5610;4940	K08860+K11221+K04450+K02649+K05410+K04456+K14216
Small cell lung cancer	8	143	0.426015	1	ko05222	329;9411;9134;3673;10000;331;5925;1147	K16060+K02649+K06626+K06481+K04456+K04725+K06618+K04467
Phosphatidylinositol signaling system	8	155	0.516722	1	ko04070	5286;5332;23236;9411;3709;5289;8526;200576	K00923+K05858+K02649+K04959+K00914+K00901+K00921+K00889
GnRH signaling pathway	8	166	0.595235	1	ko04912	5332;50640;6655;23236;10746;6654;3709;55824	K05858+K01047+K03099+K04420+K04959+K08522
NF-kappa B signaling pathway	8	173	0.641752	1	ko04064	57631;472;8615;329;10892;23118;331;1147	K10130+K04728+K16072+K16060+K07369+K04404+K04725+K04467
Adherens junction	8	173	0.641752	1	ko04520	10788;28981;117178;23301;7525;10529;8826;81607	K05767+K06085+K05699+K05705+K06086+K06593
Glutamatergic synapse	8	176	0.660735	1	ko04724	5332;50640;9787;23236;3709;54407;81539;1742	K05858+K01047+K15008+K04959+K14207+K14990+K11828
Bacterial invasion of epithelial cells	8	179	0.67911	1	ko05100	55773;50618;9411;2549;4976;23607;10059;10529	K04707+K13738+K02649+K09593+K01528+K06106
Toxoplasmosis	8	186	0.71953	1	ko05145	50640;329;9411;836;10000;23118;331;1147	K01047+K16060+K02649+K02187+K04456+K04404+K04725+K04467
Cell adhesion molecules (CAMs)	8	204	0.807193	1	ko04514	214;1272;4897;10984;1462;80014;100885776;3676	K06547+K06759+K06756+K06478+K06793+K06087+K06467+K06483
Glutathione metabolism	8	227	0.886878	1	ko00480	30836;23272;283624;55667;132660;11168;51018;2950	K11205+K00797+K00020+K00799
Neurotrophin signaling pathway	8	248	0.933665	1	ko04722	6655;26750;54737;9411;10818;2549;6654;10000	K03099+K04373+K12460+K02649+K12461+K09593+K04456
Huntington's disease	8	265	0.958169	1	ko05016	5332;23236;5978;127602;836;7019;1385;1742	K05858+K09222+K10408+K02187+K11830+K05870+K11828
Renal cell carcinoma	7	107	0.288956	1	ko05211	6655;9411;2549;6654;10000;3091;112399	K03099+K02649+K09593+K04456+K08268+K09592
Apoptosis	7	126	0.444806	1	ko04210	472;329;9411;836;10000;331;1147	K04728+K16060+K02649+K02187+K04456+K04725+K04467
Peroxisome	7	139	0.548781	1	ko04146	2182;51633;5825;83594;5189;146206;10901	K01897+K13349+K05677+K03426+K13338+K11147
ErbB signaling pathway	7	145	0.593921	1	ko04012	55773;6655;9411;2549;6654;10000;727764	K04707+K03099+K02649+K09593+K04456+K04688
Shigellosis	7	162	0.707877	1	ko05131	51134;6093;9475;54585;1147;10529;9474	K04514+K04467+K06106+K08339
Cysteine and methionine metabolism	7	202	0.884741	1	ko00270	23272;283624;55667;132660;114825;1036;51018	K00797+K00558+K00456
Amoebiasis	7	222	0.932363	1	ko05146	5332;158358;23236;9411;23301;836;132660	K05858+K10955+K02649+K05699+K02187
Pathogenic Escherichia coli infection	7	231	0.947452	1	ko05130	51134;6093;9475;54585;80014;64283;10529	K04514+K06087+K12791+K06106
Alzheimer's disease	7	234	0.951771	1	ko05010	5332;51389;23236;3416;836;3709;5610	K05858+K08860+K01408+K02187+K04959
ECM-receptor interaction	7	269	0.9832	1	ko04512	3161;84318;9852;3673;10128;3676;7057	K06267+K06264+K06481+K06483+K04659
Adipocytokine signaling pathway	6	114	0.509998	1	ko04920	2182;5563;126129;10000;1147;5562	K01897+K07198+K08765+K04456+K04467
Glioma	6	117	0.535594	1	ko05214	6655;9411;6654;10000;5925;4193	K03099+K02649+K04456+K06618+K06643
Chagas disease (American trypanosomiasis)	6	130	0.638955	1	ko05142	5332;23236;9411;10000;1147;5054	K05858+K02649+K04456+K04467+K03982
Gap junction	6	135	0.674844	1	ko04540	5332;6655;23236;10746;6654;3709	K05858+K03099+K04420+K04959
Fc epsilon RI signaling pathway	6	139	0.701851	1	ko04664	50640;6655;9411;6654;10000;7409	K01047+K03099+K02649+K04456+K05730
Cholinergic synapse	6	144	0.733426	1	ko04725	5332;23236;9411;10000;3709;1385	K05858+K02649+K04456+K04959+K05870
Aminoacyl-tRNA biosynthesis	6	156	0.799299	1	ko00970	55035;79649;2058;165918;6897;5917	K01870+K01875+K14163+K01868+K01887
Osteoclast differentiation	6	213	0.958994	1	ko04380	79649;9411;10000;23118;1147;1385	K11221+K02649+K04456+K04404+K04467+K05870
Alcoholism	6	247	0.986243	1	ko05034	6655;9411;57584;1386;6654;1385	K03099+K04450+K05870
Ether lipid metabolism	5	70	0.272937	1	ko00565	93594;50640;282809;6801;54947	K01062+K01047+K13510
Endometrial cancer	5	84	0.412579	1	ko05213	324;6655;9411;6654;10000	K02085+K03099+K02649+K04456
Non-small cell lung cancer	5	86	0.432541	1	ko05223	6655;9411;6654;10000;5925	K03099+K02649+K04456+K06618
Cocaine addiction	5	91	0.481707	1	ko05030	9411;57584;1386;1385;1742	K04450+K05870+K11828
Inositol phosphate metabolism	5	101	0.574911	1	ko00562	5286;5332;23236;5289;200576	K00923+K05858+K00914+K00921+K00889
Pancreatic cancer	5	102	0.583746	1	ko05212	675;9411;10000;5925;1147	K08775+K02649+K04456+K06618+K04467
Legionellosis	5	104	0.601113	1	ko05134	4671;51742;29028;836;9522	K12807+K07874+K13525+K02187+K08823
Long-term potentiation	5	122	0.737326	1	ko04720	5332;4659;26750;23236;3709	K05858+K06270+K04373+K04959
Toll-like receptor signaling pathway	5	141	0.840572	1	ko04620	9411;29110;10000;23118;1147	K02649+K05410+K04456+K04404+K04467
Complement and coagulation cascades	5	181	0.952129	1	ko04610	2157;5627;56890;4179;5054	K03899+K03908+K03995+K04007+K03982
Serotonergic synapse	5	186	0.959297	1	ko04726	5332;50640;23236;836;3709	K05858+K01047+K02187+K04959
Systemic lupus erythematosus	5	188	0.961878	1	ko05322	6738;23301;56890;6741;113251	K11089+K05699+K03995+K11090
beta-Alanine metabolism	5	199	0.973577	1	ko00410	23272;283624;55667;132660;51018	K00797
Natural killer cell mediated cytotoxicity	5	218	0.986286	1	ko04650	6655;9411;6654;836;7409	K03099+K02649+K02187+K05730
Arginine and proline metabolism	5	240	0.993781	1	ko00330	23272;283624;55667;132660;51018	K00797
Regulation of autophagy	4	44	0.177005	1	ko04140	5563;5289;9474;5562	K07198+K00914+K08339
Primary immunodeficiency	4	61	0.365351	1	ko05340	10984;64421;100885776;64864	K06478+K10887+K08061
Bladder cancer	4	68	0.445267	1	ko05219	54737;5925;4193;7057	K08803+K06618+K06643+K04659
Taste transduction	4	68	0.445267	1	ko04742	284047;5332;23236;10984	K13755+K05858
RIG-I-like receptor signaling pathway	4	83	0.602631	1	ko04622	51633;29110;1147;9474	K12655+K05410+K04467+K08339
Melanoma	4	101	0.751102	1	ko05218	9411;10000;5925;4193	K02649+K04456+K06618+K06643
Long-term depression	4	106	0.783809	1	ko04730	5332;50640;23236;3709	K05858+K01047+K04959
Synaptic vesicle cycle	4	123	0.870025	1	ko04721	4976;9847;10059;528	K01528+K15290+K02148
Amphetamine addiction	4	128	0.888964	1	ko05031	9411;57584;1386;1385	K04450+K05870
Glycerophospholipid metabolism	4	133	0.905446	1	ko00564	50640;9847;8526;54947	K01047+K06130+K00901+K13510
Melanogenesis	4	137	0.917033	1	ko04916	5332;23236;4254;1385	K05858+K05461+K05870
Pyrimidine metabolism	4	144	0.934287	1	ko00240	55145;221830;168451;5422	K00943+K03004+K02320
Hematopoietic cell lineage	4	152	0.949979	1	ko04640	4254;3673;100885776;3676	K05461+K06481+K06467+K06483
ABC transporters	3	54	0.512136	1	ko02010	5825;5243;9619	K05677+K05658+K05679
Porphyrin and chlorophyll metabolism	3	60	0.584064	1	ko00860	3162;2058;167127	K00510+K14163+K00699
Fructose and mannose metabolism	3	64	0.628092	1	ko00051	9107;81846;10669	K01112+K00846
Steroid hormone biosynthesis	3	69	0.67845	1	ko00140	195828;51144;167127	K10207+K00044+K10251+K00699
Other types of O-glycan biosynthesis	3	69	0.67845	1	ko00514	160418;283464;167127	K09667+K13676+K00699
N-Glycan biosynthesis	3	75	0.73198	1	ko00510	11320;144245;4124	K00738+K03850+K01231
Vasopressin-regulated water reabsorption	3	75	0.73198	1	ko04962	79659;51626;1385	K10414+K10417+K05870
Phototransduction - fly	3	81	0.778236	1	ko04745	5332;23236;1657	K05858+K07972
Retinol metabolism	3	89	0.82948	1	ko00830	167127;146206;10901	K00699+K11147
Epithelial cell signaling in Helicobacter pylori infection	3	95	0.86093	1	ko05120	836;528;1147	K02187+K02148+K04467
Prion diseases	3	99	0.87896	1	ko05020	151613;79657;56890	K09553+K03995
Antigen processing and presentation	3	122	0.947599	1	ko04612	3320;64864;1385	K04079+K08061+K05870
Vibrio cholerae infection	3	132	0.964214	1	ko05110	158358;132660;528	K10955+K02148
PPAR signaling pathway	3	135	0.968138	1	ko03320	2182;126129;10529	K01897+K08765+K06086
Retrograde endocannabinoid signaling	3	136	0.969354	1	ko04723	5332;23236;3709	K05858+K04959
VEGF signaling pathway	3	138	0.971654	1	ko04370	50640;9411;10000	K01047+K02649+K04456
Neuroactive ligand-receptor interaction	3	346	0.999997	1	ko04080	2908;55824;117	K05771+K08522+K04587
Olfactory transduction	3	499	1	1	ko04740	284047;64770;10984	K13755+K04257
Pantothenate and CoA biosynthesis	2	22	0.302533	1	ko00770	79646;60496	K09680+K06133
Protein export	2	26	0.376713	1	ko03060	7095;6731	K12275+K03108
Terpenoid backbone biosynthesis	2	29	0.430158	1	ko00900	3422;9453	K01823+K00804
Circadian rhythm - mammal	2	30	0.447433	1	ko04710	9575;26224	K02223+K10269
Biosynthesis of unsaturated fatty acids	2	34	0.513418	1	ko01040	79071;51144	K10203+K00044+K10251
Fatty acid elongation	2	35	0.529084	1	ko00062	79071;51144	K10203+K00044+K10251
Glycosylphosphatidylinositol(GPI)-anchor biosynthesis	2	36	0.544404	1	ko00563	80055;10026	K05294+K05290
MAPK signaling pathway - fly	2	40	0.602143	1	ko04013	6655;6654	K03099
Thyroid cancer	2	42	0.628871	1	ko05216	7175;54585	K09291
Propanoate metabolism	2	48	0.700636	1	ko00640	8803;4594	K01900+K01847
African trypanosomiasis	2	54	0.760488	1	ko05143	5332;23236	K05858
Dorso-ventral axis formation	2	67	0.855542	1	ko04320	6655;6654	K03099
Sphingolipid metabolism	2	68	0.861201	1	ko00600	55331;167127	K04711+K04628
Fatty acid metabolism	2	68	0.861201	1	ko00071	2182;126129	K01897+K08765
Valine, leucine and isoleucine degradation	2	73	0.886562	1	ko00280	4594;11168	K01847+K00020
Notch signaling pathway	2	81	0.918368	1	ko04330	9541;3516	K06066+K06053
Starch and sucrose metabolism	2	83	0.924894	1	ko00500	51199;167127	K00688+K00699
Cytosolic DNA-sensing pathway	2	84	0.92797	1	ko04623	29110;1147	K05410+K04467
Type II diabetes mellitus	2	86	0.933768	1	ko04930	9411;122809	K02649+K04697
Drug metabolism - cytochrome P450	2	89	0.941643	1	ko00982	2950;167127	K00799+K00699
Metabolism of xenobiotics by cytochrome P450	2	101	0.965094	1	ko00980	2950;167127	K00799+K00699
Leishmaniasis	2	113	0.979339	1	ko05140	23118;3676	K04404+K06483
Morphine addiction	2	122	0.986139	1	ko05032	284047;10984	K13755
GABAergic synapse	2	131	0.990741	1	ko04727	54407;81539	K14207+K14990
Ribosome	2	147	0.995522	1	ko03010	51187;644128	K02896+K02893
Parkinson's disease	2	167	0.99822	1	ko05012	836;989	K02187+K04557
Lysosome	2	199	0.999603	1	ko04142	4925;1315	K12385+K12392+K12396
Cytokine-cytokine receptor interaction	2	317	0.999999	1	ko04060	3572;4254	K05060+K05461
Taurine and hypotaurine metabolism	1	17	0.58266	1	ko00430	1036	K00456
Maturity onset diabetes of the young	1	29	0.774903	1	ko04950	9480	K08026
Ascorbate and aldarate metabolism	1	31	0.796922	1	ko00053	167127	K00699
Glycosphingolipid biosynthesis - lacto and neolacto series	1	33	0.816788	1	ko00601	84002	K03766
Glycosphingolipid biosynthesis - globo series	1	35	0.834714	1	ko00603	8706	K00719
Glyoxylate and dicarboxylate metabolism	1	35	0.834714	1	ko00630	4594	K01847
alpha-Linolenic acid metabolism	1	38	0.858371	1	ko00592	50640	K01047
Citrate cycle (TCA cycle)	1	38	0.858371	1	ko00020	8803	K01900
SNARE interactions in vesicular transport	1	39	0.865479	1	ko04130	55014	K08491
Nicotinate and nicotinamide metabolism	1	41	0.878645	1	ko00760	83594	K03426
Pentose phosphate pathway	1	42	0.884737	1	ko00030	11168	K00020
Linoleic acid metabolism	1	46	0.9062	1	ko00591	50640	K01047
RNA polymerase	1	46	0.9062	1	ko03020	221830	K03004
Base excision repair	1	50	0.92367	1	ko03410	8930	K10801
Proteasome	1	50	0.92367	1	ko03050	5706	K03064
Collecting duct acid secretion	1	51	0.927504	1	ko04966	528	K02148
Pentose and glucuronate interconversions	1	54	0.937889	1	ko00040	167127	K00699
Intestinal immune network for IgA production	1	59	0.952001	1	ko04672	3676	K06483
Basal cell carcinoma	1	69	0.971342	1	ko05217	324	K02085
Drug metabolism - other enzymes	1	71	0.974151	1	ko00983	167127	K00699
Hedgehog signaling pathway	1	73	0.976686	1	ko04340	51715	K06234
Autoimmune thyroid disease	1	75	0.978972	1	ko05320	55824	K08522
Malaria	1	76	0.98003	1	ko05144	7057	K04659
Fat digestion and absorption	1	76	0.98003	1	ko04975	50640	K01047
Glycerolipid metabolism	1	91	0.990795	1	ko00561	8526	K00901
Arachidonic acid metabolism	1	109	0.996369	1	ko00590	50640	K01047
Amyotrophic lateral sclerosis (ALS)	1	110	0.996552	1	ko05014	836	K02187
Rheumatoid arthritis	1	115	0.997338	1	ko05323	528	K02148
Pertussis	1	127	0.998569	1	ko05133	836	K02187
Oxidative phosphorylation	1	148	0.999518	1	ko00190	528	K02148
