# Supplementary material for: Distinct isoforms of Nrf1 diversely regulate different subsets of its cognate target genes
Source: Sci Rep. 2019 Feb 27;9:2960. doi: 10.1038/s41598-019-39536-0 (PMC6393581; doi:10.1038/s41598-019-39536-0)
Supplement: Supplementary file 2 — Dataset 1 [file 41598_2019_39536_MOESM2_ESM.zip › supplementary-TableS9-Pathways- Nrf1a┬-VS-control.xlsx]

## Sheet: Sheet1
Pathway	DEGs with pathway annotation (1435)	All genes with pathway annotation (17252)	Pvalue	Qvalue	Pathway ID	Genes	KOs
Non-homologous end-joining	7	17	0.00025024	0.0590566	ko03450	90102;3981;4361;64421;10111;7520;5591	K10866+K10777+K10865+K10887+K10885+K06642
Cell cycle	27	183	0.00249587	0.201984	ko04110	1021;8556;93627;545;5000;23137;699;7272;996;4999;10926;10735;7690;54585;8454;4193;29945;9126;7541;23595;54619;25962;472;4089;3066;5001;5591	K02091+K06639+K06640+K02606+K06669+K02178+K08866+K03350+K02604+K06629+K06671+K10500+K06638+K03347+K06643+K03351+K02605+K06627+K04728+K04501+K06067+K02607+K06642
Hepatitis C	26	178	0.00340913	0.201984	ko05160	23533;6654;9069;1124;6655;5163;5610;51389;9411;55225;6772;9451;80014;1147;440275;10000;5295;8554;79649;1956;9649;3716;100506658;3646;9641;4940	K02649+K03099+K06087+K12077+K08860+K11219+K11220+K04467+K04456+K04706+K11221+K04361+K11217+K06088+K03250+K07211+K14216
mTOR signaling pathway	16	94	0.00447758	0.201984	ko04150	23533;93627;26750;253959;1124;253260;51719;9411;3091;5563;9706;10000;5295;23548;55437;7424	K02649+K07198+K04373+K07207+K08267+K08272+K08268+K08269+K04456+K08271+K05449
Endocytosis	50	413	0.00461724	0.201984	ko04144	22852;90102;10254;117583;50618;121457;200576;7110;163786;387119;9101;2060;23001;9821;54622;2066;7037;64750;153241;2149;10198;23362;54585;9685;22841;4193;4233;148362;51454;83737;10015;8935;50807;10059;1601;3815;55773;23527;57590;23256;147172;858;7871;1956;55755;85439;4976;857;8027;79643	K12478+K04705+K04237+K12470+K00889+K11839+K12472+K12182+K07941+K05085+K06503+K04678+K03914+K12494+K12471+K12484+K06643+K05099+K12200+K12474+K05632+K12490+K12488+K01528+K12475+K05091+K04707+K12489+K12479+K12958+K04361+K11826+K06278+K12195
Ubiquitin mediated proteolysis	31	230	0.00513517	0.201984	ko04120	55236;6103;25998;8452;64750;996;4214;7328;9320;8454;4193;4591;29945;331;83737;329;57448;7337;64397;25962;55958;55773;8774;8554;4281;57590;8450;147172;7321;9063;8453	K10699+K10614+K10615+K03869+K04678+K03350+K04416+K10576+K10590+K03347+K06643+K10608+K03351+K04725+K05632+K16060+K10586+K10587+K10260+K10447+K04707+K10600+K04706+K08285+K03362+K10609+K06689+K16063+K03870
Pathways in cancer	61	531	0.00614398	0.205941	ko05200	23533;1021;324;55130;93627;2034;4437;6654;5747;1124;4254;10144;6655;2335;57584;9411;65084;3091;6772;5915;54585;3655;100287846;4193;4233;331;329;3320;54737;1286;1147;2113;54619;23255;9543;10928;10000;3815;3673;4089;55773;5295;3685;9743;7474;8321;9063;1956;9649;54332;8453;836;3716;3066;4436;8322;3912;7175;7424;650;4257	K02649+K02091+K02085+K10056+K09095+K08736+K03099+K05725+K05461+K08773+K05717+K08878+K02354+K08268+K11220+K08528+K09291+K06485+K06225+K06643+K05099+K04725+K16060+K04079+K08803+K06237+K04467+K02678+K06627+K09290+K06765+K04456+K05091+K06481+K04501+K04707+K06487+K00444+K02432+K16063+K04361+K00799+K03870+K02187+K11217+K06067+K08735+K05636+K05449+K04662
Small cell lung cancer	21	143	0.00748425	0.205941	ko05222	23533;1021;93627;5747;151525;1124;2335;112840;9411;5915;3655;331;329;1286;1147;10000;3673;5295;3685;9063;3912	K02649+K02091+K05725+K02084+K05717+K08528+K06485+K04725+K16060+K06237+K04467+K04456+K06481+K06487+K16063+K05636
T cell receptor signaling pathway	24	171	0.00785367	0.205941	ko04660	23533;6654;1124;10451;6655;10892;5163;9411;10984;5581;4775;1147;10725;4690;10000;55773;5295;8804;100885776;1739;9649;2059;8915;7409	K02649+K03099+K05730+K07369+K12077+K06478+K06068+K04446+K04467+K07365+K04456+K04707+K06453+K12076+K07368
Lysine degradation	16	102	0.00990843	0.220025	ko00310	51105;55632;5352;55904;26040;58508;10157;79723;55870;9702;153241;29072;4297;51166;84295;80854	K09189+K11423+K06101+K11421+K09186+K09188+K13645+K14157+K11419+K00825+K11431
Regulation of actin cytoskeleton	65	586	0.0102554	0.220025	ko04810	767846;22852;23533;6093;324;79677;50618;9475;10787;259282;6654;5747;200576;1124;10451;28981;90799;163786;375056;6655;387119;10788;2335;9208;9821;9702;54875;9411;23301;8826;1730;4659;2149;10198;55787;57509;54585;3655;55970;51306;54908;200765;4638;23255;57180;3673;5295;10152;3685;9950;5962;1956;8481;9649;80206;55755;151195;54940;8976;26130;10096;55917;4624;7409;7041	K05759+K10352+K02649+K04514+K02085+K07532+K05750+K00907+K03099+K05725+K00921+K00889+K05730+K05767+K05717+K05699+K05741+K06270+K03914+K06485+K04347+K05732+K05692+K06481+K05751+K06487+K05762+K04361+K05745+K05740+K05747+K05760
RNA transport	34	277	0.0142405	0.272738	ko03013	57683;165055;5903;9669;9984;112840;55125;9910;1964;9689;54585;96764;3842;8667;65109;9882;57187;7514;23232;55425;9712;5411;23165;9972;8672;8894;3646;3837;27250;1982;8661;26019;7175;64786	K03257+K12172+K03243+K12878+K14305+K14299+K13136+K03236+K03260+K03240+K09291+K14292+K14293+K03247+K14328+K12879+K14290+K13171+K13114+K14310+K14296+K03238+K03250+K03254+K14327
Axon guidance	37	308	0.0150237	0.272738	ko04360	6387;10371;6093;10512;6092;50618;9475;5747;2043;10144;64101;80031;91584;57584;9208;9860;5997;2770;54585;4233;4775;51306;200765;10725;2045;146760;9543;6586;4690;121227;55719;8481;6091;2059;5921;5998;7984	K10031+K06840+K04514+K06754+K07532+K05725+K05105+K07526+K07523+K06842+K06820+K06753+K07524+K04630+K05099+K04446+K05108+K06765+K06850+K07365+K06521+K04352+K07525
RNA degradation	22	165	0.0185164	0.293611	ko03018	54505;23312;151525;135112;64282;65062;6801;22894;1657;64848;23517;25904;4850;84186;9652;3329;255967;81555;5073;9213;51562;167227	K14442+K12602+K12587+K03514+K01689+K12585+K12598+K12607+K10643+K12597+K12600+K04077+K12572+K12603+K01148+K14443+K00962+K12613
Tight junction	49	436	0.0189038	0.293611	ko04530	22852;158747;55607;51105;117583;221786;79677;9069;26040;57669;90799;163786;375056;387119;58486;9208;9821;2770;55870;9702;54875;23301;23136;10198;5581;55787;57509;54585;8777;23224;51678;10207;80014;54908;260425;23255;57180;10000;23426;7082;9950;8481;84952;55755;64398;100506658;10096;55917;4624	K10352+K06096+K06095+K06101+K04237+K06103+K06087+K06107+K05702+K06115+K04630+K05699+K06068+K06106+K06092+K06112+K05692+K04456+K05701+K06102+K06091+K06088
Biosynthesis of unsaturated fatty acids	7	34	0.0199058	0.293611	ko01040	201562;79071;55825;54898;60481;55289;9415	K10703+K10203+K07753+K10205+K10244+K00232+K10226
Pancreatic cancer	15	102	0.0213028	0.295733	ko05212	23533;1021;93627;1124;10144;9411;6772;1147;10928;10000;4089;5295;1956;3716;7424	K02649+K02091+K08773+K11220+K04467+K04456+K04501+K04361+K11217+K05449
Measles	24	188	0.0232686	0.305077	ko05162	23533;1021;93627;1124;5610;51389;9411;55225;6772;3459;5581;23118;9451;1147;8667;440275;10000;55773;5295;7128;79649;3716;9641;4940	K02649+K02091+K08860+K11219+K11220+K05132+K06068+K04404+K04467+K03247+K04456+K04707+K11859+K11221+K11217+K07211+K14216
Non-small cell lung cancer	13	86	0.0250398	0.31102	ko05223	23533;1021;93627;6654;1124;6655;9411;5915;10000;5295;2309;1956;9649	K02649+K02091+K03099+K08528+K04456+K09408+K04361
Viral myocarditis	33	282	0.0289717	0.341866	ko05416	22852;79677;1756;163786;375056;387119;9208;9821;1837;9702;54875;10198;55787;57509;9689;54585;7402;54908;23255;57180;9950;8672;8481;8910;55755;836;27250;857;1982;54940;10096;55917;4624	K10352+K10366+K03260+K05692+K12565+K02187+K06278+K04006
Renal cell carcinoma	15	107	0.0313415	0.352219	ko05211	23533;2034;6654;1124;2549;6655;9411;3091;4233;2113;10000;5295;9649;8453;7424	K02649+K09095+K03099+K09593+K08268+K05099+K02678+K04456+K03870+K05449
Transcriptional misregulation in cancer	142	1475	0.0336933	0.361437	ko05202	57683;889;79809;55130;4300;3488;55632;79664;11037;11179;121457;5218;8013;152185;5747;80856;285672;6935;2218;7110;905;114819;79648;4090;79807;100506730;84542;9208;134553;135112;284702;84376;9839;116151;100133941;9910;57456;55771;54875;286148;65084;55609;55824;100506599;254048;6399;4287;5077;4094;84140;283624;7690;79441;7403;84060;113201;100505876;100287846;6491;63939;4193;4233;10128;3236;57608;550…	K11447+K10056+K15187+K10138+K09186+K08821+K08559+K05725+K09299+K15188+K04676+K09381+K09035+K10500+K06643+K05099+K09295+K16060+K09294+K06627+K04454+K04650+K04728+K15616+K09355+K15613+K06067+K09283+K15626+K04680+K15592
Protein processing in endoplasmic reticulum	29	246	0.0356061	0.36535	ko04141	55757;54431;112840;548645;22824;54454;5610;55973;51389;3895;29028;4780;7095;4287;10808;23515;8454;10427;165324;9451;3320;440275;55432;3998;7321;22872;10802;137886;80267	K11718+K09530+K14005+K09518+K09523+K09485+K13525+K08860+K14009+K14000+K05638+K12275+K11863+K03347+K14007+K14012+K04079+K13719+K10080+K06689+K10086
Bacterial invasion of epithelial cells	22	179	0.0416614	0.40967	ko05100	143872;23533;50618;5747;1124;2549;2335;9411;55787;4233;10059;151011;57180;55773;5295;858;4976;857;8976;10096;55917;7041	K13736+K02649+K13738+K05725+K09593+K05717+K06106+K05099+K01528+K13737+K05692+K04707+K12958+K06278+K05747+K05760
B cell receptor signaling pathway	19	151	0.0454318	0.424616	ko04662	90102;23533;6654;1124;3635;10451;6655;10892;9411;4775;1147;10725;10000;5295;100885776;9649;59338;8915;7409	K12229+K02649+K03099+K03084+K05730+K07369+K04446+K04467+K04456+K06467+K07368
Chronic myeloid leukemia	17	132	0.0467797	0.424616	ko05220	23533;1021;93627;6654;1124;6655;57584;9411;4193;1147;10000;4089;55773;5295;9743;9649;3066	K02649+K02091+K03099+K08878+K06643+K04467+K04456+K04501+K04707+K06067
Adherens junction	21	173	0.0511222	0.433227	ko04520	117583;28981;90799;10788;23301;8826;10044;4233;5797;57180;4089;7082;1956;9855;151195;8412;117178;54940;8976;26130;10096	K04237+K05767+K05702+K05699+K08889+K05099+K05693+K05692+K04501+K05701+K04361+K06082+K06085+K05747
Salmonella infection	35	317	0.0518093	0.433227	ko05132	767846;2318;22852;3606;6093;79677;9475;163786;375056;387119;80067;9208;9821;9702;54875;3459;10198;55787;57509;54585;5586;54908;200765;23255;10513;57180;7082;1781;9950;8481;55755;8976;10096;55917;4624	K05759+K04437+K10352+K05482+K04514+K10415+K05132+K06071+K10407+K05692+K05701+K05747
NOD-like receptor signaling pathway	18	144	0.0532355	0.433227	ko04621	3606;4671;152185;2218;55914;284702;55631;23118;329;3320;1147;84248;22900;84230;7128;4026;55144;84166	K05482+K12807+K12795+K12796+K04404+K16060+K04079+K04467+K12801+K11859+K12792+K10165
TGF-beta signaling pathway	18	146	0.0594137	0.467388	ko04350	6093;9475;4090;2202;9208;93;64750;54585;8454;200765;4089;51133;147172;8481;659;650;3399;3397	K04514+K04676+K08023+K13596+K04678+K03347+K04501+K04671+K04662+K04680
Hypertrophic cardiomyopathy (HCM)	34	312	0.0632947	0.481857	ko05410	22852;93627;79677;1756;781;163786;375056;387119;9208;9821;1837;9702;54875;10198;55787;57509;54585;3655;7402;5563;54908;23255;57180;3673;3685;23548;9950;8481;8910;55755;57685;10096;55917;4624	K10352+K07198+K10366+K04858+K06485+K09290+K10375+K05692+K06481+K06487+K12565+K04859
Focal adhesion	49	475	0.0681647	0.502714	ko04510	2318;889;23533;6093;9475;394;259282;6654;5747;200576;1124;10451;64921;90799;6655;2335;9208;9411;23301;4659;10979;54585;3655;4233;331;51306;329;1286;200765;118429;4638;57180;10000;3673;5295;3685;858;1956;8481;9649;80206;85301;55103;857;3912;10096;7424;7409;7041	K04437+K06271+K02649+K04514+K13709+K00907+K03099+K05725+K00889+K05730+K06236+K05717+K05699+K06270+K06485+K05099+K04725+K05732+K16060+K06237+K06238+K05692+K04456+K06481+K06487+K12958+K04361+K04349+K05740+K06278+K05636+K05449+K05760
Inositol phosphate metabolism	13	101	0.0754435	0.539536	ko00562	200576;3635;23236;51196;5289;5286;23760;23007;3631;55300;3612;8867;54893	K00921+K00889+K03084+K05858+K05860+K00914+K00923+K01106+K05861+K01109+K13711+K01092+K01099+K01108
Aldosterone-regulated sodium reabsorption	42	405	0.0805725	0.546824	ko04960	23533;79809;100505812;11179;80856;1124;114819;79648;84542;9208;100133941;4306;54875;9411;55824;254048;84140;113201;6491;63939;8935;84928;27072;51322;5295;374354;55751;8660;79649;387640;54462;389072;196527;9738;150864;27250;7257;55206;79834;157638;84883;3291	K02649+K01539+K08555+K07187+K00071
Endometrial cancer	11	84	0.0878305	0.546824	ko05213	23533;324;6654;1124;6655;9411;10000;5295;2309;1956;9649	K02649+K02085+K03099+K04456+K09408+K04361
Colorectal cancer	11	84	0.0878305	0.546824	ko05210	23533;324;4437;1124;9411;9543;10000;4089;5295;836;4436	K02649+K02085+K08736+K06765+K04456+K04501+K02187+K08735
Dopaminergic synapse	22	195	0.0882853	0.546824	ko04728	5523;1386;1124;3799;1385;23236;9575;57584;9586;2770;9411;2774;55970;10000;3800;4128;9743;3798;801;2775;259232;2791	K11583+K04450+K10396+K05870+K05858+K02223+K09047+K04630+K04633+K04347+K04456+K00274+K02183+K04534+K04849+K04546
Fanconi anemia pathway	10	75	0.09157	0.546824	ko03460	5980;51426;545;83990;9685;100132832;2072;51455;79728;641	K02350+K03511+K06640+K15362+K11137+K10858+K10848+K03515+K10897+K10901
Mismatch repair	6	38	0.0917329	0.546824	ko03430	79915;4437;5981;100132832;9156;4436	K10754+K08736+K10858+K10746+K08735
Phosphatidylinositol signaling system	18	155	0.0932882	0.546824	ko04070	23533;200576;1124;3635;23236;51196;9411;5289;5286;23760;5295;23007;3631;55300;3612;8867;801;54893	K02649+K00921+K00889+K03084+K05858+K05860+K00914+K00923+K01106+K05861+K01109+K13711+K01092+K01099+K02183+K01108
Acute myeloid leukemia	12	95	0.0949992	0.546824	ko05221	23533;55130;6654;1124;6655;9411;1147;54619;10000;3815;5295;9649	K02649+K10056+K03099+K04467+K06627+K04456+K05091
Circadian rhythm - mammal	5	30	0.0991357	0.557048	ko04710	26224;9575;8454;57590;1407	K10269+K02223+K03347+K03362+K02295
Dorso-ventral axis formation	9	67	0.102194	0.560878	ko04320	6654;6655;4854;56907;2113;1956;9649;80315;23518	K03099+K02599+K02098+K02678+K04361+K02602+K02360
Chemokine signaling pathway	30	291	0.129777	0.688823	ko04062	6387;23533;6093;117583;9475;6654;5747;1124;10451;6655;23236;9208;2770;9411;6772;5581;54585;55970;1147;200765;10000;5295;79649;2309;8481;9649;8976;7409;2791;7041	K10031+K02649+K04514+K04237+K03099+K05725+K05730+K05858+K04630+K11220+K06068+K04347+K04467+K04456+K11221+K09408+K05747+K04546+K05760
Carbohydrate digestion and absorption	41	412	0.131343	0.688823	ko04973	23533;79809;100505812;11179;80856;1124;114819;79648;23236;84542;9208;100133941;54875;9411;55824;254048;84140;113201;6491;63939;8935;84928;27072;51322;10000;5295;374354;55751;79649;387640;54462;389072;196527;9738;150864;27250;7257;55206;79834;157638;84883	K02649+K01539+K05858+K04456
p53 signaling pathway	16	143	0.137513	0.705504	ko04115	1021;93627;900;3488;545;151525;253959;112840;57631;143686;151126;4193;472;27244;836;56475	K02091+K10145+K10138+K06640+K02084+K07207+K10130+K10141+K10137+K06643+K04728+K02187+K10128
Toxoplasmosis	20	186	0.141767	0.71185	ko05145	23533;1124;5163;2770;9411;55225;6772;3459;23118;3655;331;329;1147;10000;5295;836;3716;2775;3912;84166	K02649+K12077+K04630+K11219+K11220+K05132+K04404+K06485+K04725+K16060+K04467+K04456+K02187+K11217+K04534+K05636+K08060
ErbB signaling pathway	16	145	0.149585	0.712369	ko04012	23533;6654;5747;1124;2549;6655;2066;9411;4690;10000;55773;5295;1956;9649;6416;2059	K02649+K03099+K05725+K09593+K05085+K07365+K04456+K04707+K04361+K04430
Legionellosis	12	104	0.154571	0.712369	ko05134	3606;4671;151525;1195;84159;112840;54454;29028;3329;51742;836;9522	K05482+K12807+K02084+K08823+K07874+K13525+K04077+K02187
Alanine, aspartate and glutamate metabolism	6	44	0.155535	0.712369	ko00250	18;2744;5471;283970;23112;1373	K13524+K01425+K00764+K01580+K01756+K01948
Cardiac muscle contraction	55	577	0.159074	0.712369	ko04260	22852;79809;79677;100505812;11179;80856;781;163786;375056;114819;387119;79648;84542;9208;9821;100133941;9702;54875;55824;254048;10198;84140;55787;57509;113201;54585;6491;63939;54908;8935;84928;27072;23255;51322;374354;55751;79649;387640;9950;8481;54462;55755;389072;196527;9738;150864;57685;27250;7257;55206;79834;55917;4624;157638;84883	K10352+K01539+K04858+K09290+K10375+K04859
Lysine biosynthesis	1	2	0.159443	0.712369	ko00300	51166	K00825
Fatty acid elongation	5	35	0.161898	0.712369	ko00062	201562;79071;79993;54898;60481	K10703+K10203+K10250+K10205+K10244
Apoptosis	14	126	0.163	0.712369	ko04210	84709;23533;151525;1124;112840;5577;9411;331;329;1147;472;10000;5295;836	K04727+K02649+K02084+K04739+K04725+K16060+K04467+K04728+K04456+K02187
Glioma	13	117	0.174037	0.740105	ko05214	23533;1021;93627;6654;1124;6655;9411;4193;10000;5295;1956;9649;801	K02649+K02091+K03099+K06643+K04456+K04361+K02183
Type II diabetes mellitus	10	86	0.176205	0.740105	ko04930	23533;1124;8913;389692;9411;5581;5295;8660;65981;259232	K02649+K04854+K07595+K06068+K07187+K07296+K04849
Folate biosynthesis	3	18	0.184576	0.740105	ko00790	1719;249;51562	K00287+K01077+K03635
Prostate cancer	16	151	0.189082	0.740105	ko05215	23533;6654;1124;1385;6655;9586;9411;4193;3320;1147;10000;5295;1956;9649;54332;4257	K02649+K03099+K05870+K09047+K06643+K04079+K04467+K04456+K04361+K00799
Shigellosis	17	162	0.190599	0.740105	ko05131	767846;6093;9475;9208;55787;54585;1147;200765;57180;57590;7321;8481;80206;8976;10096;55917;84166	K05759+K04514+K06106+K04467+K05692+K03362+K06689+K05740+K05747+K10165
Proximal tubule bicarbonate reclamation	37	383	0.190711	0.740105	ko04964	79809;100505812;11179;80856;114819;79648;84542;9208;100133941;54875;55824;254048;84140;113201;6491;63939;8935;84928;27072;51322;374354;55751;2744;79649;387640;54462;389072;196527;9738;150864;11238;27250;7257;55206;79834;157638;84883	K01539+K01425+K01672
Chagas disease (American trypanosomiasis)	14	130	0.192274	0.740105	ko05142	23533;1124;23236;2770;9411;3459;2774;1147;10000;5295;8804;65981;6416;2775	K02649+K05858+K04630+K05132+K04633+K04467+K04456+K06453+K03987+K04430+K04534
Progesterone-mediated oocyte maturation	15	141	0.194434	0.740105	ko04914	23533;26750;1124;699;2770;9411;996;54585;29945;3320;54619;25962;10000;5295;80315	K02649+K04373+K02178+K04630+K03350+K06638+K03351+K04079+K06627+K04456+K02602
Arrhythmogenic right ventricular cardiomyopathy (ARVC)	17	164	0.204344	0.765478	ko05412	55130;1756;781;8615;1837;1000;23301;3655;7402;1829;5318;57180;3673;3685;8910;57685;10096	K10056+K10366+K04858+K10381+K06736+K05699+K06485+K07597+K12642+K05692+K06481+K06487+K12565+K04859
Endocrine and other factor-regulated calcium reabsorption	40	422	0.213512	0.768163	ko04961	492;79809;100505812;11179;80856;114819;79648;23236;84542;9208;100133941;54875;55824;254048;84140;113201;6491;63939;8935;84928;27072;10059;51322;374354;55751;79649;387640;54462;85439;389072;196527;9738;4976;150864;27250;7257;55206;79834;157638;84883	K05850+K01539+K05858+K01528+K11826
Dilated cardiomyopathy	31	321	0.215823	0.768163	ko05414	22852;79677;1756;781;163786;375056;387119;9208;9821;1837;9702;54875;10198;55787;57509;54585;3655;7402;54908;23255;57180;3673;3685;9950;8481;8910;55755;57685;10096;55917;4624	K10352+K10366+K04858+K06485+K09290+K10375+K05692+K06481+K06487+K12565+K04859
Terpenoid backbone biosynthesis	4	29	0.21808	0.768163	ko00900	51449;9453;2339;3422	K05906+K00804+K05955+K01823
Maturity onset diabetes of the young	4	29	0.21808	0.768163	ko04950	9480;389692;79618;5080	K08026+K07595+K08036+K08031
Glycosphingolipid biosynthesis - ganglio series	3	20	0.229015	0.786455	ko00604	256435;8869;2583	K03373+K03370+K00725
Ribosome biogenesis in eukaryotes	13	124	0.230916	0.786455	ko03008	9994;84128;10199;54454;51602;1657;55127;7514;166378;23160;121441;55781;51119	K14572+K14552+K14559+K14575+K14565+K14555+K14550+K14290+K14546+K14549+K07179+K14574
Nucleotide excision repair	8	71	0.236148	0.786455	ko03420	79915;54821;5981;2074;2072;653238;8450;2965	K10754+K10841+K10848+K03142+K10609+K03141
MAPK signaling pathway - fly	5	40	0.236603	0.786455	ko04013	6654;6655;2113;1956;9649	K03099+K02678+K04361
Homologous recombination	5	41	0.252581	0.827905	ko03440	90102;4683;4361;10111;641	K10866+K10867+K10865+K10901
Sulfur relay system	2	12	0.263286	0.829607	ko04122	51562;100131187	K03635+K01011
Fc epsilon RI signaling pathway	14	139	0.266044	0.829607	ko04664	23533;6654;1124;3635;10451;6655;5163;9411;5581;10000;5295;9649;6416;7409	K02649+K03099+K03084+K05730+K12077+K06068+K04456+K04430
HTLV-I infection	35	376	0.266101	0.829607	ko05166	889;23533;324;1386;545;1124;1385;57584;9411;65084;996;4214;10979;29945;4775;331;4602;1147;2113;10725;7514;25962;472;10000;4089;5295;9743;7474;1739;8321;6416;3716;8322;706;1958	K06271+K02649+K02085+K04450+K06640+K05870+K02354+K03350+K04416+K03351+K04446+K04725+K09420+K04467+K02678+K14290+K04728+K04456+K04501+K00444+K12076+K02432+K04430+K11217+K05770+K09203
Mineral absorption	39	422	0.267162	0.829607	ko04978	492;79809;3162;100505812;11179;80856;114819;79648;84542;9208;100133941;261729;54875;55824;254048;84140;113201;6491;63939;8935;84928;27072;51322;374354;55751;79649;387640;54462;389072;196527;9738;150864;27250;7257;79901;55206;79834;157638;84883	K05850+K01539+K00510+K14738+K08370
Jak-STAT signaling pathway	19	197	0.283315	0.868341	ko04630	23533;10254;6654;1124;6655;9411;55225;6772;3459;3572;10000;55773;5295;8554;79649;9063;9649;3716;8027	K02649+K04705+K03099+K11219+K11220+K05132+K05060+K04456+K04707+K04706+K11221+K16063+K11217
D-Glutamine and D-glutamate metabolism	1	4	0.293479	0.877203	ko00471	2744	K01425
GABAergic synapse	13	131	0.294143	0.877203	ko04727	18;2563;2770;2562;55970;2744;66008;9990;54407;283970;2775;259232;2791	K13524+K05184+K04630+K05181+K04347+K01425+K15374+K14427+K14207+K01580+K04534+K04849+K04546
Circadian rhythm - fly	3	23	0.298569	0.877203	ko04711	9852;9575;9738	K09057+K02223
Regulation of autophagy	5	44	0.301901	0.877203	ko04140	93627;5289;5563;9706;23548	K07198+K00914+K08269
Basal transcription factors	7	66	0.308515	0.877203	ko03022	6875;6873;51616;653238;6877;282809;2965	K03129+K03128+K03133+K03142+K03130+K03141
Vascular smooth muscle contraction	33	361	0.309971	0.877203	ko04270	22852;6093;79677;50618;9475;259282;90799;163786;375056;387119;23236;9208;9821;9702;54875;4659;10198;5581;55787;57509;54585;800;54908;200765;4638;23255;9950;8481;55755;4660;801;55917;4624	K10352+K04514+K07532+K12331+K00907+K05858+K06270+K06068+K12327+K12329+K02183
Insulin signaling pathway	22	235	0.312225	0.877203	ko04910	10891;23533;93627;6654;253959;1124;6655;5577;9411;5563;51199;5257;23760;10000;55773;5295;8660;23548;54874;9649;801;23433	K07202+K02649+K07198+K03099+K07207+K04739+K00688+K07190+K01106+K04456+K04707+K07187+K07196+K02183+K07194
Aminoacyl-tRNA biosynthesis	15	156	0.317182	0.880646	ko00970	55035;84060;2058;84928;27072;10056;3376;160335;79649;51520;51379;165918;1615;10352;100506190	K01870+K01875+K14163+K01890+K01886+K01869+K01876+K01867
Melanoma	10	101	0.330432	0.90013	ko05218	23533;1021;93627;1124;9411;4193;4233;10000;5295;1956	K02649+K02091+K06643+K05099+K04456+K04361
Glycosphingolipid biosynthesis - globo series	4	35	0.331827	0.90013	ko00603	8935;148534;196527;150864	K00719
Sphingolipid metabolism	7	68	0.335982	0.901043	ko00600	55331;9331;253782;7368;8613;81537;167127	K04711+K07553+K04710+K04628+K01080+K04716
Cocaine addiction	9	91	0.344643	0.913885	ko05030	1386;1124;1385;57584;9586;2770;9411;4128;9743	K04450+K05870+K09047+K04630+K00274
Basal cell carcinoma	7	69	0.349842	0.917362	ko05217	324;65084;100287846;7474;8321;8322;650	K02085+K02354+K06225+K00444+K02432+K04662
Protein export	3	26	0.369055	0.95114	ko03060	7095;6731;6729	K12275+K03108+K03106
Mucin type O-Glycan biosynthesis	4	37	0.370783	0.95114	ko00512	2589;56913;2591;282809	K00710+K00731
Wnt signaling pathway	22	244	0.378243	0.957569	ko04310	6093;324;56987;9475;23002;23236;9208;65084;114793;54585;8454;4775;200765;10725;4089;57590;7474;8321;8481;80206;8322;6423	K04514+K02085+K04495+K04512+K05858+K02354+K03347+K04446+K04501+K03362+K00444+K02432+K02176
Fc gamma R-mediated phagocytosis	19	210	0.38543	0.957569	ko04666	90102;23533;200576;1124;3635;10451;54622;9411;10984;5581;50807;10059;10000;5295;100885776;4976;8613;8976;7409	K12559+K02649+K00889+K03084+K05730+K07941+K06478+K06068+K12488+K01528+K04456+K01080+K05747
Leukocyte transendothelial migration	25	280	0.385462	0.957569	ko04670	6387;23533;6093;9475;394;9069;5747;1124;10451;90799;9208;2770;9411;23301;54585;51306;80014;200765;57180;5295;8481;100506658;10096;7409;7041	K10031+K02649+K04514+K13709+K06087+K05725+K05730+K05702+K04630+K05699+K05732+K05692+K06088+K05760
Epithelial cell signaling in Helicobacter pylori infection	9	95	0.393005	0.966136	ko05120	4233;1147;7082;6868;528;1956;6416;836;102	K05099+K04467+K05701+K06059+K02148+K04361+K04430+K02187+K06704
Gastric acid secretion	45	520	0.412457	0.986604	ko04971	79809;100505812;11179;259282;80856;90799;114819;79648;23236;84542;9208;2770;100133941;57456;54875;55824;254048;84140;113201;6491;63939;8935;84928;27072;4638;51322;57180;374354;55751;79649;387640;54462;389072;196527;9738;150864;11238;27250;801;7257;55206;79834;10096;157638;84883	K01539+K00907+K05858+K04630+K13962+K05692+K01672+K02183
Tuberculosis	29	331	0.412823	0.986604	ko05152	22852;90102;3606;50618;121457;151525;1385;7110;163786;387119;10892;112840;9821;153241;6772;3459;10198;64864;54585;5289;10000;3329;7871;55755;836;3716;801;8915;84166	K12478+K05482+K07532+K02084+K05870+K07369+K11220+K05132+K08061+K00914+K04456+K04077+K02187+K11217+K02183+K07368+K08060+K10165
Taurine and hypotaurine metabolism	2	17	0.4192	0.986604	ko00430	1036;283970	K00456+K01580
Cholinergic synapse	13	144	0.421251	0.986604	ko04725	23533;1124;1385;23236;9586;2770;9411;55970;10000;5295;2775;259232;2791	K02649+K05870+K05858+K09047+K04630+K04347+K04456+K04534+K04849+K04546
Protein digestion and absorption	44	510	0.422233	0.986604	ko04974	79809;54532;100505812;11179;9581;80856;64921;114819;79648;84542;9208;100133941;54875;55824;254048;84140;113201;6491;63939;1286;8935;84928;27072;118429;51322;374354;55751;6505;79649;387640;54407;54462;389072;196527;9738;85301;150864;27250;7257;55206;79834;157638;84883;1298	K01539+K14206+K14210+K06236+K06237+K06238+K05612+K14207+K08131
Steroid biosynthesis	3	29	0.438168	1	ko00100	1595;10826;6309	K05917+K07750+K00227
Spliceosome	22	253	0.446237	1	ko03040	10260;55660;23312;9984;6801;23350;55667;79665;988;57187;83479;23451;494115;9716;57226;51340;25939;10569;50804;11017;55765;25766	K12861+K12821+K12662+K12878+K12857+K12842+K12818+K12860+K12879+K12858+K12828+K12885+K12874+K12824+K12869+K12830+K12819+K12887+K12846+K12817
Synaptic vesicle cycle	11	123	0.447105	1	ko04721	23025;10814;10059;10815;8774;57488;8895;528;85439;4976;259232	K15293+K15294+K01528+K15296+K15290+K02148+K11826+K04849
Pathogenic Escherichia coli infection	20	231	0.459804	1	ko05130	6093;9475;9069;9208;64283;55787;55729;54585;80014;200765;4690;57180;8481;100506658;2059;8976;10096;55917;3880;3875	K04514+K06087+K12791+K06106+K11294+K07365+K05692+K06088+K05747+K07604
Adipocytokine signaling pathway	10	114	0.478768	1	ko04920	10891;93627;2181;5581;5563;1147;10000;8660;23548;65981	K07202+K07198+K01897+K06068+K04467+K04456+K07187+K07296
MAPK signaling pathway	36	425	0.480042	1	ko04010	2318;1386;26750;6654;781;1124;6788;6655;8913;51347;57584;9411;4214;23118;55970;4775;57551;4763;1147;10725;4208;10000;10746;8912;8491;5924;9743;1956;9649;6416;836;55103;152926;57685;5921;259232	K04437+K04450+K04373+K03099+K04858+K04412+K04854+K04429+K04416+K04404+K04347+K04446+K08052+K04467+K04454+K04456+K04420+K04855+K04406+K12326+K04361+K04349+K04430+K02187+K04461+K04859+K04352+K04849
Phenylalanine metabolism	3	33	0.525311	1	ko00360	8639;4128;284889	K00276+K00274+K07253
Ether lipid metabolism	6	70	0.531582	1	ko00565	93594;6801;8540;282809;8613;29966	K01062+K00803+K01080
Influenza A	27	328	0.55227	1	ko05164	3606;23533;1386;1124;548645;57584;5610;51389;9411;55225;6772;3459;9451;7514;440275;57180;10000;3267;5295;79649;9743;6416;3716;10096;9641;4940;84166	K05482+K02649+K04450+K09523+K08860+K11219+K11220+K05132+K14290+K05692+K04456+K15044+K11221+K04430+K11217+K07211+K14216+K08060
Pantothenate and CoA biosynthesis	2	22	0.556744	1	ko00770	5167;60496	K01513+K06133
Morphine addiction	10	122	0.567088	1	ko05032	50940;2563;2770;2562;10984;55970;5144;2775;259232;2791	K13298+K05184+K04630+K05181+K13755+K04347+K01120+K04534+K04849+K04546
Bile secretion	38	465	0.570981	1	ko04976	79809;100505812;11179;80856;114819;79648;84542;9208;100133941;54875;55824;254048;84140;113201;6491;63939;8935;5243;84928;27072;51322;374354;55751;79649;387640;54462;389072;196527;9738;150864;11238;27250;7257;55206;79834;157638;167127;84883	K01539+K05658+K01672+K00699
Hedgehog signaling pathway	6	73	0.573595	1	ko04340	100287846;51715;57590;7474;1456;650	K06225+K06234+K03362+K00444+K08958+K04662
Primary immunodeficiency	5	61	0.580791	1	ko05340	10984;64864;64421;100885776;84166	K06478+K08061+K10887+K08060
Amoebiasis	18	222	0.580977	1	ko05146	23533;158358;5747;1124;64921;344148;2335;23236;9411;23301;55729;2774;94025;1286;5295;836;85301;3912	K02649+K10955+K05725+K06236+K05717+K05858+K05699+K04633+K06237+K02187+K05636
Neurotrophin signaling pathway	20	248	0.591616	1	ko04722	23533;26750;6654;1124;2549;6655;5163;9411;4214;5581;54737;10000;10818;5295;8660;2309;9649;57498;651746;801	K02649+K04373+K03099+K09593+K12077+K04416+K06068+K12460+K04456+K12461+K07187+K09408+K02183
Melanogenesis	11	137	0.594004	1	ko04916	4254;1385;23236;2770;65084;3815;7474;8321;8322;801;2775	K05461+K05870+K05858+K04630+K02354+K05091+K00444+K02432+K02183+K04534
alpha-Linolenic acid metabolism	3	38	0.62281	1	ko00592	9388;55289;9415	K01046+K00232+K10226
Ubiquinone and other terpenoid-quinone biosynthesis	27	339	0.62298	1	ko00130	11179;80856;285672;79648;100506730;9208;134553;135112;116151;283624;84060;6491;57608;57532;27072;51322;57488;26146;387640;148534;54462;389072;51379;165918;23112;55206;1728	K00591+K00355
Fructose and mannose metabolism	5	64	0.624128	1	ko00051	9107;9108;81846;5210;54893	K01112+K01103
Amphetamine addiction	10	128	0.62897	1	ko05031	1386;1124;1385;57584;9586;9411;4128;9743;3066;801	K04450+K05870+K09047+K00274+K06067+K02183
Cell adhesion molecules (CAMs)	16	204	0.634593	1	ko04514	4897;1462;9069;1000;10984;3655;5797;80014;214;100885776;3685;9369;8895;100506658;1272;1001	K06756+K06793+K06087+K06736+K06478+K06485+K05693+K06547+K06467+K06487+K07377+K06491+K06088+K06759+K06796
Epstein-Barr virus infection	24	305	0.643157	1	ko05169	23533;1386;1124;57584;5610;51389;3516;9411;55225;55729;23118;4193;9451;1147;54619;7514;440275;10000;5295;7128;9743;6416;3716;3066	K02649+K04450+K08860+K06053+K11219+K14721+K04404+K06643+K04467+K06627+K14290+K04456+K11859+K04430+K11217+K06067
Oocyte meiosis	15	195	0.66256	1	ko04114	26750;23137;9748;699;996;54443;8454;29945;9126;151648;25962;23007;57590;80315;801	K04373+K06669+K08836+K02178+K03350+K03347+K03351+K11580+K05861+K03362+K02602+K02183
ABC transporters	4	54	0.667661	1	ko02010	5243;23456;259232;9619	K05658+K05657+K05668+K05679
Alcoholism	19	247	0.673571	1	ko05034	93627;1386;6654;1124;1385;6655;57584;9586;2770;9411;8520;55970;4128;9743;9649;3066;801;2775;2791	K15014+K04450+K03099+K05870+K09047+K04630+K11303+K04347+K00274+K06067+K02183+K04534+K04546
Nicotinate and nicotinamide metabolism	3	41	0.674324	1	ko00760	5167;10135;5947	K01513+K03462+K06210
Herpes simplex infection	22	285	0.675161	1	ko05168	6875;9575;5451;5610;51389;51616;55225;6772;3459;23118;8454;9451;6877;1147;282809;440275;79649;836;3716;9641;4940;3431	K03129+K02223+K09364+K08860+K03133+K11219+K11220+K05132+K04404+K03347+K03130+K04467+K11221+K02187+K11217+K07211+K14216+K15413
Notch signaling pathway	6	81	0.675458	1	ko04330	4854;3516;51454;9541;6868;3066	K02599+K06053+K06057+K06066+K06059+K06067
mRNA surveillance pathway	11	147	0.6869	1	ko03015	5523;54823;64895;51692;65109;51585;55425;5411;10914;23708;26019	K11583+K11124+K14376+K14403+K14328+K14400+K13171+K13114+K03267+K14327
NF-kappa B signaling pathway	13	173	0.689607	1	ko04064	6387;8615;10892;143;57631;5581;23118;331;329;1147;472;7128;8915	K10031+K16072+K07369+K10798+K10130+K06068+K04404+K04725+K16060+K04467+K04728+K11859+K07368
Thyroid cancer	3	42	0.690297	1	ko05216	54585;23255;7175	K09291+K09290
Gap junction	10	135	0.694845	1	ko04540	6654;6655;23236;2770;7082;10746;1956;9877;9649;1902	K03099+K05858+K04630+K05701+K04420+K04361+K04157+K04289
RIG-I-like receptor signaling pathway	6	83	0.698313	1	ko04622	10010;54941;4214;1147;80143;9641	K12650+K12170+K04416+K04467+K12656+K07211
Riboflavin metabolism	1	14	0.703669	1	ko00740	5167	K01513
Amyotrophic lateral sclerosis (ALS)	8	110	0.704713	1	ko05014	151525;112840;55729;64762;493869;57679;836;2878	K02084+K04573+K04574+K00432+K04575+K02187
One carbon pool by folate	2	29	0.707642	1	ko00670	1719;4548	K00287+K00548
Pancreatic secretion	39	506	0.716381	1	ko04972	492;79809;100505812;11179;80856;114819;79648;23236;84542;9208;100133941;54875;55824;254048;84140;113201;6491;63939;8935;84928;27072;51322;374354;55751;79649;387640;54462;389072;196527;9738;150864;11238;27250;7257;55206;79834;157638;84883;374882	K05850+K01539+K05858+K01672+K07884
DNA replication	3	44	0.720456	1	ko03030	79915;5981;1763	K10754+K10742
Glycine, serine and threonine metabolism	4	59	0.734257	1	ko00260	8639;4128;1738;669	K00276+K00274+K00382+K01837
Toll-like receptor signaling pathway	10	141	0.745168	1	ko04620	23533;1124;9411;6772;23118;1147;10000;5295;6416;9641	K02649+K11220+K04404+K04467+K04456+K04430+K07211
Lipoic acid metabolism	1	16	0.750954	1	ko00785	283970	K01896
Sulfur metabolism	1	16	0.750954	1	ko00920	6817	K01014
Vasopressin-regulated water reabsorption	5	75	0.758127	1	ko04962	1385;80067;9586;1781;170261	K05870+K10415+K09047+K04228
Purine metabolism	108	1377	0.761172	1	ko00230	57683;50940;79809;221786;100505812;79664;11179;152185;80856;285672;2218;7110;114819;79648;79807;100506730;23137;84542;9208;134553;135112;284702;116151;100133941;9910;57456;54875;10984;55609;55824;100506599;254048;6399;84947;100190986;84140;283624;55729;84060;113201;100505876;158471;100287846;116064;6491;63939;10128;55667;55037;57532;168451;5144;57798;26010;285172;8935;84928;5167;27072;10513;51322…	K00939+K13298+K13755+K14721+K01514+K01120+K01513+K03004+K00764+K13988+K00962+K01756+K01490
Salivary secretion	38	504	0.762298	1	ko04970	492;79809;100505812;11179;80856;114819;79648;23236;84542;9208;100133941;54875;55824;254048;84140;113201;6491;63939;8935;84928;27072;51322;374354;55751;79649;387640;54462;389072;196527;9738;150864;27250;801;7257;55206;79834;157638;84883	K05850+K01539+K05858+K02183
Glycosphingolipid biosynthesis - lacto and neolacto series	2	33	0.772885	1	ko00601	84002;10402	K03766+K03792
Propanoate metabolism	3	48	0.773837	1	ko00640	18;8801;55289	K13524+K01900+K00232
Glycerolipid metabolism	6	91	0.778645	1	ko00561	9663;253558;8613;129642;256356;9388	K15728+K13513+K01080+K13517+K00864+K01046
Osteoclast differentiation	15	213	0.785645	1	ko04380	23533;1124;1385;9411;55225;6772;3459;23118;4775;1147;10725;10000;5295;79649;3716	K02649+K05870+K11219+K11220+K05132+K04404+K04446+K04467+K04456+K11221+K11217
ECM-receptor interaction	19	269	0.803753	1	ko04512	23671;3161;221786;9852;64921;2335;3655;84966;10128;1286;118429;3673;401321;3685;84318;85301;57515;282997;3912	K06254+K06267+K06264+K06236+K05717+K06485+K06255+K06237+K06238+K06481+K06487+K05636
Glycosylphosphatidylinositol(GPI)-anchor biosynthesis	2	36	0.813115	1	ko00563	80055;10026	K05294+K05290
Natural killer cell mediated cytotoxicity	15	218	0.813519	1	ko04650	23533;6654;1124;10451;6655;9411;3459;4775;10725;5295;8804;9649;836;80328;7409	K02649+K03099+K05730+K05132+K04446+K06453+K02187+K07986+K07987
Phototransduction - fly	5	81	0.81432	1	ko04745	23236;1657;57180;801;10096	K05858+K07972+K05692+K02183
Nicotine addiction	3	52	0.818558	1	ko05033	2563;2562;259232	K05184+K05181+K04849
Phagosome	25	351	0.819494	1	ko04145	22852;90102;121457;81035;200576;7110;163786;387119;23001;80067;9821;7037;153241;10198;54585;5289;57180;3673;3685;57590;1781;7871;528;55755;10096	K12478+K10062+K00921+K12182+K10415+K06503+K00914+K05692+K06481+K06487+K02148
VEGF signaling pathway	9	138	0.820435	1	ko04370	23533;5747;1124;9411;4775;10725;10000;5295;7041	K02649+K05725+K04446+K04456+K05760
GnRH signaling pathway	11	166	0.823982	1	ko04912	6654;6655;23236;55824;4214;5581;10746;1956;9649;6416;801	K03099+K05858+K08522+K04416+K06068+K04420+K04361+K04430+K02183
Histidine metabolism	2	37	0.825038	1	ko00340	4128;79828	K00274+K00599
Bladder cancer	4	68	0.82793	1	ko05219	4193;54737;1956;7424	K06643+K08803+K04361+K05449
Citrate cycle (TCA cycle)	2	38	0.836273	1	ko00020	1738;8801	K00382+K01900
Steroid hormone biosynthesis	4	69	0.836415	1	ko00140	1545;195828;167127;3291	K07410+K10207+K00699+K00071
Other types of O-glycan biosynthesis	4	69	0.836415	1	ko00514	160418;283464;160335;167127	K09667+K13676+K00699
Renin-angiotensin system	1	21	0.838751	1	ko04614	4012	K01257
Prion diseases	6	99	0.841709	1	ko05020	4854;54557;8895;65981;79657;1958	K02599+K09553+K06491+K03987+K09203
SNARE interactions in vesicular transport	2	39	0.846851	1	ko04130	55014;8674	K08491+K08513
Tyrosine metabolism	4	71	0.852336	1	ko00350	8639;4128;79828;284889	K00276+K00274+K00599+K07253
Serotonergic synapse	12	186	0.857093	1	ko04726	23236;2770;2562;55970;1573;51133;4128;9877;836;2775;259232;2791	K05858+K04630+K05181+K04347+K07418+K04892+K00274+K04157+K02187+K04534+K04849+K04546
Selenocompound metabolism	1	23	0.864491	1	ko00450	4548	K00548
Valine, leucine and isoleucine degradation	4	73	0.866922	1	ko00280	18;11168;1738;55289	K13524+K00020+K00382+K00232
Vibrio cholerae infection	8	132	0.867526	1	ko05110	158358;344148;55729;94025;57180;7082;528;10096	K10955+K05692+K05701+K02148
Pentose phosphate pathway	2	42	0.874955	1	ko00030	57045;11168	K01810+K00020
Glutamatergic synapse	11	176	0.875039	1	ko04724	6507;9787;23236;2770;55970;2744;6505;54407;9456;2775;2791	K05614+K15008+K05858+K04630+K04347+K01425+K05612+K14207+K15010+K04534+K04546
Alzheimer's disease	15	234	0.884845	1	ko05010	151525;23236;112840;5610;51389;4035;3416;65059;9451;440275;6868;836;102;801;54940	K02084+K05858+K08860+K04550+K01408+K03956+K06059+K02187+K06704+K02183
Porphyrin and chlorophyll metabolism	3	60	0.885726	1	ko00860	3162;2058;167127	K00510+K14163+K00699
Retrograde endocannabinoid signaling	8	136	0.88736	1	ko04723	2563;23236;2770;2562;55970;2775;259232;2791	K05184+K05858+K04630+K05181+K04347+K04534+K04849+K04546
Hematopoietic cell lineage	9	152	0.894133	1	ko04640	4254;100133941;7037;3655;3815;3673;100885776;23554;54940	K05461+K06469+K06503+K06485+K05091+K06481+K06467+K06460+K04006
Huntington's disease	17	265	0.89666	1	ko05016	126820;10891;151525;1385;6875;23236;112840;9586;65059;5978;493869;85439;836;3066;54940;7052;2878	K11143+K07202+K02084+K05870+K03129+K05858+K09047+K03956+K09222+K00432+K11826+K02187+K06067+K05625
Calcium signaling pathway	18	279	0.897494	1	ko04020	492;259282;90799;8913;23236;2066;51196;10984;2149;2774;5257;4638;23007;8912;1956;9877;801;259232	K05850+K00907+K04854+K05858+K05085+K05860+K13755+K03914+K04633+K07190+K05861+K04855+K04361+K04157+K02183+K04849
RNA polymerase	2	46	0.905049	1	ko03020	55729;221830	K14721+K03004
Tryptophan metabolism	3	64	0.910158	1	ko00380	1545;51166;4128	K07410+K00825+K00274
Glycolysis / Gluconeogenesis	4	81	0.913508	1	ko00010	57045;65062;1738;669	K01810+K01689+K00382+K01837
Glycosaminoglycan biosynthesis - heparan sulfate	1	29	0.919587	1	ko00534	2135	K02369
Starch and sucrose metabolism	4	83	0.922606	1	ko00500	57045;51199;5167;167127	K01810+K00688+K01513+K00699
Cytosolic DNA-sensing pathway	4	84	0.926826	1	ko04623	3606;55729;1147;9641	K05482+K14721+K04467+K07211
Base excision repair	2	50	0.928262	1	ko03410	143;55247	K10798+K10569
Taste transduction	3	68	0.929751	1	ko04742	23236;10984;259232	K05858+K13755+K04849
Ascorbate and aldarate metabolism	1	31	0.932429	1	ko00053	167127	K00699
Glycerophospholipid metabolism	7	133	0.933149	1	ko00564	9663;253558;284161;10434;8613;129642;9388	K15728+K13513+K01126+K06128+K01080+K13517+K01046
Collecting duct acid secretion	2	51	0.933165	1	ko04966	528;11238	K02148+K01672
Drug metabolism - other enzymes	3	71	0.941778	1	ko00983	7172;167127;7378	K00569+K00699+K00757
Butanoate metabolism	2	53	0.942034	1	ko00650	18;283970	K13524+K01580+K01896
Drug metabolism - cytochrome P450	4	89	0.944963	1	ko00982	4128;54332;167127;4257	K00274+K00799+K00699
African trypanosomiasis	2	54	0.946037	1	ko05143	3606;23236	K05482+K05858
Amino sugar and nucleotide sugar metabolism	3	74	0.951871	1	ko00520	57045;140838;64841	K01810+K01097+K00621
Vitamin digestion and absorption	2	57	0.956525	1	ko04977	80704;11145	K14610+K00678
Pyruvate metabolism	2	57	0.956525	1	ko00620	81555;1738	K00102+K00382
Malaria	3	76	0.957666	1	ko05144	3606;4035;4233	K05482+K04550+K05099
Pyrimidine metabolism	7	144	0.960569	1	ko00240	55145;55729;168451;221830;50808;51562;7378	K00943+K14721+K03004+K00944+K00962+K00757
Type I diabetes mellitus	2	63	0.971945	1	ko04940	3329;283970	K04077+K01580
Parkinson's disease	8	167	0.972167	1	ko05012	151525;4735;112840;65059;151011;836;989;54940	K02084+K04557+K03956+K02187
Metabolism of xenobiotics by cytochrome P450	4	101	0.972984	1	ko00980	1545;54332;167127;4257	K07410+K00799+K00699
Cysteine and methionine metabolism	10	202	0.9764	1	ko00270	23382;1036;254048;283624;55667;262;4548;51018;57711;100131187	K01251+K00456+K00797+K01611+K00548+K01011
Peroxisome	6	139	0.978071	1	ko04146	5189;2181;8540;55825;5194;55289	K13338+K01897+K00803+K07753+K13344+K00232
Antigen processing and presentation	5	122	0.978087	1	ko04612	1385;64864;3320;10437;84166	K05870+K08061+K04079+K08059+K08060
Fatty acid metabolism	2	68	0.980627	1	ko00071	2181;55289	K01897+K00232
Linoleic acid metabolism	1	46	0.981688	1	ko00591	1573	K07418
Glutathione metabolism	11	227	0.98462	1	ko00480	30836;254048;283624;11168;55667;493869;54332;51018;57711;4257;2878	K11205+K00797+K00020+K00432+K00799
Proteasome	1	50	0.987075	1	ko03050	23198	K06699
Leishmaniasis	4	113	0.987175	1	ko05140	6772;3459;23118;3716	K11220+K05132+K04404+K11217
beta-Alanine metabolism	9	199	0.987282	1	ko00410	18;254048;283624;55667;8639;283970;51018;57711;55289	K13524+K00797+K00276+K01580+K00232
N-Glycan biosynthesis	2	75	0.988542	1	ko00510	144245;11320	K03850+K00738
PPAR signaling pathway	5	135	0.989818	1	ko03320	2181;65981;256356;55289;9415	K01897+K07296+K00864+K00232+K10226
Pentose and glucuronate interconversions	1	54	0.990878	1	ko00040	167127	K00699
Long-term potentiation	4	122	0.9928	1	ko04720	26750;23236;4659;801	K04373+K05858+K06270+K02183
Intestinal immune network for IgA production	1	59	0.9941	1	ko04672	6387	K10031
Long-term depression	3	106	0.994431	1	ko04730	23236;2770;2775	K05858+K04630+K04534
Lysosome	8	199	0.994678	1	ko04142	11037;1315;8905;8546;85439;130340;79158;1522	K12393+K12392+K12396+K12394+K12397+K12395+K08239+K08568
Pertussis	4	127	0.994807	1	ko05133	2770;65981;836;801	K04630+K03987+K02187+K02183
Arachidonic acid metabolism	3	109	0.995493	1	ko00590	1573;493869;2878	K07418+K00432
Phototransduction	1	63	0.995837	1	ko04744	801	K02183
Retinol metabolism	2	89	0.99607	1	ko00830	167127;11145	K00699+K00678
Arginine and proline metabolism	10	240	0.996338	1	ko00330	254048;283624;55667;2744;4128;262;51018;57711;5831;1373	K00797+K01425+K00274+K01611+K00286+K01948
Rheumatoid arthritis	3	115	0.997058	1	ko05323	6387;3606;528	K10031+K05482+K02148
Cytokine-cytokine receptor interaction	14	317	0.99787	1	ko04060	6387;3606;4254;93;3459;4233;3572;3815;60401;1956;659;7424;650;51330	K10031+K05482+K05461+K13596+K05132+K05099+K05060+K05091+K05163+K04361+K04671+K05449+K04662+K05149
Complement and coagulation cascades	6	181	0.998106	1	ko04610	5627;2149;65981;10085;54940;7056	K03908+K03914+K03987+K03902+K04006+K03907
Autoimmune thyroid disease	1	75	0.998538	1	ko05320	55824	K08522
Fat digestion and absorption	1	76	0.99866	1	ko04975	8613	K01080
Staphylococcus aureus infection	3	139	0.999489	1	ko05150	65981;3880;3875	K03987+K07604
Systemic lupus erythematosus	5	188	0.999662	1	ko05322	6741;6738;23301;113251;65981	K11090+K11089+K05699+K03987
Oxidative phosphorylation	3	148	0.999739	1	ko00190	65059;528;54940	K03956+K02148
Neuroactive ligand-receptor interaction	13	346	0.999799	1	ko04080	5734;117583;7068;2563;2562;55824;2149;2908;1901;9877;1902;170261;706	K04261+K04237+K08362+K05184+K05181+K08522+K03914+K05771+K04288+K04157+K04289+K04228+K05770
Metabolic pathways	188	2847	0.999914	1	ko01100	57683;79809;5980;221786;100505812;30836;2589;18;79664;11179;57045;84002;93594;152185;56913;80856;285672;200576;256435;2218;7110;114819;55145;23382;79648;79807;100506730;23236;23137;10157;1036;84542;9208;134553;135112;284702;65062;116151;2181;100133941;9910;57456;9663;51196;54875;1595;55609;55824;100506599;254048;6399;84947;6801;100190986;84140;283624;10826;11168;84060;10402;2058;113201;100505876;…	K00939+K02350+K11205+K00710+K13524+K00591+K01810+K03766+K01062+K00731+K00889+K03373+K00943+K01251+K05858+K14157+K00456+K01689+K01897+K15728+K05860+K05917+K00797+K07750+K00020+K03792+K14163+K00803+K03850+K00914+K05294+K03956+K00276+K02369+K00923+K07553+K07418+K00719+K00738+K01513+K00227+K01106+K13513+K03004+K00825+K05290+K01425+K05861+K01109+K13711+K01092+K00274+K01886+K10207+K00764+K01611+K15374+…
Ribosome	1	147	0.999997	1	ko03010	644128	K02893
Olfactory transduction	4	499	1	1	ko04740	10984;64770;2774;801	K13755+K04257+K04633+K02183
